# Supplementary material for: A bacterial NO-binding sensor domain evolved through acquisition of a cytochrome-derived c-type heme-binding motif
Source: bioRxiv. 2026 Feb 2:2026.02.01.703092. Preprint. [Version 1] doi: 10.64898/2026.02.01.703092 (PMC12889525; doi:10.64898/2026.02.01.703092)
Supplement: Supplement 2 [file media-2.xlsx]

## Sheet: PSI-BLAST_6iteration_WP_0109412
Description(Sequences with E-value BETTER than threshold)	Scientific Name	Max Score	Total Score	Query Cover	E value	Per. ident	Acc. Len	Accession
HAMP domain-containing protein [Sulfuricurvum sp. PD_MW2]	Sulfuricurvum sp. PD_MW2	112	112	0.94	2e-27	17.65	285	WP_294915052.1
methyl-accepting chemotaxis protein [Sulfurimonas sp. SWIR-19]	Sulfurimonas sp. SWIR-19	113	113	0.96	3e-26	18.18	529	WP_226067014.1
methyl-accepting chemotaxis protein [Sulfurimonas sp. NW9]	Sulfurimonas sp. NW9	111	111	0.96	1e-25	19.83	529	WP_434657931.1
methyl-accepting chemotaxis protein [Sulfurimonas hydrogeniphila]	Sulfurimonas hydrogeniphila	111	111	0.96	1e-25	19.83	529	WP_151901396.1
MULTISPECIES: methyl-accepting chemotaxis protein [unclassified Sulfurimonas]	unclassified Sulfurimonas	111	111	0.96	1e-25	19.83	529	WP_346389108.1
methyl-accepting chemotaxis protein [Sulfurimonas hongkongensis]	Sulfurimonas hongkongensis	111	111	0.95	2e-25	19.17	529	WP_021287870.1
methyl-accepting chemotaxis protein [Sulfurimonas sediminis]	Sulfurimonas sediminis	110	110	0.96	2e-25	19.01	529	WP_193150887.1
methyl-accepting chemotaxis protein [Arcobacter sp. YIC-464]	Arcobacter sp. YIC-464	110	110	0.94	4e-25	16.67	729	WP_423274097.1
methyl-accepting chemotaxis protein [Sulfuricurvum sp.]	Sulfuricurvum sp.	109	109	0.94	5e-25	15.13	528	WP_295011703.1
methyl-accepting chemotaxis protein [Sulfurimonas sp.]	Sulfurimonas sp.	109	109	0.96	5e-25	17.36	529	WP_297484244.1
methyl-accepting chemotaxis protein [Halarcobacter sp.]	Halarcobacter sp.	109	109	0.95	6e-25	15.83	730	WP_417328537.1
methyl-accepting chemotaxis protein [Sulfurimonas sp.]	Sulfurimonas sp.	109	109	0.96	7e-25	16.53	529	WP_297440236.1
methyl-accepting chemotaxis protein [Arcobacter sp. F155]	Arcobacter sp. F155	109	109	0.95	7e-25	15.83	730	WP_129083942.1
methyl-accepting chemotaxis protein [Halarcobacter sp.]	Halarcobacter sp.	109	109	0.95	7e-25	15.83	730	WP_417324724.1
methyl-accepting chemotaxis protein [Halarcobacter ebronensis]	Halarcobacter ebronensis	109	109	0.95	8e-25	15.83	730	WP_424689467.1
methyl-accepting chemotaxis protein [Halarcobacter anaerophilus]	Halarcobacter anaerophilus	109	109	0.95	8e-25	17.5	729	WP_129082788.1
methyl-accepting chemotaxis protein [Halarcobacter mediterraneus]	Halarcobacter mediterraneus	109	109	0.95	8e-25	15	728	WP_129061933.1
methyl-accepting chemotaxis protein [Halarcobacter anaerophilus]	Halarcobacter anaerophilus	109	109	0.95	9e-25	17.5	679	WP_228135460.1
methyl-accepting chemotaxis protein [Sulfurimonas sp.]	Sulfurimonas sp.	108	108	0.96	9e-25	17.36	529	WP_297433056.1
methyl-accepting chemotaxis protein [Sulfurimonas sp.]	Sulfurimonas sp.	108	108	0.95	1e-24	16.67	529	WP_373001212.1
methyl-accepting chemotaxis protein [Sulfurimonas autotrophica]	Sulfurimonas autotrophica	108	108	0.96	2e-24	18.18	529	WP_013325882.1
methyl-accepting chemotaxis protein [Halarcobacter bivalviorum]	Halarcobacter bivalviorum	108	108	0.95	2e-24	17.5	729	WP_129106952.1
methyl-accepting chemotaxis protein [Arcobacter sp. CECT 8983]	Arcobacter sp. CECT 8983	108	108	0.95	3e-24	16.53	730	WP_129007006.1
methyl-accepting chemotaxis protein [Arcobacter sp. CECT 8989]	Arcobacter sp. CECT 8989	108	108	0.95	3e-24	15	730	WP_129088944.1
HAMP domain-containing protein [Malaciobacter marinus]	Malaciobacter marinus	105	105	0.95	3e-24	13.33	351	WP_419782384.1
methyl-accepting chemotaxis protein [Malaciobacter mytili]	Malaciobacter mytili	107	107	0.95	3e-24	15.83	730	WP_129096814.1
methyl-accepting chemotaxis protein [Sulfurimonas sp.]	Sulfurimonas sp.	107	107	0.94	3e-24	17.65	529	WP_294964682.1
methyl-accepting chemotaxis protein [Halarcobacter bivalviorum]	Halarcobacter bivalviorum	107	107	0.95	3e-24	16.67	729	WP_114838535.1
methyl-accepting chemotaxis protein [Sulfurimonas sp.]	Sulfurimonas sp.	107	107	0.94	4e-24	14.29	529	WP_428738631.1
hypothetical protein [Paludibacterium denitrificans]	Paludibacterium denitrificans	101	101	0.91	4e-24	17.74	170	WP_230370901.1
methyl-accepting chemotaxis protein [Sulfurimonas gotlandica]	Sulfurimonas gotlandica	106	106	0.95	4e-24	15.83	529	WP_008335483.1
c-type heme family protein [Arcobacter sp.]	Arcobacter sp.	101	101	0.94	4e-24	15.97	186	WP_287792431.1
methyl-accepting chemotaxis protein [Sulfurimonas sp.]	Sulfurimonas sp.	106	106	0.95	5e-24	15	529	WP_295049900.1
methyl-accepting chemotaxis protein [Sulfurimonas sp.]	Sulfurimonas sp.	106	106	0.95	5e-24	19.17	529	WP_373035684.1
methyl-accepting chemotaxis protein, partial [Sulfuricurvum sp.]	Sulfuricurvum sp.	105	105	0.93	6e-24	16.24	395	WP_428734700.1
methyl-accepting chemotaxis protein [Sulfurimonas paralvinellae]	Sulfurimonas paralvinellae	106	106	0.95	6e-24	15	529	WP_193111023.1
methyl-accepting chemotaxis protein [Sulfuricurvum sp.]	Sulfuricurvum sp.	106	106	0.96	7e-24	15.7	514	WP_329657774.1
methyl-accepting chemotaxis protein [Malaciobacter mytili]	Malaciobacter mytili	106	106	0.95	8e-24	15.83	730	WP_114841408.1
methyl-accepting chemotaxis protein [Halarcobacter sp.]	Halarcobacter sp.	106	106	0.95	1e-23	15.83	729	WP_417333152.1
methyl-accepting chemotaxis protein [Sulfurimonas sp.]	Sulfurimonas sp.	105	105	0.95	1e-23	17.5	529	WP_321779464.1
methyl-accepting chemotaxis protein [Sulfurimonas sp.]	Sulfurimonas sp.	105	105	0.94	1e-23	21.01	529	WP_455757316.1
MULTISPECIES: methyl-accepting chemotaxis protein [Poseidonibacter]	Poseidonibacter	105	105	0.94	2e-23	16.81	728	WP_216057593.1
methyl-accepting chemotaxis protein [Poseidonibacter ostreae]	Poseidonibacter ostreae	105	105	0.94	2e-23	17.65	728	WP_152189817.1
MULTISPECIES: methyl-accepting chemotaxis protein [Sulfurimonas]	Sulfurimonas	105	105	0.96	2e-23	15.7	539	WP_246153794.1
methyl-accepting chemotaxis protein [Malaciobacter halophilus]	Malaciobacter halophilus	105	105	0.95	2e-23	16.67	731	WP_101183540.1
methyl-accepting chemotaxis protein [Arcobacter sp. CECT 8985]	Arcobacter sp. CECT 8985	104	104	0.95	3e-23	15.83	725	WP_129103323.1
methyl-accepting chemotaxis protein [Campylobacter sp. CNRCH_2015_0814]	Campylobacter sp. CNRCH_2015_0814	104	104	0.95	3e-23	19.01	530	WP_263664005.1
methyl-accepting chemotaxis protein [Sulfurimonas marina]	Sulfurimonas marina	104	104	0.94	3e-23	16.81	529	WP_193113698.1
c-type heme family protein [Campylobacter jejuni]	Campylobacter jejuni	98.8	98.8	0.94	3e-23	17.5	167	WP_314725286.1
methyl-accepting chemotaxis protein [Sulfurimonas lithotrophica]	Sulfurimonas lithotrophica	104	104	0.95	3e-23	14.17	529	WP_152306231.1
methyl-accepting chemotaxis protein [Sulfurimonas sp. C5]	Sulfurimonas sp. C5	104	104	0.94	4e-23	14.29	529	WP_280331533.1
methyl-accepting chemotaxis protein [Campylobacter jejuni]	Campylobacter jejuni	100	100	0.94	4e-23	17.5	242	WP_041176788.1
methyl-accepting chemotaxis protein [Sulfurimonas sp. CS5]	Sulfurimonas sp. CS5	104	104	0.95	4e-23	16.67	529	WP_415397200.1
methyl-accepting chemotaxis protein [Arcobacter arenosus]	Arcobacter arenosus	104	104	0.95	4e-23	17.5	728	WP_421716286.1
methyl-accepting chemotaxis protein [Halarcobacter sp.]	Halarcobacter sp.	104	104	0.95	4e-23	17.5	729	WP_321468393.1
methyl-accepting chemotaxis protein [Halarcobacter sp.]	Halarcobacter sp.	104	104	0.95	5e-23	17.5	729	WP_321314609.1
methyl-accepting chemotaxis protein [Arcobacter arenosus]	Arcobacter arenosus	104	104	0.95	5e-23	17.5	728	WP_138150974.1
methyl-accepting chemotaxis protein [Campylobacter sp. IFREMER_LSEM_CL1846]	Campylobacter sp. IFREMER_LSEM_CL1846	103	103	0.95	6e-23	19.01	530	WP_263664751.1
hypothetical protein, partial [Campylobacter jejuni]	Campylobacter jejuni	98	98	0.94	6e-23	17.5	167	WP_002853361.1
methyl-accepting chemotaxis protein [Aliarcobacter cryaerophilus]	Aliarcobacter cryaerophilus	104	104	0.94	6e-23	14.29	733	WP_434282627.1
MULTISPECIES: methyl-accepting chemotaxis protein [unclassified Campylobacter]	unclassified Campylobacter	103	103	0.95	7e-23	19.01	530	WP_263665645.1
methyl-accepting chemotaxis protein [Sulfuricurvum sp.]	Sulfuricurvum sp.	103	103	0.95	7e-23	15	529	WP_295043270.1
ATP-binding protein [uncultured Desulfosarcina sp.]	uncultured Desulfosarcina sp.	103	103	0.98	7e-23	12.9	766	WP_319521357.1
HAMP domain-containing protein [Campylobacter fetus]	Campylobacter fetus	99.5	99.5	0.94	8e-23	19.33	235	WP_419257548.1
methyl-accepting chemotaxis protein [Sulfurimonas sp.]	Sulfurimonas sp.	103	103	0.95	8e-23	16.67	529	WP_324171869.1
methyl-accepting chemotaxis protein [Malaciobacter pacificus]	Malaciobacter pacificus	103	103	0.94	8e-23	17.65	689	WP_130232876.1
methyl-accepting chemotaxis protein [Sulfuricurvum sp.]	Sulfuricurvum sp.	103	103	0.94	9e-23	18.49	528	WP_299930827.1
methyl-accepting chemotaxis protein [Arcobacter roscoffensis]	Arcobacter roscoffensis	103	103	0.94	9e-23	15	729	WP_254577550.1
methyl-accepting chemotaxis protein [Aliarcobacter cryaerophilus]	Aliarcobacter cryaerophilus	103	103	0.94	9e-23	14.29	733	WP_105909328.1
methyl-accepting chemotaxis protein [Aliarcobacter cryaerophilus]	Aliarcobacter cryaerophilus	103	103	0.94	1e-22	14.29	733	WP_260931528.1
MULTISPECIES: membrane protein [Campylobacter]	Campylobacter	99.5	99.5	0.94	1e-22	17.5	242	WP_002858108.1
methyl-accepting chemotaxis protein [Aliarcobacter cryaerophilus]	Aliarcobacter cryaerophilus	103	103	0.94	1e-22	13.45	733	WP_434259407.1
methyl-accepting chemotaxis protein [Aliarcobacter cryaerophilus]	Aliarcobacter cryaerophilus	103	103	0.94	1e-22	13.45	733	WP_419234441.1
methyl-accepting chemotaxis protein [Aliarcobacter cryaerophilus]	Aliarcobacter cryaerophilus	103	103	0.94	1e-22	13.45	733	WP_260957120.1
methyl-accepting chemotaxis protein [Aliarcobacter cryaerophilus]	Aliarcobacter cryaerophilus	103	103	0.94	1e-22	13.45	733	WP_141047176.1
methyl-accepting chemotaxis protein [Campylobacter lari]	Campylobacter lari	102	102	0.95	1e-22	19.01	530	WP_263668567.1
methyl-accepting chemotaxis protein [Aliarcobacter cryaerophilus]	Aliarcobacter cryaerophilus	103	103	0.94	1e-22	13.45	733	WP_260896194.1
methyl-accepting chemotaxis protein [Aliarcobacter cryaerophilus]	Aliarcobacter cryaerophilus	103	103	0.94	1e-22	13.45	733	WP_260887092.1
MULTISPECIES: methyl-accepting chemotaxis protein [Aliarcobacter]	Aliarcobacter	103	103	0.94	1e-22	13.45	733	WP_260908851.1
methyl-accepting chemotaxis protein [Aliarcobacter cryaerophilus]	Aliarcobacter cryaerophilus	103	103	0.94	1e-22	13.45	733	WP_390870148.1
methyl-accepting chemotaxis protein [Aliarcobacter cryaerophilus]	Aliarcobacter cryaerophilus	103	103	0.94	1e-22	13.45	733	WP_422163519.1
methyl-accepting chemotaxis protein [Aliarcobacter cryaerophilus]	Aliarcobacter cryaerophilus	103	103	0.94	1e-22	13.45	733	WP_260877618.1
methyl-accepting chemotaxis protein [Aliarcobacter cryaerophilus]	Aliarcobacter cryaerophilus	103	103	0.94	1e-22	13.45	733	WP_434243076.1
methyl-accepting chemotaxis protein [Aliarcobacter cryaerophilus]	Aliarcobacter cryaerophilus	103	103	0.94	1e-22	13.45	733	WP_260925138.1
methyl-accepting chemotaxis protein [Aliarcobacter cryaerophilus]	Aliarcobacter cryaerophilus	103	103	0.94	1e-22	13.45	733	WP_260911079.1
methyl-accepting chemotaxis protein [Aliarcobacter cryaerophilus]	Aliarcobacter cryaerophilus	103	103	0.94	1e-22	13.45	733	WP_434236203.1
methyl-accepting chemotaxis protein [Aliarcobacter cryaerophilus]	Aliarcobacter cryaerophilus	103	103	0.94	1e-22	13.45	733	WP_148570100.1
methyl-accepting chemotaxis protein [Aliarcobacter cryaerophilus]	Aliarcobacter cryaerophilus	103	103	0.94	1e-22	13.45	733	WP_260968007.1
methyl-accepting chemotaxis protein [Aliarcobacter cryaerophilus]	Aliarcobacter cryaerophilus	102	102	0.94	1e-22	13.45	733	WP_187472145.1
methyl-accepting chemotaxis protein [Aliarcobacter sp. ERUVET-8]	Aliarcobacter sp. ERUVET-8	102	102	0.94	1e-22	13.45	733	WP_431394681.1
methyl-accepting chemotaxis protein [Aliarcobacter cryaerophilus]	Aliarcobacter cryaerophilus	102	102	0.94	1e-22	13.45	733	WP_186985003.1
methyl-accepting chemotaxis protein [Aliarcobacter cryaerophilus]	Aliarcobacter cryaerophilus	102	102	0.94	1e-22	13.45	733	WP_260964686.1
methyl-accepting chemotaxis protein [Campylobacter sp. IFREMER_LSEM_CL2127]	Campylobacter sp. IFREMER_LSEM_CL2127	102	102	0.95	1e-22	18.18	530	WP_263707029.1
methyl-accepting chemotaxis protein [Aliarcobacter cryaerophilus]	Aliarcobacter cryaerophilus	102	102	0.94	1e-22	13.45	733	WP_260949316.1
methyl-accepting chemotaxis protein [Aliarcobacter cryaerophilus]	Aliarcobacter cryaerophilus	102	102	0.94	1e-22	13.45	733	WP_260966621.1
methyl-accepting chemotaxis protein [Aliarcobacter cryaerophilus]	Aliarcobacter cryaerophilus	102	102	0.94	1e-22	13.45	733	WP_141055069.1
methyl-accepting chemotaxis protein [Aliarcobacter cryaerophilus]	Aliarcobacter cryaerophilus	102	102	0.94	1e-22	13.45	733	WP_260970445.1
methyl-accepting chemotaxis protein [Aliarcobacter cryaerophilus]	Aliarcobacter cryaerophilus	102	102	0.94	1e-22	13.45	733	WP_390862602.1
methyl-accepting chemotaxis protein [Aliarcobacter cryaerophilus]	Aliarcobacter cryaerophilus	102	102	0.94	1e-22	13.45	733	WP_422167570.1
methyl-accepting chemotaxis protein [Aliarcobacter cryaerophilus]	Aliarcobacter cryaerophilus	102	102	0.94	1e-22	13.45	733	WP_434254338.1
methyl-accepting chemotaxis protein [Aliarcobacter cryaerophilus]	Aliarcobacter cryaerophilus	102	102	0.94	1e-22	13.45	733	WP_260921373.1
methyl-accepting chemotaxis protein [Aliarcobacter cryaerophilus]	Aliarcobacter cryaerophilus	102	102	0.94	1e-22	13.45	733	WP_120986147.1
methyl-accepting chemotaxis protein [Aliarcobacter cryaerophilus]	Aliarcobacter cryaerophilus	102	102	0.94	1e-22	13.45	733	WP_260965930.1
methyl-accepting chemotaxis protein [Aliarcobacter cryaerophilus]	Aliarcobacter cryaerophilus	102	102	0.94	1e-22	13.45	733	WP_260946301.1
MULTISPECIES: methyl-accepting chemotaxis protein [unclassified Campylobacter]	unclassified Campylobacter	102	102	0.95	1e-22	18.18	530	WP_263678856.1
methyl-accepting chemotaxis protein [Malaciobacter canalis]	Malaciobacter canalis	102	102	0.95	1e-22	13.33	731	WP_099334030.1
methyl-accepting chemotaxis protein [Aliarcobacter cryaerophilus]	Aliarcobacter cryaerophilus	102	102	0.94	1e-22	13.45	733	WP_434246055.1
methyl-accepting chemotaxis protein [Aliarcobacter cryaerophilus]	Aliarcobacter cryaerophilus	102	102	0.94	1e-22	13.45	733	WP_422162000.1
methyl-accepting chemotaxis protein [Aliarcobacter cryaerophilus]	Aliarcobacter cryaerophilus	102	102	0.94	1e-22	13.45	733	WP_260894730.1
methyl-accepting chemotaxis protein [Aliarcobacter cryaerophilus]	Aliarcobacter cryaerophilus	102	102	0.94	1e-22	13.45	733	WP_105912904.1
methyl-accepting chemotaxis protein [Aliarcobacter cryaerophilus]	Aliarcobacter cryaerophilus	102	102	0.94	1e-22	13.45	733	WP_434248374.1
methyl-accepting chemotaxis protein [Aliarcobacter cryaerophilus]	Aliarcobacter cryaerophilus	102	102	0.94	1e-22	13.45	733	WP_260945500.1
methyl-accepting chemotaxis protein [Aliarcobacter cryaerophilus]	Aliarcobacter cryaerophilus	102	102	0.94	1e-22	13.45	733	WP_260913474.1
methyl-accepting chemotaxis protein [Aliarcobacter cryaerophilus]	Aliarcobacter cryaerophilus	102	102	0.94	1e-22	13.45	733	WP_260889782.1
methyl-accepting chemotaxis protein [Aliarcobacter cryaerophilus]	Aliarcobacter cryaerophilus	102	102	0.94	1e-22	13.45	733	WP_434244350.1
methyl-accepting chemotaxis protein [Aliarcobacter cryaerophilus]	Aliarcobacter cryaerophilus	102	102	0.94	1e-22	13.45	733	WP_260933854.1
methyl-accepting chemotaxis protein [Aliarcobacter cryaerophilus]	Aliarcobacter cryaerophilus	102	102	0.94	1e-22	13.45	733	WP_434265144.1
methyl-accepting chemotaxis protein [Aliarcobacter cryaerophilus]	Aliarcobacter cryaerophilus	102	102	0.94	1e-22	13.45	733	WP_434266190.1
methyl-accepting chemotaxis protein [Aliarcobacter cryaerophilus]	Aliarcobacter cryaerophilus	102	102	0.94	1e-22	13.45	733	WP_260890949.1
methyl-accepting chemotaxis protein [Campylobacter sp. RM5063]	Campylobacter sp. RM5063	102	102	0.95	1e-22	18.18	530	WP_337194841.1
methyl-accepting chemotaxis protein [Campylobacter sp. IFREMER_LSEM_CL2256]	Campylobacter sp. IFREMER_LSEM_CL2256	102	102	0.95	1e-22	18.18	530	WP_263708770.1
MULTISPECIES: methyl-accepting chemotaxis protein [unclassified Campylobacter]	unclassified Campylobacter	102	102	0.95	1e-22	18.18	530	WP_263725210.1
methyl-accepting chemotaxis protein [Arcobacter sp.]	Arcobacter sp.	102	102	0.95	1e-22	14.17	729	WP_419764330.1
methyl-accepting chemotaxis protein [Aliarcobacter cryaerophilus]	Aliarcobacter cryaerophilus	102	102	0.94	1e-22	13.45	733	WP_390851595.1
methyl-accepting chemotaxis protein [Aliarcobacter cryaerophilus]	Aliarcobacter cryaerophilus	102	102	0.94	1e-22	13.45	733	WP_260893102.1
methyl-accepting chemotaxis protein [Aliarcobacter cryaerophilus]	Aliarcobacter cryaerophilus	102	102	0.94	1e-22	13.45	733	WP_434226141.1
hypothetical protein [Campylobacter jejuni]	Campylobacter jejuni	97.2	97.2	0.94	1e-22	16.67	167	WP_342029723.1
methyl-accepting chemotaxis protein [Malaciobacter marinus]	Malaciobacter marinus	102	102	0.95	1e-22	13.33	731	WP_099344793.1
methyl-accepting chemotaxis protein [Aliarcobacter cryaerophilus]	Aliarcobacter cryaerophilus	102	102	0.94	2e-22	14.29	727	WP_105939677.1
methyl-accepting chemotaxis protein [Malaciobacter marinus]	Malaciobacter marinus	102	102	0.95	2e-22	13.33	731	WP_079577079.1
methyl-accepting chemotaxis protein [Aliarcobacter cryaerophilus]	Aliarcobacter cryaerophilus	102	102	0.94	2e-22	13.45	733	WP_260898991.1
methyl-accepting chemotaxis protein [Aliarcobacter cryaerophilus]	Aliarcobacter cryaerophilus	102	102	0.94	2e-22	13.45	733	WP_434260404.1
methyl-accepting chemotaxis protein [Aliarcobacter cryaerophilus]	Aliarcobacter cryaerophilus	102	102	0.94	2e-22	13.45	733	WP_260880129.1
methyl-accepting chemotaxis protein [Malaciobacter marinus]	Malaciobacter marinus	102	102	0.95	2e-22	13.33	731	WP_104411965.1
methyl-accepting chemotaxis protein [Aliarcobacter cryaerophilus]	Aliarcobacter cryaerophilus	102	102	0.94	2e-22	13.45	733	WP_141052096.1
methyl-accepting chemotaxis protein [Aliarcobacter cryaerophilus]	Aliarcobacter cryaerophilus	102	102	0.94	2e-22	13.45	733	WP_434274289.1
methyl-accepting chemotaxis protein [Aliarcobacter cryaerophilus]	Aliarcobacter cryaerophilus	102	102	0.94	2e-22	13.45	733	WP_260942861.1
methyl-accepting chemotaxis protein [Aliarcobacter cryaerophilus]	Aliarcobacter cryaerophilus	102	102	0.94	2e-22	13.45	733	WP_434252804.1
methyl-accepting chemotaxis protein [Aliarcobacter cryaerophilus]	Aliarcobacter cryaerophilus	102	102	0.94	2e-22	13.45	733	WP_434234675.1
methyl-accepting chemotaxis protein [Malaciobacter marinus]	Malaciobacter marinus	102	102	0.95	2e-22	13.33	731	WP_099311694.1
methyl-accepting chemotaxis protein [Aliarcobacter cryaerophilus]	Aliarcobacter cryaerophilus	102	102	0.94	2e-22	13.45	733	WP_422170714.1
methyl-accepting chemotaxis protein [Aliarcobacter cryaerophilus]	Aliarcobacter cryaerophilus	102	102	0.94	2e-22	13.45	733	WP_187473283.1
methyl-accepting chemotaxis protein [Aliarcobacter cryaerophilus]	Aliarcobacter cryaerophilus	102	102	0.94	2e-22	13.45	733	WP_260937250.1
methyl-accepting chemotaxis protein [Aliarcobacter cryaerophilus]	Aliarcobacter cryaerophilus	102	102	0.94	2e-22	13.45	733	WP_434228102.1
ATP-binding protein [Rosettibacter firmus]	Rosettibacter firmus	102	102	0.99	2e-22	12.74	627	WP_353680897.1
methyl-accepting chemotaxis protein [Aliarcobacter cryaerophilus]	Aliarcobacter cryaerophilus	102	102	0.94	2e-22	13.45	733	WP_434280744.1
methyl-accepting chemotaxis protein [Aliarcobacter cryaerophilus]	Aliarcobacter cryaerophilus	102	102	0.94	2e-22	13.45	733	WP_434270557.1
methyl-accepting chemotaxis protein [Sulfuricurvum sp.]	Sulfuricurvum sp.	102	102	0.93	2e-22	16.24	528	WP_300171675.1
methyl-accepting chemotaxis protein [Aliarcobacter cryaerophilus]	Aliarcobacter cryaerophilus	102	102	0.94	2e-22	13.45	733	WP_260885160.1
hypothetical protein [Chromobacterium vaccinii]	Chromobacterium vaccinii	98	98	0.94	2e-22	13.18	208	WP_046157584.1
ATP-binding protein [Desulfosarcina widdelii]	Desulfosarcina widdelii	102	102	0.98	2e-22	14.29	758	WP_155306780.1
PAS domain S-box protein [Desulfosarcina widdelii]	Desulfosarcina widdelii	102	102	0.98	2e-22	12.9	779	WP_155307300.1
methyl-accepting chemotaxis protein [Sulfuricurvum sp.]	Sulfuricurvum sp.	102	102	0.93	2e-22	16.24	528	WP_298694234.1
methyl-accepting chemotaxis protein [Arcobacter sp. YIC-310]	Arcobacter sp. YIC-310	102	102	0.94	2e-22	15	729	WP_423298466.1
methyl-accepting chemotaxis protein [Arcobacter sp. YIC-80]	Arcobacter sp. YIC-80	102	102	0.94	2e-22	15	729	WP_404307150.1
methyl-accepting chemotaxis protein, partial [Aliarcobacter cryaerophilus]	Aliarcobacter cryaerophilus	102	102	0.94	2e-22	13.45	464	WP_254241539.1
methyl-accepting chemotaxis protein [Halarcobacter ebronensis]	Halarcobacter ebronensis	102	102	0.95	2e-22	16.67	726	WP_128981938.1
methyl-accepting chemotaxis protein [Campylobacter lari]	Campylobacter lari	102	102	0.95	2e-22	18.18	530	WP_220566734.1
HAMP domain-containing sensor histidine kinase [Desulforapulum autotrophicum]	Desulforapulum autotrophicum	102	102	0.98	2e-22	14.29	772	WP_015904441.1
methyl-accepting chemotaxis protein [Halarcobacter ebronensis]	Halarcobacter ebronensis	102	102	0.95	2e-22	16.67	726	WP_129088309.1
methyl-accepting chemotaxis protein [Arcobacter cloacae]	Arcobacter cloacae	102	102	0.94	2e-22	15.97	728	WP_172658281.1
methyl-accepting chemotaxis protein [Aliarcobacter cryaerophilus]	Aliarcobacter cryaerophilus	102	102	0.94	2e-22	14.29	733	WP_342837435.1
methyl-accepting chemotaxis protein, partial [Arcobacter cloacae]	Arcobacter cloacae	102	102	0.94	2e-22	15.97	726	WP_164970453.1
methyl-accepting chemotaxis protein [Sulfuricurvum sp.]	Sulfuricurvum sp.	102	102	0.96	2e-22	16.53	528	WP_299935279.1
methyl-accepting chemotaxis protein [Aliarcobacter cryaerophilus]	Aliarcobacter cryaerophilus	102	102	0.94	2e-22	14.29	733	WP_164469244.1
methyl-accepting chemotaxis protein [Sulfuricurvum sp.]	Sulfuricurvum sp.	102	102	0.95	2e-22	14.17	528	WP_324792344.1
methyl-accepting chemotaxis protein [Campylobacter lari]	Campylobacter lari	102	102	0.95	2e-22	18.18	530	WP_220701384.1
methyl-accepting chemotaxis protein [uncultured Arcobacter sp.]	uncultured Arcobacter sp.	102	102	0.95	2e-22	15	729	WP_298754278.1
hypothetical protein [Chromobacterium indicum]	Chromobacterium indicum	97.6	97.6	0.94	3e-22	13.18	208	WP_346790822.1
methyl-accepting chemotaxis protein [Campylobacter sp. IFREMER_LSEM_CL2090]	Campylobacter sp. IFREMER_LSEM_CL2090	101	101	0.95	3e-22	18.18	530	WP_263737680.1
methyl-accepting chemotaxis protein, partial [Aliarcobacter cryaerophilus]	Aliarcobacter cryaerophilus	101	101	0.94	3e-22	13.45	507	WP_066358105.1
methyl-accepting chemotaxis protein [Sulfuricurvum sp.]	Sulfuricurvum sp.	101	101	0.95	3e-22	15.83	528	WP_305529504.1
methyl-accepting chemotaxis protein [Campylobacter lari]	Campylobacter lari	101	101	0.95	3e-22	18.18	530	WP_258107881.1
methyl-accepting chemotaxis protein [Aliarcobacter cryaerophilus]	Aliarcobacter cryaerophilus	102	102	0.94	3e-22	13.45	733	WP_105914454.1
methyl-accepting chemotaxis protein [Arcobacter cloacae]	Arcobacter cloacae	102	102	0.94	3e-22	15.97	729	WP_128986816.1
methyl-accepting chemotaxis protein, partial [Aliarcobacter skirrowii]	Aliarcobacter skirrowii	101	101	0.94	3e-22	14.29	476	WP_066356001.1
methyl-accepting chemotaxis protein [Halarcobacter sp.]	Halarcobacter sp.	101	101	0.95	3e-22	17.5	729	WP_320033367.1
methyl-accepting chemotaxis protein [Aliarcobacter cryaerophilus]	Aliarcobacter cryaerophilus	101	101	0.94	3e-22	14.29	727	WP_105912176.1
methyl-accepting chemotaxis protein [Aliarcobacter cryaerophilus]	Aliarcobacter cryaerophilus	101	101	0.94	3e-22	13.45	733	WP_434285845.1
methyl-accepting chemotaxis protein [Aliarcobacter cryaerophilus]	Aliarcobacter cryaerophilus	101	101	0.94	3e-22	13.45	733	WP_434256090.1
methyl-accepting chemotaxis protein [Aliarcobacter cryaerophilus]	Aliarcobacter cryaerophilus	101	101	0.94	3e-22	13.45	733	WP_148625518.1
methyl-accepting chemotaxis protein [Sulfuricurvum sp.]	Sulfuricurvum sp.	101	101	0.95	3e-22	15.83	528	WP_304739569.1
methyl-accepting chemotaxis protein [Poseidonibacter sp.]	Poseidonibacter sp.	101	101	0.94	4e-22	15.13	728	WP_424426392.1
methyl-accepting chemotaxis protein [Aliarcobacter cryaerophilus]	Aliarcobacter cryaerophilus	101	101	0.94	4e-22	13.45	727	WP_105916397.1
methyl-accepting chemotaxis protein [Malaciobacter canalis]	Malaciobacter canalis	101	101	0.95	4e-22	13.33	731	WP_404320096.1
methyl-accepting chemotaxis protein [Sulfurihydrogenibium azorense]	Sulfurihydrogenibium azorense	101	101	0.95	4e-22	11.67	529	WP_409826833.1
methyl-accepting chemotaxis protein [Poseidonibacter sp.]	Poseidonibacter sp.	101	101	0.94	4e-22	15.13	728	WP_373771328.1
hypothetical protein [Marinobacter sp.]	Marinobacter sp.	97.6	97.6	0.96	4e-22	15.62	222	WP_292276146.1
methyl-accepting chemotaxis protein [Sulfurimonas microaerophilic]	Sulfurimonas microaerophilic	101	101	0.94	4e-22	15.13	529	WP_304545093.1
methyl-accepting chemotaxis protein [Campylobacter sp. CNRCH_2013_0671h]	Campylobacter sp. CNRCH_2013_0671h	101	101	0.95	4e-22	18.18	530	WP_263662354.1
methyl-accepting chemotaxis protein [Aliarcobacter cryaerophilus]	Aliarcobacter cryaerophilus	101	101	0.94	4e-22	13.45	732	WP_066164492.1
methyl-accepting chemotaxis protein [Campylobacter sp. IFREMER_LSEM_CL908]	Campylobacter sp. IFREMER_LSEM_CL908	101	101	0.95	4e-22	18.18	530	WP_263709427.1
methyl-accepting chemotaxis protein [Campylobacter sp. IFREMER_LSEM_CL2101]	Campylobacter sp. IFREMER_LSEM_CL2101	101	101	0.95	4e-22	19.01	530	WP_263727179.1
MULTISPECIES: methyl-accepting chemotaxis protein [unclassified Campylobacter]	unclassified Campylobacter	101	101	0.95	4e-22	18.18	530	WP_263671464.1
MCP-domain signal transduction protein [Campylobacter lari]	Campylobacter lari	101	101	0.95	4e-22	19.01	530	WP_039625632.1
methyl-accepting chemotaxis protein [Campylobacter volucris]	Campylobacter volucris	101	101	0.95	4e-22	15.7	530	WP_195670908.1
methyl-accepting chemotaxis protein [Campylobacter lari]	Campylobacter lari	101	101	0.95	4e-22	19.01	530	WP_258108994.1
methyl-accepting chemotaxis protein [Campylobacter sp. IFREMER_LSEM_CL2151]	Campylobacter sp. IFREMER_LSEM_CL2151	101	101	0.95	4e-22	19.01	530	WP_263723973.1
MULTISPECIES: methyl-accepting chemotaxis protein [unclassified Campylobacter]	unclassified Campylobacter	101	101	0.95	5e-22	19.01	530	WP_263677631.1
methyl-accepting chemotaxis protein [Aliarcobacter cryaerophilus]	Aliarcobacter cryaerophilus	101	101	0.94	5e-22	13.45	733	WP_422159798.1
MULTISPECIES: methyl-accepting chemotaxis protein [Campylobacter]	Campylobacter	101	101	0.95	5e-22	18.18	530	WP_133319319.1
methyl-accepting chemotaxis protein [Aliarcobacter cryaerophilus]	Aliarcobacter cryaerophilus	101	101	0.94	5e-22	13.45	727	WP_434240951.1
MCP-domain signal transduction protein [Campylobacter subantarcticus]	Campylobacter subantarcticus	101	101	0.95	5e-22	16.53	530	WP_039663217.1
methyl-accepting chemotaxis protein [Aliarcobacter cryaerophilus]	Aliarcobacter cryaerophilus	101	101	0.94	5e-22	13.45	727	WP_105925135.1
MCP-domain signal transduction protein [Campylobacter subantarcticus]	Campylobacter subantarcticus	101	101	0.95	5e-22	16.53	530	WP_043019544.1
methyl-accepting chemotaxis protein [Campylobacter sp. CNRCH_2014_2452]	Campylobacter sp. CNRCH_2014_2452	101	101	0.95	5e-22	18.18	530	WP_263661576.1
MULTISPECIES: methyl-accepting chemotaxis protein [Campylobacter]	Campylobacter	101	101	0.95	5e-22	18.18	530	WP_263659335.1
methyl-accepting chemotaxis protein [Campylobacter lari]	Campylobacter lari	101	101	0.95	5e-22	18.18	530	WP_173788035.1
methyl-accepting chemotaxis protein [Sulfuricurvum sp.]	Sulfuricurvum sp.	101	101	0.94	5e-22	17.65	528	WP_422233639.1
methyl-accepting chemotaxis protein [Campylobacter lari]	Campylobacter lari	101	101	0.95	6e-22	18.18	530	WP_074692726.1
methyl-accepting chemotaxis protein [Sulfurimonas sp.]	Sulfurimonas sp.	101	101	0.94	6e-22	10.83	530	WP_295085224.1
methyl-accepting chemotaxis protein [Campylobacter sp. IFREMER_LSEM_CL1097]	Campylobacter sp. IFREMER_LSEM_CL1097	101	101	0.95	6e-22	18.18	530	WP_263672785.1
methyl-accepting chemotaxis protein [Campylobacter lari]	Campylobacter lari	101	101	0.95	6e-22	19.01	530	WP_087684923.1
methyl-accepting chemotaxis protein [Campylobacter sp. GB48]	Campylobacter sp. GB48	101	101	0.95	6e-22	19.01	530	WP_421628121.1
methyl-accepting chemotaxis protein [Aliarcobacter cryaerophilus]	Aliarcobacter cryaerophilus	101	101	0.94	6e-22	14.29	729	WP_141049303.1
methyl-accepting chemotaxis protein [Campylobacter lari]	Campylobacter lari	101	101	0.95	6e-22	18.18	530	WP_263669191.1
methyl-accepting chemotaxis protein [Campylobacter lari]	Campylobacter lari	101	101	0.95	6e-22	18.18	530	WP_393917242.1
methyl-accepting chemotaxis protein [Arcobacter sp. F2176]	Arcobacter sp. F2176	101	101	0.95	6e-22	13.33	728	WP_129101997.1
methyl-accepting chemotaxis protein [Campylobacter lari]	Campylobacter lari	101	101	0.95	6e-22	18.18	530	WP_263668052.1
methyl-accepting chemotaxis protein [Aliarcobacter cryaerophilus]	Aliarcobacter cryaerophilus	101	101	0.94	6e-22	13.45	733	WP_260944437.1
methyl-accepting chemotaxis protein [Aliarcobacter skirrowii]	Aliarcobacter skirrowii	101	101	0.94	7e-22	14.29	738	WP_279134534.1
methyl-accepting chemotaxis protein [Campylobacter lari]	Campylobacter lari	100	100	0.95	7e-22	19.01	530	WP_214115048.1
methyl-accepting chemotaxis protein, partial [Aliarcobacter skirrowii]	Aliarcobacter skirrowii	100	100	0.94	7e-22	14.29	479	WP_129098535.1
MULTISPECIES: methyl-accepting chemotaxis protein [Campylobacter]	Campylobacter	100	100	0.95	7e-22	18.18	530	WP_261530262.1
methyl-accepting chemotaxis protein [Malaciobacter molluscorum]	Malaciobacter molluscorum	101	101	0.95	7e-22	14.17	725	WP_099342149.1
methyl-accepting chemotaxis protein [Campylobacter lari]	Campylobacter lari	100	100	0.95	7e-22	18.18	530	WP_087699482.1
methyl-accepting chemotaxis protein, partial [Aliarcobacter skirrowii]	Aliarcobacter skirrowii	100	100	0.94	7e-22	14.29	476	WP_066159462.1
methyl-accepting chemotaxis protein [Campylobacter lari]	Campylobacter lari	100	100	0.95	7e-22	19.01	530	WP_257914299.1
methyl-accepting chemotaxis protein [Campylobacter lari]	Campylobacter lari	100	100	0.95	7e-22	18.18	530	WP_214100525.1
methyl-accepting chemotaxis protein [Malaciobacter molluscorum]	Malaciobacter molluscorum	101	101	0.95	7e-22	14.17	725	WP_128998466.1
methyl-accepting chemotaxis protein [Aliarcobacter cryaerophilus]	Aliarcobacter cryaerophilus	101	101	0.94	7e-22	13.45	733	WP_260875742.1
methyl-accepting chemotaxis protein [Campylobacter sp. CNRCH_2013_0855]	Campylobacter sp. CNRCH_2013_0855	100	100	0.95	8e-22	18.18	530	WP_263667343.1
methyl-accepting chemotaxis protein [Aliarcobacter cryaerophilus]	Aliarcobacter cryaerophilus	101	101	0.94	8e-22	13.45	733	WP_260953547.1
methyl-accepting chemotaxis protein [Aliarcobacter skirrowii]	Aliarcobacter skirrowii	101	101	0.94	8e-22	14.29	738	WP_320341249.1
methyl-accepting chemotaxis protein [Aliarcobacter skirrowii]	Aliarcobacter skirrowii	101	101	0.94	8e-22	14.29	738	WP_125296780.1
methyl-accepting chemotaxis protein [Aliarcobacter skirrowii]	Aliarcobacter skirrowii	101	101	0.94	8e-22	14.29	738	WP_319044744.1
methyl-accepting chemotaxis protein [Campylobacter ornithocola]	Campylobacter ornithocola	100	100	0.95	8e-22	17.36	530	WP_066008617.1
methyl-accepting chemotaxis protein [Aliarcobacter skirrowii]	Aliarcobacter skirrowii	101	101	0.94	8e-22	14.29	738	WP_260883386.1
MCP-domain signal transduction protein [Campylobacter lari]	Campylobacter lari	100	100	0.95	8e-22	18.18	530	WP_039628159.1
methyl-accepting chemotaxis protein [Aliarcobacter cryaerophilus]	Aliarcobacter cryaerophilus	100	100	0.94	8e-22	13.45	733	WP_390838427.1
methyl-accepting chemotaxis protein [Aliarcobacter cryaerophilus]	Aliarcobacter cryaerophilus	100	100	0.94	8e-22	13.45	733	WP_434250876.1
methyl-accepting chemotaxis protein [Campylobacter armoricus]	Campylobacter armoricus	100	100	0.95	8e-22	17.36	530	WP_139424716.1
methyl-accepting chemotaxis protein [Aliarcobacter skirrowii]	Aliarcobacter skirrowii	100	100	0.94	8e-22	14.29	738	WP_319084384.1
methyl-accepting chemotaxis protein [Aliarcobacter cryaerophilus]	Aliarcobacter cryaerophilus	100	100	0.94	8e-22	13.45	733	WP_260968951.1
methyl-accepting chemotaxis protein [Aliarcobacter skirrowii]	Aliarcobacter skirrowii	100	100	0.94	8e-22	14.29	738	WP_319080188.1
methyl-accepting chemotaxis protein [Campylobacter lari]	Campylobacter lari	100	100	0.95	8e-22	18.18	530	WP_257942804.1
MCP-domain signal transduction protein [Campylobacter lari]	Campylobacter lari	100	100	0.95	8e-22	18.18	530	WP_039617881.1
methyl-accepting chemotaxis protein [Aliarcobacter skirrowii]	Aliarcobacter skirrowii	100	100	0.94	8e-22	14.29	738	WP_319056294.1
methyl-accepting chemotaxis protein [Aliarcobacter skirrowii]	Aliarcobacter skirrowii	100	100	0.94	8e-22	14.29	738	WP_346521818.1
methyl-accepting chemotaxis protein [Aliarcobacter skirrowii]	Aliarcobacter skirrowii	100	100	0.94	8e-22	14.29	738	WP_319048492.1
methyl-accepting chemotaxis protein [Aliarcobacter skirrowii]	Aliarcobacter skirrowii	100	100	0.94	8e-22	14.29	738	WP_319057907.1
methyl-accepting chemotaxis protein [Campylobacter lari]	Campylobacter lari	100	100	0.95	8e-22	17.36	530	WP_264271486.1
methyl-accepting chemotaxis protein [Aliarcobacter skirrowii]	Aliarcobacter skirrowii	100	100	0.94	8e-22	14.29	738	WP_319047192.1
methyl-accepting chemotaxis protein [Aliarcobacter skirrowii]	Aliarcobacter skirrowii	100	100	0.94	8e-22	14.29	738	WP_319087728.1
methyl-accepting chemotaxis protein [Aliarcobacter skirrowii]	Aliarcobacter skirrowii	100	100	0.94	8e-22	14.29	738	WP_115588207.1
methyl-accepting chemotaxis protein [Campylobacter lari]	Campylobacter lari	100	100	0.95	8e-22	17.36	530	WP_070255151.1
methyl-accepting chemotaxis protein [Campylobacter lari]	Campylobacter lari	100	100	0.95	8e-22	17.36	530	WP_214113640.1
methyl-accepting chemotaxis protein [Aliarcobacter skirrowii]	Aliarcobacter skirrowii	100	100	0.94	8e-22	14.29	738	WP_319059211.1
methyl-accepting chemotaxis protein [Sulfuricurvum sp.]	Sulfuricurvum sp.	100	100	0.95	9e-22	15	528	WP_299994503.1
methyl-accepting chemotaxis protein [Aliarcobacter cryaerophilus]	Aliarcobacter cryaerophilus	100	100	0.94	9e-22	13.45	733	WP_260959954.1
methyl-accepting chemotaxis protein [Aliarcobacter skirrowii]	Aliarcobacter skirrowii	100	100	0.94	9e-22	14.29	738	WP_319084007.1
methyl-accepting chemotaxis protein [Aliarcobacter skirrowii]	Aliarcobacter skirrowii	100	100	0.94	9e-22	14.29	738	WP_109066177.1
methyl-accepting chemotaxis protein [Aliarcobacter cryaerophilus]	Aliarcobacter cryaerophilus	100	100	0.94	9e-22	13.45	733	WP_260933387.1
methyl-accepting chemotaxis protein [Aliarcobacter cryaerophilus]	Aliarcobacter cryaerophilus	100	100	0.94	9e-22	13.45	733	WP_260950633.1
methyl-accepting chemotaxis protein [Aliarcobacter sp.]	Aliarcobacter sp.	100	100	0.94	9e-22	14.29	738	WP_372618147.1
methyl-accepting chemotaxis protein [Campylobacter lari]	Campylobacter lari	100	100	0.95	9e-22	17.36	530	WP_220516235.1
methyl-accepting chemotaxis protein [Campylobacter armoricus]	Campylobacter armoricus	100	100	0.95	9e-22	17.36	530	WP_139451879.1
methyl-accepting chemotaxis protein [Campylobacter sp. CNRCH_2014_0184h]	Campylobacter sp. CNRCH_2014_0184h	100	100	0.95	9e-22	17.36	530	WP_263683045.1
methyl-accepting chemotaxis protein, partial [Aliarcobacter cryaerophilus]	Aliarcobacter cryaerophilus	100	100	0.94	9e-22	13.45	473	WP_228137855.1
methyl-accepting chemotaxis protein [Arcobacter porcinus]	Arcobacter porcinus	100	100	0.94	9e-22	14.29	723	WP_066173095.1
methyl-accepting chemotaxis protein, partial [Aliarcobacter cryaerophilus]	Aliarcobacter cryaerophilus	100	100	0.94	9e-22	13.45	697	WP_434273216.1
methyl-accepting chemotaxis protein [Campylobacter lari]	Campylobacter lari	100	100	0.95	9e-22	17.36	530	WP_012661261.1
two-component system sensor histidine kinase NtrB [Geomonas limicola]	Geomonas limicola	100	100	0.92	9e-22	14.41	499	WP_183362794.1
methyl-accepting chemotaxis protein [Aliarcobacter skirrowii]	Aliarcobacter skirrowii	100	100	0.94	1e-21	14.29	738	WP_319086583.1
methyl-accepting chemotaxis protein [Campylobacter lari]	Campylobacter lari	100	100	0.95	1e-21	18.18	530	WP_257927802.1
methyl-accepting chemotaxis protein [Aliarcobacter cryaerophilus]	Aliarcobacter cryaerophilus	100	100	0.94	1e-21	13.45	733	WP_187474100.1
methyl-accepting chemotaxis protein [Campylobacter sp. IFREMER_LSEM_CL2194]	Campylobacter sp. IFREMER_LSEM_CL2194	100	100	0.95	1e-21	17.36	533	WP_263702809.1
methyl-accepting chemotaxis protein [Arcobacter porcinus]	Arcobacter porcinus	100	100	0.94	1e-21	14.29	723	WP_066177025.1
methyl-accepting chemotaxis protein [Campylobacter lari]	Campylobacter lari	100	100	0.95	1e-21	19.01	530	WP_257910544.1
methyl-accepting chemotaxis protein [Aliarcobacter butzleri]	Aliarcobacter butzleri	100	100	0.94	1e-21	15.97	730	WP_419275966.1
ATP-binding protein [Desulfocicer vacuolatum]	Desulfocicer vacuolatum	100	100	0.98	1e-21	13.64	763	WP_084067803.1
methyl-accepting chemotaxis protein [Arcobacter sp. CECT 8986]	Arcobacter sp. CECT 8986	100	100	0.95	1e-21	15.83	725	WP_128989381.1
methyl-accepting chemotaxis protein [Arcobacter aquimarinus]	Arcobacter aquimarinus	100	100	0.94	1e-21	16.81	729	WP_129096022.1
methyl-accepting chemotaxis protein [Aliarcobacter butzleri]	Aliarcobacter butzleri	100	100	0.94	1e-21	15.97	730	WP_419127911.1
HAMP domain-containing protein [Desulfuromonas versatilis]	Desulfuromonas versatilis	97.6	97.6	0.92	1e-21	16.67	289	WP_221250044.1
methyl-accepting chemotaxis protein [Campylobacter sp. FU_497]	Campylobacter sp. FU_497	100	100	0.95	1e-21	18.18	530	WP_263675197.1
methyl-accepting chemotaxis protein [Campylobacter lari]	Campylobacter lari	100	100	0.95	1e-21	15.7	530	WP_257395040.1
methyl-accepting chemotaxis protein [Aliarcobacter skirrowii]	Aliarcobacter skirrowii	100	100	0.94	1e-21	14.29	738	WP_319085238.1
methyl-accepting chemotaxis protein [Arcobacter nitrofigilis]	Arcobacter nitrofigilis	100	100	0.95	1e-21	14.17	728	WP_013134888.1
methyl-accepting chemotaxis protein [Arcobacter aquimarinus]	Arcobacter aquimarinus	100	100	0.94	1e-21	16.81	729	WP_422140766.1
methyl-accepting chemotaxis protein [Aliarcobacter butzleri]	Aliarcobacter butzleri	100	100	0.94	1e-21	17.65	730	WP_152060190.1
methyl-accepting chemotaxis protein [Aliarcobacter butzleri]	Aliarcobacter butzleri	100	100	0.94	1e-21	17.65	730	WP_301376492.1
methyl-accepting chemotaxis protein [Aliarcobacter skirrowii]	Aliarcobacter skirrowii	100	100	0.94	1e-21	14.29	738	WP_319089364.1
PAS domain S-box protein, partial [Nitratidesulfovibrio oxamicus]	Nitratidesulfovibrio oxamicus	100	100	0.91	1e-21	16.03	791	WP_231039035.1
methyl-accepting chemotaxis protein [Campylobacter lari]	Campylobacter lari	99	99	0.95	1e-21	19.01	530	WP_257929805.1
methyl-accepting chemotaxis protein, partial [Aliarcobacter butzleri]	Aliarcobacter butzleri	100	100	0.94	1e-21	16.81	718	WP_419978612.1
methyl-accepting chemotaxis protein [Aliarcobacter butzleri]	Aliarcobacter butzleri	100	100	0.94	1e-21	16.81	730	WP_419969879.1
PAS domain S-box protein [Desulfosarcina variabilis]	Desulfosarcina variabilis	100	100	0.98	1e-21	12.26	769	WP_419661721.1
methyl-accepting chemotaxis protein [Aliarcobacter butzleri]	Aliarcobacter butzleri	100	100	0.94	1e-21	17.65	730	WP_419983318.1
methyl-accepting chemotaxis protein [Aliarcobacter butzleri]	Aliarcobacter butzleri	100	100	0.94	1e-21	17.65	730	WP_014468430.1
methyl-accepting chemotaxis protein [Aliarcobacter butzleri]	Aliarcobacter butzleri	100	100	0.94	1e-21	17.65	730	WP_366182476.1
methyl-accepting chemotaxis protein [Aliarcobacter butzleri]	Aliarcobacter butzleri	100	100	0.94	1e-21	17.65	730	WP_151950628.1
methyl-accepting chemotaxis protein [Aliarcobacter butzleri]	Aliarcobacter butzleri	100	100	0.94	1e-21	16.81	730	WP_419981386.1
methyl-accepting chemotaxis protein [Aliarcobacter butzleri]	Aliarcobacter butzleri	100	100	0.94	1e-21	17.65	730	WP_237939611.1
methyl-accepting chemotaxis protein [Aliarcobacter butzleri]	Aliarcobacter butzleri	100	100	0.94	1e-21	16.81	730	WP_237922493.1
methyl-accepting chemotaxis protein [Campylobacter lari]	Campylobacter lari	99	99	0.95	1e-21	15.7	530	WP_240379523.1
methyl-accepting chemotaxis protein [Aliarcobacter butzleri]	Aliarcobacter butzleri	100	100	0.94	1e-21	17.65	730	WP_237943565.1
methyl-accepting chemotaxis protein [Aliarcobacter butzleri]	Aliarcobacter butzleri	100	100	0.94	1e-21	17.65	730	WP_301366686.1
methyl-accepting chemotaxis protein [Aliarcobacter butzleri]	Aliarcobacter butzleri	100	100	0.94	1e-21	17.65	730	WP_301383198.1
methyl-accepting chemotaxis protein [Aliarcobacter butzleri]	Aliarcobacter butzleri	100	100	0.94	1e-21	17.65	730	WP_419978191.1
methyl-accepting chemotaxis protein [Aliarcobacter butzleri]	Aliarcobacter butzleri	100	100	0.94	1e-21	17.65	730	WP_366165923.1
diguanylate cyclase [Sulfuricurvum sp.]	Sulfuricurvum sp.	99	99	0.95	1e-21	14.29	612	WP_373021569.1
methyl-accepting chemotaxis protein [Aliarcobacter butzleri]	Aliarcobacter butzleri	100	100	0.94	1e-21	17.65	730	WP_046992143.1
methyl-accepting chemotaxis protein [Aliarcobacter butzleri]	Aliarcobacter butzleri	100	100	0.94	1e-21	17.65	730	WP_237909158.1
PAS domain S-box protein [Desulfovibrio aminophilus]	Desulfovibrio aminophilus	100	100	0.99	1e-21	15.48	762	WP_353909737.1
methyl-accepting chemotaxis protein [Aliarcobacter butzleri]	Aliarcobacter butzleri	100	100	0.94	1e-21	16.81	730	WP_004510811.1
methyl-accepting chemotaxis protein [Aliarcobacter butzleri]	Aliarcobacter butzleri	100	100	0.94	1e-21	16.81	730	WP_422157449.1
methyl-accepting chemotaxis protein [Aliarcobacter butzleri]	Aliarcobacter butzleri	100	100	0.94	1e-21	16.81	730	WP_237918218.1
methyl-accepting chemotaxis protein [Aliarcobacter butzleri]	Aliarcobacter butzleri	100	100	0.94	1e-21	16.81	730	WP_260872348.1
methyl-accepting chemotaxis protein [Campylobacter lari]	Campylobacter lari	99	99	0.95	1e-21	15.7	530	WP_149062181.1
methyl-accepting chemotaxis protein [Campylobacter lari]	Campylobacter lari	99	99	0.95	1e-21	15.7	530	WP_214098308.1
methyl-accepting chemotaxis protein [Campylobacter lari]	Campylobacter lari	99	99	0.95	1e-21	15.7	530	WP_220517390.1
methyl-accepting chemotaxis protein [Campylobacter lari]	Campylobacter lari	99	99	0.95	2e-21	15.7	530	WP_220523549.1
methyl-accepting chemotaxis protein [Campylobacter lari]	Campylobacter lari	99	99	0.95	2e-21	15.7	530	WP_240387522.1
methyl-accepting chemotaxis protein [Aliarcobacter thereius]	Aliarcobacter thereius	99	99	0.94	2e-21	14.29	723	WP_066184793.1
methyl-accepting chemotaxis protein [Aliarcobacter butzleri]	Aliarcobacter butzleri	99	99	0.94	2e-21	16.81	730	WP_151949691.1
methyl-accepting chemotaxis protein [Arcobacter sp. FWKO B]	Arcobacter sp. FWKO B	99	99	0.95	2e-21	15.83	732	WP_228283397.1
PAS domain S-box protein [Nitratidesulfovibrio termitidis]	Nitratidesulfovibrio termitidis	99	99	0.91	2e-21	16.03	792	WP_156925367.1
methyl-accepting chemotaxis protein [Aliarcobacter butzleri]	Aliarcobacter butzleri	99	99	0.94	2e-21	16.81	730	WP_151946708.1
methyl-accepting chemotaxis protein [Aliarcobacter butzleri]	Aliarcobacter butzleri	99	99	0.94	2e-21	16.81	730	WP_195679794.1
methyl-accepting chemotaxis protein [Aliarcobacter butzleri]	Aliarcobacter butzleri	99	99	0.94	2e-21	16.81	730	WP_237951379.1
methyl-accepting chemotaxis protein [Arcobacter sp. LA11]	Arcobacter sp. LA11	99	99	0.95	2e-21	15.83	728	WP_072682076.1
methyl-accepting chemotaxis protein [Aliarcobacter butzleri]	Aliarcobacter butzleri	99	99	0.94	2e-21	15.97	730	WP_012012505.1
methyl-accepting chemotaxis protein [Aliarcobacter butzleri]	Aliarcobacter butzleri	99	99	0.94	2e-21	15.97	730	WP_301350457.1
methyl-accepting chemotaxis protein [Campylobacter volucris]	Campylobacter volucris	99	99	0.95	2e-21	15.7	530	WP_133373810.1
methyl-accepting chemotaxis protein [Campylobacter volucris]	Campylobacter volucris	99	99	0.95	2e-21	15.7	530	WP_195677321.1
methyl-accepting chemotaxis protein [Aliarcobacter butzleri]	Aliarcobacter butzleri	99	99	0.94	2e-21	16.81	730	WP_284092922.1
methyl-accepting chemotaxis protein [Aliarcobacter butzleri]	Aliarcobacter butzleri	99	99	0.94	2e-21	15.97	730	WP_237920478.1
methyl-accepting chemotaxis protein [Aliarcobacter butzleri]	Aliarcobacter butzleri	99	99	0.94	2e-21	16.81	730	WP_419304783.1
methyl-accepting chemotaxis protein [Aliarcobacter butzleri]	Aliarcobacter butzleri	99	99	0.94	2e-21	15.97	730	WP_130530865.1
methyl-accepting chemotaxis protein [Aliarcobacter butzleri]	Aliarcobacter butzleri	99	99	0.94	2e-21	16.81	730	WP_310981975.1
methyl-accepting chemotaxis protein [Aliarcobacter butzleri]	Aliarcobacter butzleri	99	99	0.94	2e-21	16.81	730	WP_260887078.1
methyl-accepting chemotaxis protein [Aliarcobacter thereius]	Aliarcobacter thereius	99	99	0.94	2e-21	14.29	723	WP_066186763.1
methyl-accepting chemotaxis protein [Aliarcobacter butzleri]	Aliarcobacter butzleri	99	99	0.94	2e-21	16.81	730	WP_260917510.1
methyl-accepting chemotaxis protein [Aliarcobacter butzleri]	Aliarcobacter butzleri	99	99	0.94	2e-21	15.97	730	WP_260874279.1
PAS domain S-box protein [Nitratidesulfovibrio sp. HK-II]	Nitratidesulfovibrio sp. HK-II	99	99	0.91	2e-21	14.5	847	WP_116306648.1
methyl-accepting chemotaxis protein [Aliarcobacter butzleri]	Aliarcobacter butzleri	99	99	0.94	2e-21	15.97	730	WP_151945719.1
methyl-accepting chemotaxis protein [Aliarcobacter butzleri]	Aliarcobacter butzleri	99	99	0.94	2e-21	15.97	730	WP_237945305.1
methyl-accepting chemotaxis protein [Aliarcobacter butzleri]	Aliarcobacter butzleri	99	99	0.94	2e-21	15.97	730	WP_301342900.1
MCP-domain signal transduction protein [Campylobacter lari]	Campylobacter lari	99	99	0.95	2e-21	16.53	530	WP_039668193.1
methyl-accepting chemotaxis protein [Arcobacter lacus]	Arcobacter lacus	99	99	0.94	2e-21	16.81	728	WP_108526737.1
methyl-accepting chemotaxis protein [Aliarcobacter butzleri]	Aliarcobacter butzleri	99	99	0.94	2e-21	15.97	730	WP_323594644.1
methyl-accepting chemotaxis protein [Aliarcobacter butzleri]	Aliarcobacter butzleri	99	99	0.94	2e-21	15.97	730	WP_260920881.1
methyl-accepting chemotaxis protein [Campylobacter lari]	Campylobacter lari	99	99	0.95	2e-21	15.7	530	WP_257402200.1
methyl-accepting chemotaxis protein [Campylobacter lari]	Campylobacter lari	99	99	0.95	2e-21	15.7	530	WP_264278597.1
methyl-accepting chemotaxis protein [Campylobacter lari]	Campylobacter lari	99.5	99.5	0.95	2e-21	16.53	530	WP_240385612.1
methyl-accepting chemotaxis protein [Campylobacter lari]	Campylobacter lari	99.5	99.5	0.95	2e-21	16.53	530	WP_240388573.1
methyl-accepting chemotaxis protein [Aliarcobacter butzleri]	Aliarcobacter butzleri	99	99	0.94	2e-21	15.97	730	WP_151944001.1
methyl-accepting chemotaxis protein [Aliarcobacter butzleri]	Aliarcobacter butzleri	99	99	0.94	2e-21	15.97	730	WP_237931623.1
methyl-accepting chemotaxis protein [Aliarcobacter butzleri]	Aliarcobacter butzleri	99	99	0.94	2e-21	15.97	730	WP_130527496.1
methyl-accepting chemotaxis protein [Aliarcobacter butzleri]	Aliarcobacter butzleri	99	99	0.94	2e-21	16.81	730	WP_260919241.1
methyl-accepting chemotaxis protein [Arcobacter iocasae]	Arcobacter iocasae	99	99	0.95	2e-21	12.5	728	WP_375723209.1
methyl-accepting chemotaxis protein [Aliarcobacter butzleri]	Aliarcobacter butzleri	99	99	0.94	2e-21	15.97	730	WP_157277667.1
methyl-accepting chemotaxis protein [Aliarcobacter butzleri]	Aliarcobacter butzleri	99	99	0.94	2e-21	15.97	730	WP_323595466.1
methyl-accepting chemotaxis protein [Aliarcobacter butzleri]	Aliarcobacter butzleri	99	99	0.94	2e-21	15.97	730	WP_020847608.1
methyl-accepting chemotaxis protein [Sulfuricurvum sp.]	Sulfuricurvum sp.	99.5	99.5	0.95	2e-21	15	528	WP_424190483.1
methyl-accepting chemotaxis protein [Aliarcobacter butzleri]	Aliarcobacter butzleri	99	99	0.94	2e-21	15.97	730	WP_419265819.1
methyl-accepting chemotaxis protein [Aliarcobacter butzleri]	Aliarcobacter butzleri	99	99	0.94	2e-21	16.81	730	WP_301369070.1
methyl-accepting chemotaxis protein [Aliarcobacter butzleri]	Aliarcobacter butzleri	99	99	0.94	2e-21	15.97	730	WP_310978942.1
MULTISPECIES: methyl-accepting chemotaxis protein [Campylobacter]	Campylobacter	99.5	99.5	0.95	2e-21	17.36	530	WP_214126106.1
MCP-domain signal transduction protein [Campylobacter lari]	Campylobacter lari	99.5	99.5	0.95	2e-21	18.18	530	WP_039641114.1
methyl-accepting chemotaxis protein [Sulfuricurvum sp.]	Sulfuricurvum sp.	99.5	99.5	0.95	2e-21	14.17	528	WP_310440645.1
methyl-accepting chemotaxis protein [Aliarcobacter butzleri]	Aliarcobacter butzleri	99	99	0.94	2e-21	15.97	730	WP_151948594.1
methyl-accepting chemotaxis protein [Aliarcobacter butzleri]	Aliarcobacter butzleri	99	99	0.94	2e-21	16.81	730	WP_419673506.1
methyl-accepting chemotaxis protein [Aliarcobacter butzleri]	Aliarcobacter butzleri	99.5	99.5	0.94	2e-21	17.65	730	WP_323590159.1
methyl-accepting chemotaxis protein [Aliarcobacter butzleri]	Aliarcobacter butzleri	99.5	99.5	0.94	2e-21	15.97	730	WP_260894942.1
methyl-accepting chemotaxis protein [Aliarcobacter butzleri]	Aliarcobacter butzleri	99.5	99.5	0.94	2e-21	15.97	730	WP_237937871.1
methyl-accepting chemotaxis protein [Aliarcobacter butzleri]	Aliarcobacter butzleri	99.5	99.5	0.94	2e-21	16.81	730	WP_323594959.1
methyl-accepting chemotaxis protein [Campylobacter peloridis]	Campylobacter peloridis	99.5	99.5	0.95	2e-21	18.18	530	WP_147575980.1
methyl-accepting chemotaxis protein [Aliarcobacter butzleri]	Aliarcobacter butzleri	99.5	99.5	0.94	2e-21	17.65	730	WP_419324161.1
methyl-accepting chemotaxis protein, partial [Aliarcobacter butzleri]	Aliarcobacter butzleri	99.1	99.1	0.94	2e-21	15.97	465	WP_155400784.1
methyl-accepting chemotaxis protein [Campylobacter volucris]	Campylobacter volucris	99.5	99.5	0.95	2e-21	15.7	530	WP_195686172.1
methyl-accepting chemotaxis protein [Aliarcobacter butzleri]	Aliarcobacter butzleri	99.5	99.5	0.94	2e-21	15.97	730	WP_366195190.1
PAS domain S-box protein [Desulfocurvibacter africanus]	Desulfocurvibacter africanus	99.5	99.5	0.98	2e-21	12.26	772	WP_005986375.1
methyl-accepting chemotaxis protein [Sulfurihydrogenibium azorense]	Sulfurihydrogenibium azorense	99.5	99.5	0.95	2e-21	10.83	520	WP_409824162.1
PAS domain S-box protein [Nitratidesulfovibrio vulgaris]	Nitratidesulfovibrio vulgaris	99.5	99.5	0.94	2e-21	16.3	756	WP_010937579.1
methyl-accepting chemotaxis protein [Aliarcobacter butzleri]	Aliarcobacter butzleri	99.5	99.5	0.94	2e-21	16.81	730	WP_301367523.1
methyl-accepting chemotaxis protein [Aliarcobacter butzleri]	Aliarcobacter butzleri	99.5	99.5	0.94	2e-21	16.81	730	WP_260883777.1
HAMP domain-containing protein [Geomobilimonas luticola]	Geomobilimonas luticola	96.4	96.4	0.9	2e-21	13.08	268	WP_214174319.1
methyl-accepting chemotaxis protein [Aliarcobacter butzleri]	Aliarcobacter butzleri	99.5	99.5	0.94	2e-21	16.81	706	WP_419671400.1
methyl-accepting chemotaxis protein [Aliarcobacter faecis]	Aliarcobacter faecis	99.5	99.5	0.94	2e-21	18.49	727	WP_026805357.1
methyl-accepting chemotaxis protein [Aliarcobacter butzleri]	Aliarcobacter butzleri	99.5	99.5	0.94	2e-21	16.81	730	WP_323586214.1
methyl-accepting chemotaxis protein [Aliarcobacter butzleri]	Aliarcobacter butzleri	99.5	99.5	0.94	2e-21	15.97	730	WP_237935119.1
methyl-accepting chemotaxis protein [Aliarcobacter butzleri]	Aliarcobacter butzleri	99.5	99.5	0.94	2e-21	16.81	730	WP_323652167.1
methyl-accepting chemotaxis protein [Aliarcobacter butzleri]	Aliarcobacter butzleri	99.5	99.5	0.94	2e-21	15.97	730	WP_260903083.1
methyl-accepting chemotaxis protein [Aliarcobacter butzleri]	Aliarcobacter butzleri	99.5	99.5	0.94	2e-21	15.97	730	WP_419270625.1
methyl-accepting chemotaxis protein [Aliarcobacter butzleri]	Aliarcobacter butzleri	99.5	99.5	0.94	2e-21	15.97	730	WP_260897741.1
methyl-accepting chemotaxis protein [Aliarcobacter butzleri]	Aliarcobacter butzleri	99.5	99.5	0.94	2e-21	15.97	730	WP_237918756.1
methyl-accepting chemotaxis protein [Aliarcobacter butzleri]	Aliarcobacter butzleri	99.5	99.5	0.94	2e-21	15.97	730	WP_260914547.1
methyl-accepting chemotaxis protein [Aliarcobacter butzleri]	Aliarcobacter butzleri	99.5	99.5	0.94	2e-21	15.97	730	WP_323591946.1
methyl-accepting chemotaxis protein [Aliarcobacter butzleri]	Aliarcobacter butzleri	99.5	99.5	0.94	2e-21	15.97	730	WP_419966057.1
two-component system sensor histidine kinase NtrB [Geomonas silvestris]	Geomonas silvestris	99.1	99.1	0.92	3e-21	14.41	499	WP_183353782.1
methyl-accepting chemotaxis protein [Aliarcobacter butzleri]	Aliarcobacter butzleri	99.5	99.5	0.94	3e-21	15.97	730	WP_323592424.1
methyl-accepting chemotaxis protein [Aliarcobacter butzleri]	Aliarcobacter butzleri	99.5	99.5	0.94	3e-21	15.97	730	WP_260880433.1
methyl-accepting chemotaxis protein [Sulfurihydrogenibium subterraneum]	Sulfurihydrogenibium subterraneum	99.1	99.1	0.95	3e-21	10.83	529	WP_028950633.1
methyl-accepting chemotaxis protein [Aliarcobacter butzleri]	Aliarcobacter butzleri	99.5	99.5	0.94	3e-21	15.97	730	WP_237910128.1
methyl-accepting chemotaxis protein [Aliarcobacter butzleri]	Aliarcobacter butzleri	99.5	99.5	0.94	3e-21	17.65	730	WP_257476520.1
methyl-accepting chemotaxis protein [Aliarcobacter butzleri]	Aliarcobacter butzleri	99.5	99.5	0.94	3e-21	15.97	730	WP_123377604.1
methyl-accepting chemotaxis protein [Aliarcobacter butzleri]	Aliarcobacter butzleri	99.5	99.5	0.94	3e-21	17.65	730	WP_046993231.1
methyl-accepting chemotaxis protein [Aliarcobacter butzleri]	Aliarcobacter butzleri	99.5	99.5	0.94	3e-21	16.81	730	WP_284094479.1
methyl-accepting chemotaxis protein [Aliarcobacter butzleri]	Aliarcobacter butzleri	99.5	99.5	0.94	3e-21	16.81	730	WP_237940453.1
methyl-accepting chemotaxis protein [Aliarcobacter butzleri]	Aliarcobacter butzleri	99.5	99.5	0.94	3e-21	16.81	730	WP_260920143.1
methyl-accepting chemotaxis protein [Aliarcobacter butzleri]	Aliarcobacter butzleri	99.5	99.5	0.94	3e-21	16.81	730	WP_175531348.1
methyl-accepting chemotaxis protein [Aliarcobacter butzleri]	Aliarcobacter butzleri	99.5	99.5	0.94	3e-21	16.81	730	WP_419264252.1
methyl-accepting chemotaxis protein [Aliarcobacter butzleri]	Aliarcobacter butzleri	99.5	99.5	0.94	3e-21	15.97	730	WP_342838743.1
methyl-accepting chemotaxis protein [Aliarcobacter butzleri]	Aliarcobacter butzleri	99.5	99.5	0.94	3e-21	15.97	730	WP_301348352.1
methyl-accepting chemotaxis protein [Aliarcobacter butzleri]	Aliarcobacter butzleri	99.5	99.5	0.94	3e-21	15.97	730	WP_260908120.1
methyl-accepting chemotaxis protein [Aliarcobacter butzleri]	Aliarcobacter butzleri	99.5	99.5	0.94	3e-21	15.97	730	WP_301375268.1
methyl-accepting chemotaxis protein [Aliarcobacter butzleri]	Aliarcobacter butzleri	99.5	99.5	0.94	3e-21	15.97	730	WP_237936679.1
methyl-accepting chemotaxis protein [Aliarcobacter butzleri]	Aliarcobacter butzleri	99.5	99.5	0.94	3e-21	15.97	730	WP_323597286.1
methyl-accepting chemotaxis protein [Aliarcobacter butzleri]	Aliarcobacter butzleri	99.5	99.5	0.94	3e-21	17.65	730	WP_260886545.1
methyl-accepting chemotaxis protein [Aliarcobacter butzleri]	Aliarcobacter butzleri	99.5	99.5	0.94	3e-21	15.97	730	WP_301355289.1
methyl-accepting chemotaxis protein [Aliarcobacter butzleri]	Aliarcobacter butzleri	99.5	99.5	0.94	3e-21	17.65	730	WP_152018643.1
methyl-accepting chemotaxis protein [Aliarcobacter butzleri]	Aliarcobacter butzleri	99.1	99.1	0.94	3e-21	15.97	728	WP_301358753.1
methyl-accepting chemotaxis protein [Aliarcobacter butzleri]	Aliarcobacter butzleri	99.1	99.1	0.94	3e-21	15.97	730	WP_151951889.1
methyl-accepting chemotaxis protein [Aliarcobacter butzleri]	Aliarcobacter butzleri	99.1	99.1	0.94	3e-21	16.81	730	WP_046995198.1
HAMP domain-containing protein [Geotalea toluenoxydans]	Geotalea toluenoxydans	97.2	97.2	0.98	3e-21	32.09	320	WP_243688252.1
methyl-accepting chemotaxis protein [Aliarcobacter butzleri]	Aliarcobacter butzleri	99.1	99.1	0.94	3e-21	15.97	730	WP_260896972.1
methyl-accepting chemotaxis protein [Aliarcobacter butzleri]	Aliarcobacter butzleri	99.1	99.1	0.94	3e-21	16.81	730	WP_152056797.1
methyl-accepting chemotaxis protein [Aliarcobacter butzleri]	Aliarcobacter butzleri	99.1	99.1	0.94	3e-21	16.81	728	WP_301372168.1
methyl-accepting chemotaxis protein [Aliarcobacter butzleri]	Aliarcobacter butzleri	99.1	99.1	0.94	3e-21	17.65	730	WP_152057720.1
methyl-accepting chemotaxis protein [Aliarcobacter butzleri]	Aliarcobacter butzleri	99.1	99.1	0.94	3e-21	15.97	730	WP_237961313.1
methyl-accepting chemotaxis protein [Aliarcobacter butzleri]	Aliarcobacter butzleri	99.1	99.1	0.94	3e-21	15.97	730	WP_260928881.1
methyl-accepting chemotaxis protein [Aliarcobacter butzleri]	Aliarcobacter butzleri	99.1	99.1	0.94	3e-21	15.97	730	WP_422163232.1
methyl-accepting chemotaxis protein [Campylobacter volucris]	Campylobacter volucris	99.1	99.1	0.95	3e-21	15.7	530	WP_133389277.1
methyl-accepting chemotaxis protein, partial [Aliarcobacter butzleri]	Aliarcobacter butzleri	98.8	98.8	0.94	3e-21	15.97	464	WP_046998037.1
c-type heme family protein, partial [Aliarcobacter butzleri]	Aliarcobacter butzleri	98.8	98.8	0.94	3e-21	16.81	464	WP_046997299.1
methyl-accepting chemotaxis protein [Aliarcobacter butzleri]	Aliarcobacter butzleri	99.1	99.1	0.94	3e-21	15.97	730	WP_419142293.1
methyl-accepting chemotaxis protein [Aliarcobacter butzleri]	Aliarcobacter butzleri	99.1	99.1	0.94	3e-21	16.81	730	WP_151942771.1
methyl-accepting chemotaxis protein [Aliarcobacter butzleri]	Aliarcobacter butzleri	99.1	99.1	0.94	3e-21	15.97	730	WP_366207661.1
methyl-accepting chemotaxis protein [Arcobacter ellisii]	Arcobacter ellisii	99.1	99.1	0.94	3e-21	15.97	726	WP_118916215.1
methyl-accepting chemotaxis protein [Arcobacter vandammei]	Arcobacter vandammei	99.1	99.1	0.94	3e-21	15.97	727	WP_198305315.1
methyl-accepting chemotaxis protein [Arcobacter venerupis]	Arcobacter venerupis	99.1	99.1	0.94	3e-21	16.81	728	WP_128358949.1
methyl-accepting chemotaxis protein [Aliarcobacter butzleri]	Aliarcobacter butzleri	99.1	99.1	0.94	3e-21	15.97	730	WP_152054726.1
methyl-accepting chemotaxis protein [Aliarcobacter butzleri]	Aliarcobacter butzleri	99.1	99.1	0.94	3e-21	15.97	730	WP_151946960.1
methyl-accepting chemotaxis protein [Arcobacter sp. AHV-9/2010]	Arcobacter sp. AHV-9/2010	99.1	99.1	0.94	3e-21	14.29	733	WP_129106412.1
methyl-accepting chemotaxis protein [Aliarcobacter butzleri]	Aliarcobacter butzleri	99.1	99.1	0.94	3e-21	15.97	730	WP_419718119.1
methyl-accepting chemotaxis protein [Campylobacter sp. LMG 17559]	Campylobacter sp. LMG 17559	99.1	99.1	0.95	3e-21	16.53	530	WP_337206078.1
HAMP domain-containing protein [Geobacter sp. OR-1]	Geobacter sp. OR-1	96.1	96.1	0.93	3e-21	14.18	271	WP_041970572.1
PAS domain S-box protein [Nitratidesulfovibrio liaohensis]	Nitratidesulfovibrio liaohensis	99.1	99.1	0.91	3e-21	16.03	833	WP_309540951.1
HAMP domain-containing protein [Geotalea sp. SG265]	Geotalea sp. SG265	96.4	96.4	0.9	3e-21	10.77	288	WP_243370512.1
PAS domain S-box protein [Desulfocurvibacter africanus]	Desulfocurvibacter africanus	99.1	99.1	0.98	3e-21	12.26	772	WP_333524941.1
methyl-accepting chemotaxis protein [Campylobacter volucris]	Campylobacter volucris	98.8	98.8	0.95	3e-21	15.7	530	WP_195672665.1
methyl-accepting chemotaxis protein [Aliarcobacter butzleri]	Aliarcobacter butzleri	99.1	99.1	0.94	3e-21	16.81	730	WP_419133388.1
methyl-accepting chemotaxis protein [Arcobacter sp.]	Arcobacter sp.	99.1	99.1	0.95	3e-21	13.33	728	WP_424208232.1
HAMP domain-containing protein [Desulfuromonas sp. KJ2020]	Desulfuromonas sp. KJ2020	96.4	96.4	0.93	3e-21	15.67	283	WP_253959365.1
methyl-accepting chemotaxis protein, partial [Aliarcobacter butzleri]	Aliarcobacter butzleri	98.8	98.8	0.94	3e-21	17.65	469	WP_047021863.1
methyl-accepting chemotaxis protein [Aliarcobacter cryaerophilus]	Aliarcobacter cryaerophilus	99.1	99.1	0.94	3e-21	13.45	733	WP_141048597.1
methyl-accepting chemotaxis protein [Aliarcobacter butzleri]	Aliarcobacter butzleri	99.1	99.1	0.94	4e-21	16.81	730	WP_419681500.1
HAMP domain-containing protein [Geobacter sulfurreducens]	Geobacter sulfurreducens	96.1	96.1	0.9	4e-21	13.08	283	WP_010941254.1
MULTISPECIES: HAMP domain-containing protein [Geobacter]	Geobacter	96.1	96.1	0.9	4e-21	13.08	283	WP_286351594.1
ATP-binding protein [Desulfobacula phenolica]	Desulfobacula phenolica	99.1	99.1	0.98	4e-21	13.77	769	WP_092233463.1
methyl-accepting chemotaxis protein [Aliarcobacter butzleri]	Aliarcobacter butzleri	99.1	99.1	0.94	4e-21	16.81	730	WP_419316486.1
GGDEF domain-containing protein [Sulfuricurvum sp.]	Sulfuricurvum sp.	98.8	98.8	0.95	4e-21	11.9	612	WP_295052626.1
two-component system sensor histidine kinase NtrB [Geoanaerobacter pelophilus]	Geoanaerobacter pelophilus	98.8	98.8	0.92	4e-21	13.56	495	WP_235840275.1
methyl-accepting chemotaxis protein [Aliarcobacter butzleri]	Aliarcobacter butzleri	99.1	99.1	0.94	4e-21	16.81	730	WP_260922836.1
two-component system sensor histidine kinase NtrB [Citrifermentans bremense]	Citrifermentans bremense	98.8	98.8	0.92	4e-21	13.56	493	WP_226377858.1
methyl-accepting chemotaxis protein [Aliarcobacter cryaerophilus]	Aliarcobacter cryaerophilus	98.8	98.8	0.94	4e-21	15.97	728	WP_186984854.1
methyl-accepting chemotaxis protein [Sulfuricurvum kujiense]	Sulfuricurvum kujiense	98.8	98.8	0.95	4e-21	14.17	528	WP_303663126.1
methyl-accepting chemotaxis protein [Aliarcobacter cryaerophilus]	Aliarcobacter cryaerophilus	98.8	98.8	0.94	4e-21	15.97	728	WP_148570827.1
methyl-accepting chemotaxis protein [Arcobacter sp.]	Arcobacter sp.	98.8	98.8	0.94	4e-21	15.97	729	WP_428017478.1
PAS domain S-box protein [Nitratidesulfovibrio sp. 1201_IL3209]	Nitratidesulfovibrio sp. 1201_IL3209	98.8	98.8	0.91	4e-21	16.03	806	WP_442935503.1
methyl-accepting chemotaxis protein [Aliarcobacter lanthieri]	Aliarcobacter lanthieri	98.8	98.8	0.94	4e-21	14.29	728	WP_418180332.1
MULTISPECIES: methyl-accepting chemotaxis protein [Arcobacteraceae]	Arcobacteraceae	98.8	98.8	0.94	4e-21	14.29	728	WP_113871302.1
methyl-accepting chemotaxis protein [Aliarcobacter butzleri]	Aliarcobacter butzleri	98.8	98.8	0.94	4e-21	16.81	730	WP_419302995.1
methyl-accepting chemotaxis protein [Aliarcobacter butzleri]	Aliarcobacter butzleri	98.8	98.8	0.94	4e-21	15.97	728	WP_237947360.1
methyl-accepting chemotaxis protein [Aliarcobacter cryaerophilus]	Aliarcobacter cryaerophilus	98.8	98.8	0.94	4e-21	15.97	728	WP_148626035.1
methyl-accepting chemotaxis protein [Arcobacter ellisii]	Arcobacter ellisii	98.8	98.8	0.94	4e-21	15.97	729	WP_118916796.1
cytochrome C [Geobacter sp. FeAm09]	Geobacter sp. FeAm09	96.4	96.4	0.9	4e-21	14.62	294	WP_149209574.1
methyl-accepting chemotaxis protein [Aliarcobacter cibarius]	Aliarcobacter cibarius	98.8	98.8	0.94	4e-21	16.81	727	WP_024776070.1
methyl-accepting chemotaxis protein [Aliarcobacter cryaerophilus]	Aliarcobacter cryaerophilus	98.8	98.8	0.94	4e-21	15.97	728	WP_260962428.1
methyl-accepting chemotaxis protein [Aliarcobacter butzleri]	Aliarcobacter butzleri	98.8	98.8	0.94	4e-21	16.81	730	WP_152019319.1
GGDEF domain-containing protein [Sulfuricurvum sp.]	Sulfuricurvum sp.	98.8	98.8	0.95	4e-21	13.49	611	WP_299996782.1
PAS domain S-box protein [uncultured Desulfosarcina sp.]	uncultured Desulfosarcina sp.	98.8	98.8	0.98	4e-21	12.9	776	WP_319408002.1
ATP-binding protein [Rosettibacter primus]	Rosettibacter primus	98.8	98.8	0.99	4e-21	10.83	627	WP_353678252.1
methyl-accepting chemotaxis protein [Arcobacter sp.]	Arcobacter sp.	98.8	98.8	0.94	4e-21	15.97	729	WP_428015685.1
hypothetical protein [Campylobacter jejuni]	Campylobacter jejuni	93	93	0.92	5e-21	17.95	153	WP_332068521.1
methyl-accepting chemotaxis protein [Campylobacter volucris]	Campylobacter volucris	98.4	98.4	0.95	5e-21	15.7	530	WP_195677757.1
methyl-accepting chemotaxis protein [Aliarcobacter butzleri]	Aliarcobacter butzleri	98.8	98.8	0.94	5e-21	15.97	728	WP_237927782.1
methyl-accepting chemotaxis protein [Aliarcobacter lanthieri]	Aliarcobacter lanthieri	98.8	98.8	0.94	5e-21	14.29	728	WP_026807534.1
two-component system sensor histidine kinase NtrB [Geomonas oryzae]	Geomonas oryzae	98.4	98.4	0.92	5e-21	14.41	493	WP_246014560.1
MULTISPECIES: methyl-accepting chemotaxis protein [unclassified Sulfuricurvum]	unclassified Sulfuricurvum	98.4	98.4	0.94	5e-21	15.13	528	WP_015653067.1
MULTISPECIES: HAMP domain-containing protein [Geobacter]	Geobacter	95.7	95.7	0.9	5e-21	13.08	283	WP_039642874.1
methyl-accepting chemotaxis protein [Campylobacter volucris]	Campylobacter volucris	98.4	98.4	0.95	5e-21	15.7	530	WP_195684796.1
methyl-accepting chemotaxis protein [Chromobacterium piscinae]	Chromobacterium piscinae	96.8	96.8	0.94	5e-21	13.18	354	WP_346195759.1
methyl-accepting chemotaxis protein [Campylobacter lari]	Campylobacter lari	98.4	98.4	0.95	5e-21	16.53	530	WP_257397007.1
methyl-accepting chemotaxis protein [Poseidonibacter lekithochrous]	Poseidonibacter lekithochrous	98.4	98.4	0.94	5e-21	15.13	728	WP_108063759.1
methyl-accepting chemotaxis protein [Aliarcobacter lanthieri]	Aliarcobacter lanthieri	98.4	98.4	0.94	5e-21	14.29	728	WP_418179143.1
HAMP domain-containing protein [Geobacter sulfurreducens]	Geobacter sulfurreducens	95.7	95.7	0.9	5e-21	13.08	283	WP_119331815.1
methyl-accepting chemotaxis protein, partial [Sulfuricurvum sp.]	Sulfuricurvum sp.	98	98	0.93	5e-21	14.53	463	WP_294925701.1
methyl-accepting chemotaxis protein [Sulfurimonas sp.]	Sulfurimonas sp.	98.4	98.4	0.95	5e-21	15	529	WP_373071741.1
methyl-accepting chemotaxis protein [Aliarcobacter butzleri]	Aliarcobacter butzleri	98.4	98.4	0.94	5e-21	15.13	730	WP_284111199.1
methyl-accepting chemotaxis protein, partial [Arcobacter ellisii]	Arcobacter ellisii	98.4	98.4	0.94	5e-21	15.97	714	WP_164967279.1
HAMP domain-containing protein [Zoogloea sp.]	Zoogloea sp.	95.7	95.7	0.89	5e-21	12.4	285	WP_299907787.1
methyl-accepting chemotaxis protein [Aliarcobacter lanthieri]	Aliarcobacter lanthieri	98.4	98.4	0.94	6e-21	14.29	728	WP_026803507.1
MCP-domain signal transduction protein [Campylobacter peloridis]	Campylobacter peloridis	98.4	98.4	0.95	6e-21	17.36	530	WP_044598481.1
GGDEF domain-containing protein [Sulfuricurvum sp. PD_MW2]	Sulfuricurvum sp. PD_MW2	98.4	98.4	0.95	6e-21	13.49	612	WP_294915003.1
DUF3365 domain-containing protein [Campylobacter jejuni]	Campylobacter jejuni	92.6	92.6	0.94	6e-21	18.33	153	WP_167844402.1
methyl-accepting chemotaxis protein [Campylobacter lari]	Campylobacter lari	98.4	98.4	0.95	6e-21	16.53	530	WP_257406368.1
methyl-accepting chemotaxis protein [Aliarcobacter butzleri]	Aliarcobacter butzleri	98.4	98.4	0.94	6e-21	15.13	728	WP_260910118.1
GGDEF domain-containing protein [Sulfurimonas sp.]	Sulfurimonas sp.	98.4	98.4	0.92	6e-21	10.66	569	WP_373071739.1
methyl-accepting chemotaxis protein [Aliarcobacter lanthieri]	Aliarcobacter lanthieri	98.4	98.4	0.94	6e-21	14.29	728	WP_417895516.1
two-component system sensor histidine kinase NtrB [Geomonas terrae]	Geomonas terrae	98	98	0.92	6e-21	14.41	493	WP_246037875.1
GGDEF domain-containing protein [Sulfuricurvum kujiense]	Sulfuricurvum kujiense	98.4	98.4	0.95	6e-21	14.29	612	WP_013459522.1
MULTISPECIES: methyl-accepting chemotaxis protein [unclassified Arcobacter]	unclassified Arcobacter	98.4	98.4	0.95	6e-21	13.33	728	WP_419768531.1
hypothetical protein [Thauera aromatica]	Thauera aromatica	94.9	94.9	0.89	6e-21	10.83	256	WP_247724550.1
sensor histidine kinase [Citrifermentans bremense]	Citrifermentans bremense	98	98	0.92	6e-21	13.56	494	WP_156912206.1
methyl-accepting chemotaxis protein [Campylobacter peloridis]	Campylobacter peloridis	98	98	0.95	6e-21	17.36	530	WP_220568646.1
MULTISPECIES: methyl-accepting chemotaxis protein [unclassified Sulfuricurvum]	unclassified Sulfuricurvum	98	98	0.94	7e-21	15.97	528	WP_037949770.1
methyl-accepting chemotaxis protein [Aliarcobacter butzleri]	Aliarcobacter butzleri	98.4	98.4	0.94	7e-21	16.81	728	WP_195680799.1
two-component system sensor histidine kinase NtrB [Geomonas edaphica]	Geomonas edaphica	98	98	0.92	7e-21	14.41	493	WP_246043836.1
sensor histidine kinase [Geomonas sp. Red32]	Geomonas sp. Red32	98	98	0.91	7e-21	13.68	512	WP_250676945.1
HAMP domain-containing protein [Geobacter benzoatilyticus]	Geobacter benzoatilyticus	95.3	95.3	0.9	7e-21	11.54	282	WP_207163982.1
HAMP domain-containing protein [Geobacter sp. AOG1]	Geobacter sp. AOG1	95.3	95.3	0.9	7e-21	13.08	268	WP_223905553.1
two-component system sensor histidine kinase NtrB [Geomonas ferrireducens]	Geomonas ferrireducens	98	98	0.92	7e-21	14.41	493	WP_246044540.1
methyl-accepting chemotaxis protein [Aliarcobacter butzleri]	Aliarcobacter butzleri	98	98	0.94	7e-21	15.97	730	WP_323586965.1
hypothetical protein [Campylobacter jejuni]	Campylobacter jejuni	92.2	92.2	0.89	7e-21	17.54	153	WP_002923729.1
ATP-binding protein [Desulfobacula toluolica]	Desulfobacula toluolica	98	98	0.9	7e-21	11.63	769	WP_014957295.1
methyl-accepting chemotaxis protein [Aliarcobacter cryaerophilus]	Aliarcobacter cryaerophilus	98	98	0.94	7e-21	16.81	729	WP_066345743.1
methyl-accepting chemotaxis protein [Aliarcobacter vitoriensis]	Aliarcobacter vitoriensis	98	98	0.94	8e-21	14.29	728	WP_113893456.1
HAMP domain-containing protein [Trichlorobacter sp.]	Trichlorobacter sp.	95.3	95.3	0.9	8e-21	13.08	283	WP_300738218.1
DUF3365 domain-containing protein [Campylobacter jejuni]	Campylobacter jejuni	92.2	92.2	0.89	8e-21	17.54	150	WP_167861691.1
PAS domain S-box protein [Nitratidesulfovibrio sp.]	Nitratidesulfovibrio sp.	98	98	0.91	8e-21	15.27	845	WP_353116887.1
PAS domain S-box protein [Nitratidesulfovibrio sp. SRB-5]	Nitratidesulfovibrio sp. SRB-5	98	98	0.91	8e-21	16.03	866	WP_223380727.1
HAMP domain-containing protein, partial [Craterilacuibacter sp.]	Craterilacuibacter sp.	96.8	96.8	0.94	8e-21	17.83	382	WP_438514025.1
methyl-accepting chemotaxis protein [Campylobacter sp. P255]	Campylobacter sp. P255	98	98	0.95	8e-21	16.53	530	WP_120759522.1
GGDEF domain-containing protein, partial [Sulfuricurvum sp.]	Sulfuricurvum sp.	98	98	0.95	8e-21	14.29	599	WP_324792328.1
methyl-accepting chemotaxis protein [Aliarcobacter cryaerophilus]	Aliarcobacter cryaerophilus	98	98	0.94	9e-21	16.81	728	WP_164469070.1
HAMP domain-containing protein [Oryzomonas japonica]	Oryzomonas japonica	95.3	95.3	0.9	9e-21	14.62	280	WP_151128033.1
methyl-accepting chemotaxis protein [Campylobacter lari]	Campylobacter lari	97.6	97.6	0.95	9e-21	16.53	530	WP_257404372.1
ATP-binding protein [Desulfotignum phosphitoxidans]	Desulfotignum phosphitoxidans	98	98	0.94	9e-21	13.33	766	WP_006963865.1
HAMP domain-containing protein [Oryzomonas rubra]	Oryzomonas rubra	95.3	95.3	0.9	9e-21	14.62	280	WP_149306288.1
methyl-accepting chemotaxis protein [Campylobacter sp. 2014D-0216]	Campylobacter sp. 2014D-0216	97.6	97.6	0.95	9e-21	16.53	530	WP_197554048.1
ATP-binding protein [Desulfotignum balticum]	Desulfotignum balticum	98	98	0.94	9e-21	13.33	766	WP_024333645.1
PAS domain S-box protein [Desulfatitalea tepidiphila]	Desulfatitalea tepidiphila	98	98	0.99	9e-21	12.82	766	WP_054029953.1
methyl-accepting chemotaxis protein [Aliarcobacter trophiarum]	Aliarcobacter trophiarum	98	98	0.94	9e-21	12.61	723	WP_115428143.1
hypothetical protein [Campylobacter jejuni]	Campylobacter jejuni	92.2	92.2	0.89	9e-21	18.42	153	WP_178891502.1
MULTISPECIES: methyl-accepting chemotaxis protein [Arcobacter]	Arcobacter	98	98	0.94	9e-21	14.29	728	WP_014473675.1
methyl-accepting chemotaxis protein [Aliarcobacter trophiarum]	Aliarcobacter trophiarum	98	98	0.94	9e-21	12.61	723	WP_129075854.1
membrane protein [Campylobacter jejuni]	Campylobacter jejuni	91.8	91.8	0.89	1e-20	17.54	153	WP_032582106.1
hypothetical protein [Campylobacter jejuni]	Campylobacter jejuni	91.8	91.8	0.89	1e-20	17.54	153	WP_100617552.1
hypothetical protein [Campylobacter jejuni]	Campylobacter jejuni	91.8	91.8	0.89	1e-20	17.54	153	WP_323808312.1
PAS domain S-box protein [Desulfovibrio aminophilus]	Desulfovibrio aminophilus	97.6	97.6	0.99	1e-20	14.84	762	WP_027175804.1
methyl-accepting chemotaxis protein [Chromobacterium piscinae]	Chromobacterium piscinae	96.4	96.4	0.94	1e-20	13.18	382	WP_347788410.1
methyl-accepting chemotaxis protein, partial [Campylobacter jejuni]	Campylobacter jejuni	97.2	97.2	0.94	1e-20	17.5	474	WP_053872936.1
membrane protein [Campylobacter jejuni]	Campylobacter jejuni	91.8	91.8	0.89	1e-20	17.54	153	WP_032580779.1
methyl-accepting chemotaxis protein [Poseidonibacter lekithochrous]	Poseidonibacter lekithochrous	97.6	97.6	0.92	1e-20	16.38	688	WP_228146298.1
MULTISPECIES: membrane protein [Campylobacter]	Campylobacter	91.8	91.8	0.89	1e-20	17.54	153	WP_002867432.1
PAS domain S-box protein [Desulfovibrio aminophilus]	Desulfovibrio aminophilus	97.6	97.6	0.99	1e-20	14.84	762	WP_415519229.1
HAMP domain-containing protein [Geobacter grbiciae]	Geobacter grbiciae	94.9	94.9	0.9	1e-20	10.77	282	WP_215733958.1
ATP-binding protein [Desulfosarcina alkanivorans]	Desulfosarcina alkanivorans	97.6	97.6	0.98	1e-20	14.19	759	WP_155317386.1
PAS domain S-box protein [Desulfovibrio sp.]	Desulfovibrio sp.	97.6	97.6	0.99	1e-20	14.84	762	WP_324350041.1
methyl-accepting chemotaxis protein [Aliarcobacter cryaerophilus]	Aliarcobacter cryaerophilus	97.6	97.6	0.94	1e-20	15.97	728	WP_434236529.1
membrane protein [Campylobacter jejuni]	Campylobacter jejuni	91.8	91.8	0.89	1e-20	17.54	153	WP_032586121.1
PAS domain S-box protein, partial [Nitratidesulfovibrio liaohensis]	Nitratidesulfovibrio liaohensis	97.6	97.6	0.91	1e-20	16.03	791	WP_243838388.1
hypothetical protein [Campylobacter jejuni]	Campylobacter jejuni	91.8	91.8	0.89	1e-20	17.54	153	WP_079744408.1
hypothetical protein [Campylobacter jejuni]	Campylobacter jejuni	91.8	91.8	0.89	1e-20	17.54	153	WP_079748847.1
ATP-binding protein [Desulfobacula sp.]	Desulfobacula sp.	97.6	97.6	0.98	1e-20	13.07	766	WP_291461041.1
sensor domain-containing diguanylate cyclase [Thermocrinis sp.]	Thermocrinis sp.	97.2	97.2	0.94	1e-20	12.8	604	WP_424176853.1
methyl-accepting chemotaxis protein [Sulfuricurvum sp.]	Sulfuricurvum sp.	97.2	97.2	0.95	1e-20	13.33	528	WP_299988275.1
HAMP domain-containing protein [Oryzomonas sagensis]	Oryzomonas sagensis	94.5	94.5	0.9	1e-20	14.62	280	WP_151156741.1
ATP-binding protein [Desulfobacula sp.]	Desulfobacula sp.	97.2	97.2	0.99	1e-20	13.55	769	WP_299978634.1
membrane protein [Campylobacter jejuni]	Campylobacter jejuni	91.4	91.4	0.89	1e-20	17.54	153	WP_002873184.1
two-component system sensor histidine kinase NtrB [Citrifermentans bemidjiense]	Citrifermentans bemidjiense	96.8	96.8	0.92	1e-20	13.56	494	WP_012528721.1
MULTISPECIES: hypothetical protein [Campylobacter]	Campylobacter	91.4	91.4	0.89	1e-20	17.54	153	WP_096738466.1
MULTISPECIES: membrane protein [Campylobacter]	Campylobacter	91.4	91.4	0.89	1e-20	17.54	153	WP_014517250.1
methyl-accepting chemotaxis protein [Sulfuricurvum kujiense]	Sulfuricurvum kujiense	97.2	97.2	0.96	1e-20	15.7	528	WP_013459498.1
ATP-binding protein [Geomonas sp.]	Geomonas sp.	96.8	96.8	0.92	1e-20	14.41	503	WP_324084760.1
methyl-accepting chemotaxis protein [Arcobacter acticola]	Arcobacter acticola	97.2	97.2	0.94	1e-20	17.65	728	WP_172125529.1
HAMP domain-containing protein [Geobacter hydrogenophilus]	Geobacter hydrogenophilus	94.5	94.5	0.9	2e-20	10.77	282	WP_214186914.1
MULTISPECIES: membrane protein [Campylobacter]	Campylobacter	91.4	91.4	0.89	2e-20	17.54	153	WP_002895881.1
hypothetical protein [Campylobacter jejuni]	Campylobacter jejuni	91.4	91.4	0.89	2e-20	17.54	153	WP_394536012.1
hypothetical protein [Campylobacter jejuni]	Campylobacter jejuni	91.4	91.4	0.89	2e-20	17.54	153	WP_349631987.1
hypothetical protein [Campylobacter jejuni]	Campylobacter jejuni	91.4	91.4	0.89	2e-20	17.54	153	WP_346656365.1
hypothetical protein [Campylobacter jejuni]	Campylobacter jejuni	91.4	91.4	0.89	2e-20	17.54	153	WP_346656780.1
methyl-accepting chemotaxis protein [Sulfurimonas sp.]	Sulfurimonas sp.	96.8	96.8	0.94	2e-20	13.33	530	WP_428732119.1
methyl-accepting chemotaxis protein [Sulfurimonas sp.]	Sulfurimonas sp.	96.8	96.8	0.94	2e-20	15	530	WP_428730016.1
methyl-accepting chemotaxis protein [Hydrogenimonas cancrithermarum]	Hydrogenimonas cancrithermarum	96.8	96.8	0.95	2e-20	15	529	WP_286337032.1
methyl-accepting chemotaxis protein [Arcobacter sp.]	Arcobacter sp.	97.2	97.2	0.95	2e-20	14.17	728	WP_428024640.1
hypothetical protein [Campylobacter jejuni]	Campylobacter jejuni	91.4	91.4	0.89	2e-20	16.67	153	WP_332061278.1
MULTISPECIES: membrane protein [Campylobacter]	Campylobacter	91.4	91.4	0.89	2e-20	17.54	153	WP_002869903.1
HAMP domain-containing protein [Geotalea uraniireducens]	Geotalea uraniireducens	94.5	94.5	0.9	2e-20	11.54	285	WP_282001744.1
PAS domain S-box protein [Desulfosarcina alkanivorans]	Desulfosarcina alkanivorans	97.2	97.2	0.98	2e-20	12.26	776	WP_155319354.1
MULTISPECIES: sensor histidine kinase [Melioribacter]	Melioribacter	97.2	97.2	0.99	2e-20	13.38	630	WP_014856239.1
HAMP domain-containing protein [Thermocrinis sp.]	Thermocrinis sp.	95.7	95.7	0.94	2e-20	12	364	WP_424162326.1
methyl-accepting chemotaxis protein [Sulfuricurvum sp.]	Sulfuricurvum sp.	96.8	96.8	0.95	2e-20	20	528	WP_299970589.1
methyl-accepting chemotaxis protein [Sulfuricurvum sp. IAE1]	Sulfuricurvum sp. IAE1	96.8	96.8	0.95	2e-20	14.17	528	WP_132813227.1
hypothetical protein [Campylobacter jejuni]	Campylobacter jejuni	91.4	91.4	0.89	2e-20	17.54	153	WP_323470086.1
ATP-binding protein [Humidesulfovibrio sp.]	Humidesulfovibrio sp.	97.2	97.2	1	2e-20	11.54	778	WP_305573489.1
MULTISPECIES: hypothetical protein [Campylobacter]	Campylobacter	91.4	91.4	0.89	2e-20	17.54	153	WP_100621713.1
methyl-accepting chemotaxis protein [Campylobacter jejuni]	Campylobacter jejuni	96.8	96.8	0.94	2e-20	17.5	528	WP_214101281.1
MULTISPECIES: ATP-binding protein [unclassified Melioribacter]	unclassified Melioribacter	96.8	96.8	0.99	2e-20	13.38	630	WP_437347721.1
hypothetical protein [Campylobacter jejuni]	Campylobacter jejuni	91.4	91.4	0.89	2e-20	16.67	153	WP_346428234.1
hypothetical protein [Campylobacter jejuni]	Campylobacter jejuni	91.1	91.1	0.89	2e-20	17.54	153	WP_100648004.1
hypothetical protein [Campylobacter jejuni]	Campylobacter jejuni	91.1	91.1	0.89	2e-20	17.54	153	WP_346014915.1
MULTISPECIES: methyl-accepting chemotaxis protein [Arcobacteraceae]	Arcobacteraceae	96.8	96.8	0.94	2e-20	17.65	728	WP_076084923.1
hypothetical protein [Campylobacter jejuni]	Campylobacter jejuni	91.1	91.1	0.89	2e-20	17.54	153	WP_317907309.1
PAS domain S-box protein [Desulfonema magnum]	Desulfonema magnum	96.8	96.8	0.98	2e-20	12.99	757	WP_207680731.1
hypothetical protein [Campylobacter jejuni]	Campylobacter jejuni	91.1	91.1	0.89	2e-20	17.54	153	WP_317655833.1
methyl-accepting chemotaxis protein, partial [Thiohalospira sp.]	Thiohalospira sp.	95.7	95.7	0.95	2e-20	19.69	397	WP_411066340.1
methyl-accepting chemotaxis protein [Campylobacter estrildidarum]	Campylobacter estrildidarum	96.8	96.8	0.95	2e-20	16.53	530	WP_137620784.1
methyl-accepting chemotaxis protein, partial [Campylobacter jejuni]	Campylobacter jejuni	96.4	96.4	0.94	2e-20	17.5	494	WP_153184648.1
PAS domain S-box protein [Desulfosarcina cetonica]	Desulfosarcina cetonica	96.8	96.8	0.94	2e-20	15.56	772	WP_054698799.1
PAS domain S-box protein [Humidesulfovibrio mexicanus]	Humidesulfovibrio mexicanus	96.8	96.8	0.99	2e-20	10.97	764	WP_089275093.1
hypothetical protein [Campylobacter jejuni]	Campylobacter jejuni	91.1	91.1	0.89	2e-20	17.54	153	WP_333953933.1
PAS domain S-box protein, partial [Desulfovibrio sp.]	Desulfovibrio sp.	96.8	96.8	0.99	2e-20	15.48	591	WP_449241874.1
hypothetical protein [Geotalea daltonii]	Geotalea daltonii	94.1	94.1	0.98	2e-20	11.51	288	WP_012646677.1
methyl-accepting chemotaxis protein [Campylobacter jejuni]	Campylobacter jejuni	96.4	96.4	0.94	2e-20	18.33	530	WP_323469858.1
methyl-accepting chemotaxis protein [Geobacter sulfurreducens]	Geobacter sulfurreducens	96.8	96.8	1	2e-20	84.56	696	WP_010941245.1
methyl-accepting chemotaxis protein [Campylobacter jejuni]	Campylobacter jejuni	96.4	96.4	0.94	2e-20	17.5	530	WP_100611704.1
methyl-accepting chemotaxis protein [Campylobacter jejuni]	Campylobacter jejuni	96.4	96.4	0.94	2e-20	17.5	530	WP_257056710.1
methyl-accepting chemotaxis protein [Sulfurimonas sp.]	Sulfurimonas sp.	96.4	96.4	0.94	2e-20	11.67	536	WP_299858440.1
cytochrome C [Geobacter sp. AOG2]	Geobacter sp. AOG2	94.1	94.1	0.9	3e-20	11.54	280	WP_223923007.1
methyl-accepting chemotaxis protein [Campylobacter jejuni]	Campylobacter jejuni	96.4	96.4	0.94	3e-20	17.5	530	WP_421629570.1
HAMP domain-containing protein [Geobacter metallireducens]	Geobacter metallireducens	94.1	94.1	0.9	3e-20	10.77	282	WP_004512867.1
hypothetical protein [Campylobacter jejuni]	Campylobacter jejuni	91.1	91.1	0.89	3e-20	17.54	153	WP_326844877.1
cytochrome C [Oryzomonas sp.]	Oryzomonas sp.	93.8	93.8	0.9	3e-20	13.85	280	WP_309357687.1
methyl-accepting chemotaxis protein [Arcobacter caeni]	Arcobacter caeni	96.4	96.4	0.94	3e-20	15.13	727	WP_108557725.1
membrane protein [Campylobacter jejuni]	Campylobacter jejuni	91.1	91.1	0.89	3e-20	17.54	153	WP_032590969.1
hypothetical protein [Campylobacter jejuni]	Campylobacter jejuni	90.7	90.7	0.89	3e-20	17.54	153	WP_087707511.1
methyl-accepting chemotaxis protein [Campylobacter helveticus]	Campylobacter helveticus	96.4	96.4	0.94	3e-20	19.17	530	WP_139021511.1
methyl-accepting chemotaxis protein [Campylobacter jejuni]	Campylobacter jejuni	96.4	96.4	0.94	3e-20	17.5	530	WP_144674026.1
methyl-accepting chemotaxis protein [Campylobacter jejuni]	Campylobacter jejuni	96.1	96.1	0.94	3e-20	17.5	530	WP_262070801.1
methyl-accepting chemotaxis protein [Campylobacter jejuni]	Campylobacter jejuni	96.1	96.1	0.94	3e-20	18.33	530	WP_230099752.1
methyl-accepting chemotaxis protein [Sulfurimonas sp.]	Sulfurimonas sp.	96.1	96.1	0.94	3e-20	10	530	WP_299942373.1
methyl-accepting chemotaxis protein [Campylobacter jejuni]	Campylobacter jejuni	96.1	96.1	0.94	3e-20	18.33	530	WP_221666565.1
PAS domain S-box protein [Nitratidesulfovibrio sp. D1]	Nitratidesulfovibrio sp. D1	96.4	96.4	0.91	3e-20	15.27	803	WP_434753848.1
methyl-accepting chemotaxis protein [Campylobacter jejuni]	Campylobacter jejuni	96.1	96.1	0.94	3e-20	17.5	530	WP_249619142.1
MULTISPECIES: methyl-accepting chemotaxis protein [Campylobacter]	Campylobacter	96.1	96.1	0.94	3e-20	17.5	530	WP_022552299.1
PAS domain S-box protein [Desulfosarcina sp.]	Desulfosarcina sp.	96.4	96.4	0.91	3e-20	11.45	765	WP_410289702.1
methyl-accepting chemotaxis protein [Campylobacter jejuni]	Campylobacter jejuni	96.1	96.1	0.94	3e-20	17.5	530	WP_199381366.1
methyl-accepting chemotaxis protein [Campylobacter jejuni]	Campylobacter jejuni	96.1	96.1	0.94	3e-20	17.5	530	WP_052949379.1
DUF3365 domain-containing protein [Campylobacter jejuni]	Campylobacter jejuni	90.7	90.7	0.89	3e-20	17.54	153	WP_144687454.1
methyl-accepting chemotaxis protein [Campylobacter jejuni]	Campylobacter jejuni	96.1	96.1	0.94	3e-20	17.5	530	WP_019260247.1
MULTISPECIES: hypothetical protein [Campylobacter]	Campylobacter	90.7	90.7	0.89	3e-20	17.54	153	WP_002885201.1
methyl-accepting chemotaxis protein [Campylobacter jejuni]	Campylobacter jejuni	96.1	96.1	0.94	3e-20	17.5	530	WP_227930699.1
MULTISPECIES: methyl-accepting chemotaxis protein [unclassified Campylobacter]	unclassified Campylobacter	96.1	96.1	0.94	3e-20	17.5	530	WP_070282521.1
methyl-accepting chemotaxis protein [Campylobacter jejuni]	Campylobacter jejuni	96.1	96.1	0.94	3e-20	17.5	530	WP_071609745.1
methyl-accepting chemotaxis protein [Campylobacter jejuni]	Campylobacter jejuni	96.1	96.1	0.94	3e-20	17.5	530	WP_070304657.1
MULTISPECIES: methyl-accepting chemotaxis protein [Campylobacter]	Campylobacter	96.1	96.1	0.94	3e-20	17.5	530	WP_070246143.1
methyl-accepting chemotaxis protein [Campylobacter jejuni]	Campylobacter jejuni	96.1	96.1	0.94	3e-20	17.5	530	WP_230100170.1
methyl-accepting chemotaxis protein [Sulfurimonas sp.]	Sulfurimonas sp.	96.1	96.1	0.94	3e-20	16.81	529	WP_415250040.1
methyl-accepting chemotaxis protein [Campylobacter jejuni]	Campylobacter jejuni	96.1	96.1	0.94	3e-20	17.5	530	WP_249624064.1
MULTISPECIES: methyl-accepting chemotaxis protein [Campylobacter]	Campylobacter	96.1	96.1	0.94	3e-20	17.5	530	WP_002853751.1
methyl-accepting chemotaxis protein [Campylobacter jejuni]	Campylobacter jejuni	96.1	96.1	0.94	3e-20	17.5	530	WP_126234737.1
methyl-accepting chemotaxis protein [Campylobacter jejuni]	Campylobacter jejuni	96.1	96.1	0.94	3e-20	17.5	530	WP_052857721.1
methyl-accepting chemotaxis protein [Campylobacter jejuni]	Campylobacter jejuni	96.1	96.1	0.94	3e-20	17.5	530	WP_070298843.1
methyl-accepting chemotaxis protein [Campylobacter jejuni]	Campylobacter jejuni	96.1	96.1	0.94	3e-20	17.5	530	WP_139885157.1
methyl-accepting chemotaxis protein [Campylobacter jejuni]	Campylobacter jejuni	96.1	96.1	0.94	3e-20	17.5	530	WP_144670107.1
MULTISPECIES: methyl-accepting chemotaxis protein [Campylobacter]	Campylobacter	96.1	96.1	0.94	3e-20	17.5	530	WP_002881646.1
methyl-accepting chemotaxis protein [Campylobacter jejuni]	Campylobacter jejuni	96.1	96.1	0.94	3e-20	17.5	530	WP_126267989.1
methyl-accepting chemotaxis protein [Campylobacter jejuni]	Campylobacter jejuni	96.1	96.1	0.94	3e-20	17.5	530	WP_072223889.1
methyl-accepting chemotaxis protein [Campylobacter jejuni]	Campylobacter jejuni	96.1	96.1	0.94	3e-20	17.5	530	WP_126219173.1
ATP-binding protein [Alkalidesulfovibrio alkalitolerans]	Alkalidesulfovibrio alkalitolerans	96.4	96.4	0.9	3e-20	15.5	763	WP_201764135.1
GGDEF domain-containing protein [Aquifex aeolicus]	Aquifex aeolicus	96.1	96.1	0.89	3e-20	12.61	618	WP_010880333.1
methyl-accepting chemotaxis protein [Giesbergeria anulus]	Giesbergeria anulus	96.1	96.1	0.89	3e-20	14.75	517	WP_245751288.1
methyl-accepting chemotaxis protein [Campylobacter jejuni]	Campylobacter jejuni	96.1	96.1	0.94	3e-20	17.5	530	WP_260628419.1
methyl-accepting chemotaxis protein [Campylobacter jejuni]	Campylobacter jejuni	96.1	96.1	0.94	3e-20	17.5	530	WP_126254367.1
methyl-accepting chemotaxis protein [Campylobacter jejuni]	Campylobacter jejuni	96.1	96.1	0.94	3e-20	17.5	530	WP_052805098.1
MULTISPECIES: methyl-accepting chemotaxis protein [Campylobacter]	Campylobacter	96.1	96.1	0.94	3e-20	17.5	530	WP_002861702.1
methyl-accepting chemotaxis protein [Campylobacter sp. VTCC 70190]	Campylobacter sp. VTCC 70190	96.1	96.1	0.94	3e-20	17.5	530	WP_411989521.1
ATP-binding protein [Melioribacter sp. Ez-97]	Melioribacter sp. Ez-97	96.1	96.1	0.99	3e-20	12.74	630	WP_437356082.1
methyl-accepting chemotaxis protein [Campylobacter jejuni]	Campylobacter jejuni	96.1	96.1	0.94	3e-20	17.5	530	WP_207497346.1
MULTISPECIES: methyl-accepting chemotaxis protein [Campylobacter]	Campylobacter	96.1	96.1	0.94	3e-20	17.5	530	WP_002877959.1
methyl-accepting chemotaxis protein [Campylobacter jejuni]	Campylobacter jejuni	96.1	96.1	0.94	3e-20	17.5	530	WP_126222050.1
methyl-accepting chemotaxis protein [Campylobacter jejuni]	Campylobacter jejuni	96.1	96.1	0.94	3e-20	17.5	530	WP_052801629.1
methyl-accepting chemotaxis protein [Campylobacter sp. CFSAN093229]	Campylobacter sp. CFSAN093229	96.1	96.1	0.94	3e-20	17.5	530	WP_165434095.1
methyl-accepting chemotaxis protein [Campylobacter jejuni]	Campylobacter jejuni	96.1	96.1	0.94	3e-20	17.5	530	WP_107840573.1
MULTISPECIES: methyl-accepting chemotaxis protein [Campylobacter]	Campylobacter	96.1	96.1	0.94	3e-20	17.5	530	WP_002871739.1
methyl-accepting chemotaxis protein [Campylobacter jejuni]	Campylobacter jejuni	96.1	96.1	0.94	3e-20	17.5	530	WP_265604431.1
methyl-accepting chemotaxis protein [Campylobacter jejuni]	Campylobacter jejuni	96.1	96.1	0.94	3e-20	17.5	530	WP_126263462.1
methyl-accepting chemotaxis protein [Campylobacter jejuni]	Campylobacter jejuni	96.1	96.1	0.94	4e-20	17.5	530	WP_126211323.1
hypothetical protein [Campylobacter jejuni]	Campylobacter jejuni	90.7	90.7	0.89	4e-20	16.67	153	WP_317643784.1
methyl-accepting chemotaxis protein [Campylobacter jejuni]	Campylobacter jejuni	96.1	96.1	0.94	4e-20	17.5	530	WP_052793097.1
MULTISPECIES: methyl-accepting chemotaxis protein [Campylobacter]	Campylobacter	96.1	96.1	0.94	4e-20	17.5	530	WP_002938128.1
methyl-accepting chemotaxis protein [Campylobacter jejuni]	Campylobacter jejuni	96.1	96.1	0.94	4e-20	17.5	530	WP_002871470.1
methyl-accepting chemotaxis protein [Campylobacter jejuni]	Campylobacter jejuni	96.1	96.1	0.94	4e-20	17.5	530	WP_057042919.1
methyl-accepting chemotaxis protein [Campylobacter jejuni]	Campylobacter jejuni	96.1	96.1	0.94	4e-20	17.5	530	WP_126262332.1
methyl-accepting chemotaxis protein [Geotalea uraniireducens]	Geotalea uraniireducens	96.1	96.1	1	4e-20	41.18	696	WP_282001733.1
hypothetical protein [Trichlorobacter lovleyi]	Trichlorobacter lovleyi	93.8	93.8	0.92	4e-20	12.88	284	WP_012469758.1
methyl-accepting chemotaxis protein [Campylobacter jejuni]	Campylobacter jejuni	96.1	96.1	0.94	4e-20	17.5	530	WP_126220220.1
methyl-accepting chemotaxis protein [Campylobacter jejuni]	Campylobacter jejuni	96.1	96.1	0.94	4e-20	17.5	530	WP_070261212.1
GGDEF domain-containing protein [Sulfuricurvum sp.]	Sulfuricurvum sp.	96.1	96.1	0.95	4e-20	14.29	611	WP_299935324.1
MULTISPECIES: methyl-accepting chemotaxis protein [Campylobacter]	Campylobacter	96.1	96.1	0.94	4e-20	17.5	530	WP_070288141.1
methyl-accepting chemotaxis protein [Campylobacter jejuni]	Campylobacter jejuni	96.1	96.1	0.94	4e-20	17.5	530	WP_126238587.1
methyl-accepting chemotaxis protein [Campylobacter jejuni]	Campylobacter jejuni	96.1	96.1	0.94	4e-20	17.5	530	WP_044261860.1
methyl-accepting chemotaxis protein [Campylobacter jejuni]	Campylobacter jejuni	96.1	96.1	0.94	4e-20	17.5	530	WP_057034853.1
hypothetical protein [Campylobacter jejuni]	Campylobacter jejuni	90.7	90.7	0.89	4e-20	17.54	153	WP_079862598.1
methyl-accepting chemotaxis protein [Campylobacter jejuni]	Campylobacter jejuni	96.1	96.1	0.94	4e-20	17.5	530	WP_052821842.1
methyl-accepting chemotaxis protein [Campylobacter jejuni]	Campylobacter jejuni	96.1	96.1	0.94	4e-20	17.5	530	WP_087697350.1
methyl-accepting chemotaxis protein [Campylobacter jejuni]	Campylobacter jejuni	96.1	96.1	0.94	4e-20	17.5	530	WP_126251127.1
hypothetical protein [Campylobacter jejuni]	Campylobacter jejuni	90.3	90.3	0.89	4e-20	17.54	153	WP_317675883.1
HAMP domain-containing protein [Geobacter sp.]	Geobacter sp.	93.4	93.4	0.9	4e-20	10.77	282	WP_306534161.1
methyl-accepting chemotaxis protein [Campylobacter volucris]	Campylobacter volucris	96.1	96.1	0.95	4e-20	16.53	530	WP_147555287.1
MULTISPECIES: DUF3365 domain-containing protein [Campylobacter]	Campylobacter	90.3	90.3	0.89	4e-20	17.54	153	WP_165434626.1
methyl-accepting chemotaxis protein [Campylobacter jejuni]	Campylobacter jejuni	95.7	95.7	0.94	4e-20	17.5	530	WP_044306034.1
methyl-accepting chemotaxis protein [Sulfuricurvum sp.]	Sulfuricurvum sp.	95.7	95.7	0.94	4e-20	15.97	528	WP_422555238.1
methyl-accepting chemotaxis protein [Campylobacter jejuni]	Campylobacter jejuni	95.7	95.7	0.94	4e-20	17.5	530	WP_126230265.1
methyl-accepting chemotaxis protein [Campylobacter jejuni]	Campylobacter jejuni	95.7	95.7	0.94	4e-20	17.5	530	WP_044794400.1
hypothetical protein [Campylobacter jejuni]	Campylobacter jejuni	90.3	90.3	0.89	4e-20	16.67	153	WP_421633804.1
methyl-accepting chemotaxis protein [Campylobacter jejuni]	Campylobacter jejuni	95.7	95.7	0.94	4e-20	17.5	530	WP_070293638.1
methyl-accepting chemotaxis protein [Campylobacter jejuni]	Campylobacter jejuni	95.7	95.7	0.94	4e-20	16.67	530	WP_060816578.1
methyl-accepting chemotaxis protein [Campylobacter jejuni]	Campylobacter jejuni	95.7	95.7	0.94	4e-20	17.5	530	WP_133401889.1
PAS domain S-box protein [Humidesulfovibrio sp.]	Humidesulfovibrio sp.	96.1	96.1	1	4e-20	12.82	763	WP_308734556.1
methyl-accepting chemotaxis protein [Sulfuricurvum sp.]	Sulfuricurvum sp.	95.7	95.7	0.94	4e-20	16.81	528	WP_295054529.1
methyl-accepting chemotaxis protein [Campylobacter jejuni]	Campylobacter jejuni	95.7	95.7	0.94	4e-20	16.67	530	WP_126250951.1
methyl-accepting chemotaxis protein [Campylobacter jejuni]	Campylobacter jejuni	95.7	95.7	0.94	4e-20	16.67	530	WP_126214178.1
MULTISPECIES: methyl-accepting chemotaxis protein [Campylobacter]	Campylobacter	95.7	95.7	0.94	4e-20	16.67	530	WP_070242961.1
HAMP domain-containing protein [Geobacter sp.]	Geobacter sp.	93.4	93.4	0.93	4e-20	11.19	277	WP_298267638.1
hypothetical protein [Campylobacter jejuni]	Campylobacter jejuni	90.3	90.3	0.89	4e-20	16.67	153	WP_349632060.1
methyl-accepting chemotaxis protein [Campylobacter jejuni]	Campylobacter jejuni	95.7	95.7	0.94	4e-20	17.5	530	WP_126233990.1
methyl-accepting chemotaxis protein [Campylobacter jejuni]	Campylobacter jejuni	95.7	95.7	0.94	4e-20	17.5	530	WP_126253406.1
methyl-accepting chemotaxis protein [Campylobacter jejuni]	Campylobacter jejuni	95.7	95.7	0.94	4e-20	16.67	530	WP_306198392.1
methyl-accepting chemotaxis protein [Sulfurospirillum arsenophilum]	Sulfurospirillum arsenophilum	95.7	95.7	0.95	4e-20	17.5	529	WP_041957941.1
methyl-accepting chemotaxis protein [Campylobacter jejuni]	Campylobacter jejuni	95.7	95.7	0.94	4e-20	17.5	530	WP_237973845.1
methyl-accepting chemotaxis protein [Campylobacter jejuni]	Campylobacter jejuni	95.7	95.7	0.94	4e-20	16.67	530	WP_308042976.1
methyl-accepting chemotaxis protein [Campylobacter jejuni]	Campylobacter jejuni	95.7	95.7	0.94	4e-20	16.67	530	WP_107702105.1
methyl-accepting chemotaxis protein [Campylobacter jejuni]	Campylobacter jejuni	95.7	95.7	0.94	4e-20	16.67	530	WP_052802425.1
methyl-accepting chemotaxis protein [Campylobacter sp. BCW_6465]	Campylobacter sp. BCW_6465	95.7	95.7	0.94	4e-20	17.5	530	WP_070287631.1
methyl-accepting chemotaxis protein [Campylobacter jejuni]	Campylobacter jejuni	95.7	95.7	0.94	4e-20	16.67	530	WP_052854422.1
methyl-accepting chemotaxis protein [Campylobacter jejuni]	Campylobacter jejuni	95.7	95.7	0.94	4e-20	16.67	530	WP_052803519.1
PAS domain S-box protein [Desulfocurvus sp.]	Desulfocurvus sp.	96.1	96.1	0.91	5e-20	12.98	802	WP_291496564.1
PAS domain S-box protein [Desulfosarcina ovata]	Desulfosarcina ovata	96.1	96.1	0.94	5e-20	14.81	768	WP_155310610.1
hypothetical protein [Campylobacter jejuni]	Campylobacter jejuni	90.3	90.3	0.89	5e-20	17.54	153	WP_317932500.1
PAS domain S-box protein [Desulfosarcina ovata]	Desulfosarcina ovata	95.7	95.7	0.94	5e-20	14.81	768	WP_155322717.1
methyl-accepting chemotaxis protein [Sulfurimonas denitrificans]	Sulfurimonas denitrificans	95.7	95.7	0.95	5e-20	14.05	530	WP_011372808.1
methyl-accepting chemotaxis protein [Campylobacter jejuni]	Campylobacter jejuni	95.7	95.7	0.94	5e-20	17.5	530	WP_052834364.1
methyl-accepting chemotaxis protein [Arcobacter suis]	Arcobacter suis	95.7	95.7	0.94	5e-20	15.97	732	WP_226799878.1
methyl-accepting chemotaxis protein [Arcobacter sp. s6]	Arcobacter sp. s6	95.7	95.7	0.94	5e-20	15.97	728	WP_368030779.1
methyl-accepting chemotaxis protein [Sulfurivermis fontis]	Sulfurivermis fontis	95.7	95.7	0.95	5e-20	15.32	537	WP_127474958.1
HAMP domain-containing protein [Geoanaerobacter pelophilus]	Geoanaerobacter pelophilus	93	93	0.9	5e-20	13.08	272	WP_214170107.1
methyl-accepting chemotaxis protein [Rhodoferax sp.]	Rhodoferax sp.	95.7	95.7	0.93	5e-20	16	525	WP_296675534.1
methyl-accepting chemotaxis protein [Thioalkalivibrio sp. ALR17-21]	Thioalkalivibrio sp. ALR17-21	95.7	95.7	0.95	5e-20	16.54	539	WP_024328828.1
MULTISPECIES: methyl-accepting chemotaxis protein [Campylobacter]	Campylobacter	95.7	95.7	0.94	5e-20	17.5	530	WP_134249860.1
GGDEF domain-containing protein [Sulfuricurvum sp.]	Sulfuricurvum sp.	95.7	95.7	0.95	5e-20	14.29	612	WP_304739528.1
methyl-accepting chemotaxis protein [Sulfurimonas sp.]	Sulfurimonas sp.	95.7	95.7	0.94	5e-20	13.33	530	WP_299874083.1
GGDEF domain-containing protein [Hydrogenimonas thermophila]	Hydrogenimonas thermophila	95.7	95.7	0.96	5e-20	12.6	613	WP_092911262.1
MULTISPECIES: methyl-accepting chemotaxis protein [Thioalkalivibrio]	Thioalkalivibrio	95.7	95.7	0.95	5e-20	16.54	539	WP_018946048.1
methyl-accepting chemotaxis protein [Campylobacter jejuni]	Campylobacter jejuni	95.7	95.7	0.94	5e-20	16.67	530	WP_126249799.1
methyl-accepting chemotaxis protein [Sulfurimonas sp. RIFOXYB12_FULL_35_9]	Sulfurimonas sp. RIFOXYB12_FULL_35_9	95.7	95.7	0.94	5e-20	13.33	530	WP_294881967.1
methyl-accepting chemotaxis protein [Thioalkalivibrio sp. ALE11]	Thioalkalivibrio sp. ALE11	95.7	95.7	0.95	5e-20	16.54	539	WP_026331388.1
methyl-accepting chemotaxis protein [Sulfurimonas sp.]	Sulfurimonas sp.	95.3	95.3	0.94	6e-20	12.5	530	WP_294931241.1
hypothetical protein [Campylobacter jejuni]	Campylobacter jejuni	89.9	89.9	0.89	6e-20	17.54	153	WP_349733170.1
methyl-accepting chemotaxis protein [Campylobacter jejuni]	Campylobacter jejuni	95.3	95.3	0.94	6e-20	17.5	530	WP_175565289.1
methyl-accepting chemotaxis protein, partial [Arcobacter suis]	Arcobacter suis	95.7	95.7	0.94	6e-20	15.97	625	WP_128326733.1
methyl-accepting chemotaxis protein [Geobacter sulfurreducens]	Geobacter sulfurreducens	95.7	95.7	1	6e-20	83.82	696	WP_119331807.1
diguanylate cyclase [Sulfuricurvum sp.]	Sulfuricurvum sp.	95.7	95.7	0.95	6e-20	12.7	613	WP_424190526.1
GGDEF domain-containing protein [Hydrogenimonas thermophila]	Hydrogenimonas thermophila	95.3	95.3	0.96	6e-20	12.6	613	WP_317067695.1
ATP-binding protein [Geomonas anaerohicana]	Geomonas anaerohicana	95.3	95.3	0.91	6e-20	13.68	493	WP_328745391.1
hypothetical protein [Campylobacter jejuni]	Campylobacter jejuni	89.5	89.5	0.89	6e-20	17.54	135	WP_079675904.1
hypothetical protein [Campylobacter jejuni]	Campylobacter jejuni	89.9	89.9	0.89	6e-20	17.54	153	WP_376841781.1
putative bifunctional diguanylate cyclase/phosphodiesterase [Sulfuritalea sp.]	Sulfuritalea sp.	95.3	95.3	0.9	6e-20	16.39	569	WP_310448739.1
methyl-accepting chemotaxis protein, partial [Sulfurimonas sp.]	Sulfurimonas sp.	95.3	95.3	0.95	6e-20	15.7	480	WP_325333187.1
two-component system sensor histidine kinase NtrB [Geomonas subterranea]	Geomonas subterranea	95.3	95.3	0.91	6e-20	13.68	504	WP_217289624.1
methyl-accepting chemotaxis protein [Arcobacter suis]	Arcobacter suis	95.3	95.3	0.94	7e-20	15.97	725	WP_118885917.1
methyl-accepting chemotaxis protein [Campylobacter jejuni]	Campylobacter jejuni	95.3	95.3	0.94	7e-20	16.67	530	WP_126224834.1
methyl-accepting chemotaxis protein [Campylobacter molothri]	Campylobacter molothri	95.3	95.3	0.94	7e-20	15.83	530	WP_337209841.1
hypothetical protein [Trichlorobacter thiogenes]	Trichlorobacter thiogenes	93	93	0.9	7e-20	12.31	283	WP_078789797.1
PAS domain S-box protein [Desulfospira joergensenii]	Desulfospira joergensenii	95.3	95.3	1	7e-20	13.38	768	WP_022666740.1
methyl-accepting chemotaxis protein [Campylobacter upsaliensis]	Campylobacter upsaliensis	95.3	95.3	0.94	7e-20	17.5	530	WP_270984616.1
methyl-accepting chemotaxis protein [Campylobacter upsaliensis]	Campylobacter upsaliensis	95.3	95.3	0.94	7e-20	17.5	530	WP_323817563.1
PAS domain S-box protein [Desulfatitalea tepidiphila]	Desulfatitalea tepidiphila	95.3	95.3	0.99	7e-20	15.38	758	WP_054029484.1
GGDEF domain-containing protein [Sulfuricurvum sp.]	Sulfuricurvum sp.	95.3	95.3	0.95	7e-20	14.29	612	WP_329657750.1
hypothetical protein [Campylobacter jejuni]	Campylobacter jejuni	89.9	89.9	0.89	7e-20	17.54	153	WP_079757845.1
methyl-accepting chemotaxis protein [Campylobacter upsaliensis]	Campylobacter upsaliensis	95.3	95.3	0.94	7e-20	17.5	530	WP_257415525.1
methyl-accepting chemotaxis protein [Campylobacter upsaliensis]	Campylobacter upsaliensis	95.3	95.3	0.94	7e-20	17.5	530	WP_270983616.1
methyl-accepting chemotaxis protein [Campylobacter upsaliensis]	Campylobacter upsaliensis	95.3	95.3	0.94	7e-20	17.5	530	WP_257434301.1
two-component system sensor histidine kinase NtrB [Geomonas agri]	Geomonas agri	94.9	94.9	0.91	7e-20	13.68	493	WP_224984338.1
GGDEF domain-containing protein [Sulfuricurvum sp.]	Sulfuricurvum sp.	95.3	95.3	0.95	7e-20	13.49	613	WP_300170940.1
hypothetical protein [Campylobacter jejuni]	Campylobacter jejuni	89.9	89.9	0.89	7e-20	17.54	153	WP_346346837.1
hypothetical protein [Campylobacter jejuni]	Campylobacter jejuni	89.9	89.9	0.89	7e-20	16.67	153	WP_079744325.1
methyl-accepting chemotaxis protein [Campylobacter jejuni]	Campylobacter jejuni	95.3	95.3	0.94	7e-20	17.5	530	WP_178890384.1
GGDEF domain-containing protein [Sulfuricurvum sp.]	Sulfuricurvum sp.	95.3	95.3	0.95	7e-20	13.49	612	WP_299894124.1
methyl-accepting chemotaxis protein [Campylobacter upsaliensis]	Campylobacter upsaliensis	95.3	95.3	0.94	7e-20	17.5	530	WP_270983777.1
methyl-accepting chemotaxis protein [Campylobacter upsaliensis]	Campylobacter upsaliensis	95.3	95.3	0.94	7e-20	17.5	530	WP_270963088.1
hypothetical protein [Campylobacter jejuni]	Campylobacter jejuni	89.9	89.9	0.89	7e-20	17.54	153	WP_416400201.1
methyl-accepting chemotaxis protein [Campylobacter upsaliensis]	Campylobacter upsaliensis	94.9	94.9	0.94	7e-20	17.5	530	WP_004277437.1
GGDEF domain-containing protein [Sulfuricurvum sp.]	Sulfuricurvum sp.	95.3	95.3	0.95	8e-20	14.29	612	WP_305533039.1
methyl-accepting chemotaxis protein [Campylobacter upsaliensis]	Campylobacter upsaliensis	94.9	94.9	0.94	8e-20	17.5	530	WP_270991773.1
ATP-binding protein [Desulfobacula sp.]	Desulfobacula sp.	95.3	95.3	0.98	8e-20	11.59	766	WP_300461534.1
diguanylate cyclase [Sulfuricurvum sp.]	Sulfuricurvum sp.	95.3	95.3	0.95	8e-20	13.49	612	WP_428734734.1
methyl-accepting chemotaxis protein [Campylobacter upsaliensis]	Campylobacter upsaliensis	94.9	94.9	0.94	8e-20	17.5	530	WP_220726690.1
MULTISPECIES: methyl-accepting chemotaxis protein [Campylobacter]	Campylobacter	94.9	94.9	0.94	8e-20	17.5	530	WP_002904532.1
methyl-accepting chemotaxis protein [Campylobacter jejuni]	Campylobacter jejuni	94.9	94.9	0.94	8e-20	17.5	530	WP_002890567.1
methyl-accepting chemotaxis protein [Campylobacter jejuni]	Campylobacter jejuni	94.9	94.9	0.94	8e-20	17.5	530	WP_395766596.1
methyl-accepting chemotaxis protein [Thiohalorhabdus methylotrophus]	Thiohalorhabdus methylotrophus	94.9	94.9	0.95	8e-20	21.26	513	WP_373656693.1
methyl-accepting chemotaxis protein [Campylobacter upsaliensis]	Campylobacter upsaliensis	94.9	94.9	0.94	8e-20	17.5	530	WP_214148924.1
methyl-accepting chemotaxis protein [Campylobacter jejuni]	Campylobacter jejuni	94.9	94.9	0.94	8e-20	17.5	530	WP_284095166.1
methyl-accepting chemotaxis protein [Campylobacter jejuni]	Campylobacter jejuni	94.9	94.9	0.94	8e-20	17.5	530	WP_260383844.1
two-component system sensor histidine kinase NtrB [Geomonas oryzisoli]	Geomonas oryzisoli	94.9	94.9	0.91	8e-20	12.82	519	WP_239026853.1
MULTISPECIES: methyl-accepting chemotaxis protein [Campylobacter]	Campylobacter	94.9	94.9	0.94	8e-20	17.5	530	WP_126213547.1
methyl-accepting chemotaxis protein [Campylobacter upsaliensis]	Campylobacter upsaliensis	94.9	94.9	0.94	8e-20	17.5	530	WP_257433174.1
GGDEF domain-containing protein [Sulfuricurvum sp.]	Sulfuricurvum sp.	94.9	94.9	0.95	8e-20	12.7	612	WP_295065943.1
methyl-accepting chemotaxis protein [Campylobacter upsaliensis]	Campylobacter upsaliensis	94.9	94.9	0.94	8e-20	17.5	530	WP_270968675.1
methyl-accepting chemotaxis protein [Campylobacter jejuni]	Campylobacter jejuni	94.9	94.9	0.94	8e-20	17.5	530	WP_306181195.1
methyl-accepting chemotaxis protein [Campylobacter jejuni]	Campylobacter jejuni	94.9	94.9	0.94	8e-20	16.67	530	WP_422341557.1
HAMP domain-containing sensor histidine kinase [Geomonas paludis]	Geomonas paludis	94.9	94.9	0.91	8e-20	13.68	493	WP_246404529.1
methyl-accepting chemotaxis protein [Accumulibacter sp.]	Accumulibacter sp.	94.9	94.9	0.9	8e-20	13.11	668	WP_295327557.1
methyl-accepting chemotaxis protein [Campylobacter upsaliensis]	Campylobacter upsaliensis	94.9	94.9	0.94	9e-20	17.5	530	WP_115632920.1
methyl-accepting chemotaxis protein [Sulfuricystis multivorans]	Sulfuricystis multivorans	94.9	94.9	0.89	9e-20	15	538	WP_126445674.1
methyl-accepting chemotaxis protein [Campylobacter jejuni]	Campylobacter jejuni	94.9	94.9	0.94	9e-20	16.67	530	WP_126237723.1
methyl-accepting chemotaxis protein [Campylobacter upsaliensis]	Campylobacter upsaliensis	94.9	94.9	0.94	9e-20	17.5	530	WP_257427663.1
PAS domain S-box protein, partial [Humidesulfovibrio sp.]	Humidesulfovibrio sp.	94.9	94.9	1	9e-20	10.9	551	WP_325647121.1
methyl-accepting chemotaxis protein, partial [Arcobacter suis]	Arcobacter suis	94.9	94.9	0.94	9e-20	15.97	602	WP_415833404.1
methyl-accepting chemotaxis protein [Campylobacter upsaliensis]	Campylobacter upsaliensis	94.9	94.9	0.94	9e-20	17.5	530	WP_270988425.1
PAS domain S-box protein [Desulfoferrobacter suflitae]	Desulfoferrobacter suflitae	94.9	94.9	0.98	1e-19	9.22	760	WP_258928346.1
methyl-accepting chemotaxis protein, partial [Chromobacterium violaceum]	Chromobacterium violaceum	94.1	94.1	0.94	1e-19	13.95	404	WP_045052458.1
methyl-accepting chemotaxis protein [Campylobacter upsaliensis]	Campylobacter upsaliensis	94.9	94.9	0.94	1e-19	17.5	530	WP_270970759.1
methyl-accepting chemotaxis protein [Campylobacter upsaliensis]	Campylobacter upsaliensis	94.9	94.9	0.94	1e-19	17.5	530	WP_270972795.1
two-component system sensor histidine kinase NtrB [Geomonas azotofigens]	Geomonas azotofigens	94.5	94.5	0.91	1e-19	12.82	493	WP_328759614.1
methyl-accepting chemotaxis protein [Campylobacter sp. BCW_6466]	Campylobacter sp. BCW_6466	94.5	94.5	0.94	1e-19	17.5	530	WP_070284793.1
methyl-accepting chemotaxis protein [Campylobacter upsaliensis]	Campylobacter upsaliensis	94.5	94.5	0.94	1e-19	17.5	530	WP_323821255.1
methyl-accepting chemotaxis protein [Campylobacter vulpis]	Campylobacter vulpis	94.5	94.5	0.94	1e-19	17.5	530	WP_213268576.1
MULTISPECIES: methyl-accepting chemotaxis protein [Campylobacter]	Campylobacter	94.5	94.5	0.94	1e-19	17.5	530	WP_070274722.1
methyl-accepting chemotaxis protein [Rhodoferax sp.]	Rhodoferax sp.	94.5	94.5	0.91	1e-19	15.45	500	WP_405048406.1
methyl-accepting chemotaxis protein [Campylobacter vulpis]	Campylobacter vulpis	94.5	94.5	0.94	1e-19	17.5	530	WP_213276703.1
methyl-accepting chemotaxis protein [Azonexus hydrophilus]	Azonexus hydrophilus	94.5	94.5	0.89	1e-19	12.5	539	WP_281983313.1
MULTISPECIES: methyl-accepting chemotaxis protein [Geobacter]	Geobacter	94.9	94.9	1	1e-19	79.41	696	WP_039642858.1
methyl-accepting chemotaxis protein [Campylobacter upsaliensis]	Campylobacter upsaliensis	94.5	94.5	0.94	1e-19	17.5	530	WP_323812237.1
GGDEF domain-containing protein [Sulfuricurvum sp.]	Sulfuricurvum sp.	94.9	94.9	0.95	1e-19	15.08	612	WP_295043217.1
HAMP domain-containing sensor histidine kinase [Geomonas diazotrophica]	Geomonas diazotrophica	94.5	94.5	0.91	1e-19	13.68	493	WP_239031668.1
methyl-accepting chemotaxis protein [Rhodoferax sp. U2-2l]	Rhodoferax sp. U2-2l	94.5	94.5	0.91	1e-19	13.01	521	WP_227330052.1
sensor domain-containing diguanylate cyclase [Thermocrinis sp.]	Thermocrinis sp.	94.5	94.5	0.94	1e-19	12.8	604	WP_424175897.1
HAMP domain-containing protein [Desulfuromonas sp. AOP6]	Desulfuromonas sp. AOP6	92.2	92.2	0.93	1e-19	14.93	283	WP_155877177.1
GGDEF domain-containing protein [Sulfuricurvum sp.]	Sulfuricurvum sp.	94.5	94.5	0.95	1e-19	14.29	611	WP_299988326.1
sensor domain-containing diguanylate cyclase [Thermocrinis sp.]	Thermocrinis sp.	94.5	94.5	0.94	1e-19	12.8	615	WP_424178606.1
methyl-accepting chemotaxis protein [Campylobacter jejuni]	Campylobacter jejuni	94.5	94.5	0.94	1e-19	17.5	530	WP_228567248.1
methyl-accepting chemotaxis protein [Sulfuricella sp.]	Sulfuricella sp.	94.5	94.5	0.91	1e-19	13.93	543	WP_325328033.1
cytochrome C [Geobacter sp. SVR]	Geobacter sp. SVR	92.2	92.2	0.9	1e-19	13.08	278	WP_173202166.1
GGDEF domain-containing protein [Sulfuricurvum sp.]	Sulfuricurvum sp.	94.5	94.5	0.95	1e-19	14.29	612	WP_305529483.1
HAMP domain-containing protein [Geobacter sp.]	Geobacter sp.	92.2	92.2	0.93	1e-19	11.19	277	WP_298433734.1
methyl-accepting chemotaxis protein [Azonexus sp.]	Azonexus sp.	94.5	94.5	0.89	1e-19	12.5	539	WP_374323747.1
HAMP domain-containing sensor histidine kinase [Geomonas diazotrophica]	Geomonas diazotrophica	94.5	94.5	0.91	1e-19	13.68	493	WP_239027582.1
methyl-accepting chemotaxis protein [Campylobacter jejuni]	Campylobacter jejuni	94.5	94.5	0.94	1e-19	17.5	530	WP_044779491.1
GGDEF domain-containing protein [Sulfuricurvum sp.]	Sulfuricurvum sp.	94.5	94.5	0.94	1e-19	14.4	611	WP_299928770.1
methyl-accepting chemotaxis protein [Campylobacter molothri]	Campylobacter molothri	94.5	94.5	0.94	1e-19	16.67	530	WP_337204178.1
methyl-accepting chemotaxis protein [Campylobacter molothri]	Campylobacter molothri	94.5	94.5	0.94	1e-19	15.83	530	WP_200279270.1
methyl-accepting chemotaxis protein [Campylobacter molothri]	Campylobacter molothri	94.5	94.5	0.94	1e-19	15.83	530	WP_337202042.1
methyl-accepting chemotaxis protein, partial [Rhodoferax sp.]	Rhodoferax sp.	93.4	93.4	0.89	1e-19	11.57	370	WP_301081055.1
methyl-accepting chemotaxis protein [Azonexus caeni]	Azonexus caeni	94.5	94.5	0.89	1e-19	13.33	533	WP_416692105.1
methyl-accepting chemotaxis protein [Campylobacter jejuni]	Campylobacter jejuni	94.5	94.5	0.93	1e-19	17.65	530	WP_052776111.1
methyl-accepting chemotaxis protein [Campylobacter upsaliensis]	Campylobacter upsaliensis	94.5	94.5	0.94	1e-19	17.5	530	WP_323818975.1
methyl-accepting chemotaxis protein [Campylobacter sp. LH-2024]	Campylobacter sp. LH-2024	94.5	94.5	0.94	1e-19	15.83	530	WP_421127310.1
methyl-accepting chemotaxis protein [Campylobacter sp. LH-2024]	Campylobacter sp. LH-2024	94.5	94.5	0.94	1e-19	15.83	530	WP_417904197.1
MULTISPECIES: methyl-accepting chemotaxis protein [Campylobacter]	Campylobacter	94.1	94.1	0.94	1e-19	15.83	530	WP_337199635.1
methyl-accepting chemotaxis protein [Campylobacter molothri]	Campylobacter molothri	94.1	94.1	0.94	1e-19	15.83	530	WP_337206491.1
methyl-accepting chemotaxis protein [Campylobacter molothri]	Campylobacter molothri	94.1	94.1	0.94	1e-19	15.83	530	WP_239820622.1
methyl-accepting chemotaxis protein [Campylobacter molothri]	Campylobacter molothri	94.1	94.1	0.94	1e-19	15.83	530	WP_337198331.1
diguanylate cyclase [Sulfuricurvum sp.]	Sulfuricurvum sp.	94.5	94.5	0.95	1e-19	15.08	613	WP_422557270.1
methyl-accepting chemotaxis protein [Sulfurimonas sp.]	Sulfurimonas sp.	94.1	94.1	0.95	1e-19	15.7	530	WP_299853081.1
methyl-accepting chemotaxis protein [Chromobacterium phragmitis]	Chromobacterium phragmitis	94.1	94.1	0.94	1e-19	13.95	542	WP_114063232.1
PAS domain S-box protein [Desulfovibrio ferrophilus]	Desulfovibrio ferrophilus	94.5	94.5	1	1e-19	12.1	765	WP_126381184.1
methyl-accepting chemotaxis protein [Campylobacter molothri]	Campylobacter molothri	94.1	94.1	0.94	1e-19	15.83	530	WP_374260121.1
methyl-accepting chemotaxis protein [Thiohalospira halophila]	Thiohalospira halophila	94.1	94.1	0.95	1e-19	22.83	542	WP_240308015.1
diguanylate cyclase, partial [Sulfuricurvum sp.]	Sulfuricurvum sp.	94.1	94.1	0.91	2e-19	14.05	580	WP_373015224.1
methyl-accepting chemotaxis protein [Campylobacter helveticus]	Campylobacter helveticus	94.1	94.1	0.94	2e-19	19.17	530	WP_270978388.1
MULTISPECIES: methyl-accepting chemotaxis protein [Campylobacter]	Campylobacter	94.1	94.1	0.94	2e-19	15.83	530	WP_337209377.1
hypothetical protein [Campylobacter jejuni]	Campylobacter jejuni	88.7	88.7	0.89	2e-19	16.67	153	WP_334204280.1
methyl-accepting chemotaxis protein [Campylobacter jejuni]	Campylobacter jejuni	94.1	94.1	0.94	2e-19	17.5	530	WP_349332662.1
methyl-accepting chemotaxis protein [Oryzomicrobium sp.]	Oryzomicrobium sp.	94.1	94.1	0.98	2e-19	11.81	539	WP_293265714.1
methyl-accepting chemotaxis protein [Campylobacter molothri]	Campylobacter molothri	94.1	94.1	0.94	2e-19	15.83	530	WP_337218239.1
MULTISPECIES: methyl-accepting chemotaxis protein [unclassified Campylobacter]	unclassified Campylobacter	94.1	94.1	0.94	2e-19	17.5	530	WP_070278037.1
methyl-accepting chemotaxis protein [Campylobacter jejuni]	Campylobacter jejuni	94.1	94.1	0.92	2e-19	17.09	530	WP_052793824.1
methyl-accepting chemotaxis protein [Chromobacterium phragmitis]	Chromobacterium phragmitis	94.1	94.1	0.94	2e-19	13.95	542	WP_347937685.1
methyl-accepting chemotaxis protein [Campylobacter molothri]	Campylobacter molothri	94.1	94.1	0.94	2e-19	15.83	530	WP_337199218.1
methyl-accepting chemotaxis protein [Azovibrio sp.]	Azovibrio sp.	94.1	94.1	0.89	2e-19	14.17	540	WP_424220512.1
methyl-accepting chemotaxis protein [Campylobacter molothri]	Campylobacter molothri	94.1	94.1	0.94	2e-19	15.83	530	WP_337204699.1
methyl-accepting chemotaxis protein [Campylobacter molothri]	Campylobacter molothri	94.1	94.1	0.94	2e-19	15.83	530	WP_337211138.1
methyl-accepting chemotaxis protein [Campylobacter molothri]	Campylobacter molothri	94.1	94.1	0.94	2e-19	15.83	530	WP_337197386.1
methyl-accepting chemotaxis protein [Campylobacter molothri]	Campylobacter molothri	94.1	94.1	0.94	2e-19	15.83	530	WP_434171207.1
methyl-accepting chemotaxis protein [Campylobacter helveticus]	Campylobacter helveticus	94.1	94.1	0.94	2e-19	19.17	530	WP_257418027.1
methyl-accepting chemotaxis protein [Campylobacter helveticus]	Campylobacter helveticus	94.1	94.1	0.94	2e-19	19.17	530	WP_082200023.1
methyl-accepting chemotaxis protein [Campylobacter helveticus]	Campylobacter helveticus	94.1	94.1	0.94	2e-19	19.17	530	WP_257405073.1
methyl-accepting chemotaxis protein [Campylobacter helveticus]	Campylobacter helveticus	94.1	94.1	0.94	2e-19	19.17	530	WP_139018233.1
methyl-accepting chemotaxis protein [Campylobacter molothri]	Campylobacter molothri	94.1	94.1	0.94	2e-19	15.83	530	WP_374269491.1
methyl-accepting chemotaxis protein [Campylobacter helveticus]	Campylobacter helveticus	94.1	94.1	0.94	2e-19	19.17	530	WP_147734581.1
cytochrome C [Geomonas sp.]	Geomonas sp.	91.4	91.4	0.93	2e-19	14.93	267	WP_324079939.1
methyl-accepting chemotaxis protein [Campylobacter helveticus]	Campylobacter helveticus	94.1	94.1	0.94	2e-19	19.17	530	WP_139022133.1
methyl-accepting chemotaxis protein [Wolinella succinogenes]	Wolinella succinogenes	94.1	94.1	0.94	2e-19	12.61	530	WP_277641022.1
methyl-accepting chemotaxis protein [Thauera aromatica]	Thauera aromatica	94.1	94.1	0.89	2e-19	10	522	WP_281257417.1
methyl-accepting chemotaxis protein [Thauera aromatica]	Thauera aromatica	94.1	94.1	0.89	2e-19	10	523	WP_345719036.1
methyl-accepting chemotaxis protein [Rhodoferax sp.]	Rhodoferax sp.	94.1	94.1	0.93	2e-19	16	522	WP_296657584.1
methyl-accepting chemotaxis protein [Campylobacter jejuni]	Campylobacter jejuni	94.1	94.1	0.94	2e-19	17.5	530	WP_115801371.1
methyl-accepting chemotaxis protein [Accumulibacter sp.]	Accumulibacter sp.	94.1	94.1	0.9	2e-19	14.75	668	WP_288129098.1
methyl-accepting chemotaxis protein [Campylobacter sp. 2457A]	Campylobacter sp. 2457A	94.1	94.1	0.94	2e-19	15.83	530	WP_337215757.1
MULTISPECIES: methyl-accepting chemotaxis protein [Campylobacter]	Campylobacter	94.1	94.1	0.92	2e-19	17.09	530	WP_052798043.1
methyl-accepting chemotaxis protein [Accumulibacter sp.]	Accumulibacter sp.	94.1	94.1	0.9	2e-19	13.11	693	WP_324602021.1
sensor histidine kinase [Geotalea uraniireducens]	Geotalea uraniireducens	93.8	93.8	0.91	2e-19	13.68	491	WP_011937434.1
methyl-accepting chemotaxis protein [Ectothiorhodospira sp. BSL-9]	Ectothiorhodospira sp. BSL-9	94.1	94.1	0.96	2e-19	13.28	538	WP_063463578.1
GGDEF domain-containing protein [Sulfuricurvum sp.]	Sulfuricurvum sp.	94.1	94.1	0.95	2e-19	14.29	612	WP_310440666.1
methyl-accepting chemotaxis protein [Campylobacter jejuni]	Campylobacter jejuni	94.1	94.1	0.94	2e-19	16.67	530	WP_070296675.1
methyl-accepting chemotaxis protein [Campylobacter vulpis]	Campylobacter vulpis	94.1	94.1	0.94	2e-19	18.33	530	WP_213242976.1
methyl-accepting chemotaxis protein [Campylobacter vulpis]	Campylobacter vulpis	93.8	93.8	0.94	2e-19	18.33	530	WP_099507066.1
methyl-accepting chemotaxis protein [uncultured Campylobacter sp.]	uncultured Campylobacter sp.	93.8	93.8	0.95	2e-19	14.88	530	WP_300703305.1
GGDEF domain-containing protein [Sulfuricurvum sp. IAE1]	Sulfuricurvum sp. IAE1	94.1	94.1	0.95	2e-19	13.49	612	WP_132813246.1
methyl-accepting chemotaxis protein [Campylobacter vulpis]	Campylobacter vulpis	93.8	93.8	0.94	2e-19	18.33	530	WP_099462523.1
methyl-accepting chemotaxis protein [uncultured Campylobacter sp.]	uncultured Campylobacter sp.	93.8	93.8	0.95	2e-19	14.88	530	WP_297192860.1
MULTISPECIES: methyl-accepting chemotaxis protein [Campylobacter]	Campylobacter	93.8	93.8	0.93	2e-19	17.65	530	WP_070316492.1
sensor histidine kinase [Geothrix rubra]	Geothrix rubra	93.8	93.8	0.98	2e-19	13.46	526	WP_285724434.1
methyl-accepting chemotaxis protein [Campylobacter upsaliensis]	Campylobacter upsaliensis	93.8	93.8	0.94	2e-19	17.5	530	WP_257409534.1
methyl-accepting chemotaxis protein [Campylobacter upsaliensis]	Campylobacter upsaliensis	93.8	93.8	0.94	2e-19	17.5	530	WP_257436516.1
methyl-accepting chemotaxis protein [Campylobacter helveticus]	Campylobacter helveticus	93.8	93.8	0.94	2e-19	18.33	530	WP_270983099.1
methyl-accepting chemotaxis protein [Campylobacter upsaliensis]	Campylobacter upsaliensis	93.8	93.8	0.94	2e-19	17.5	530	WP_115629882.1
methyl-accepting chemotaxis protein [Campylobacter upsaliensis]	Campylobacter upsaliensis	93.8	93.8	0.94	2e-19	17.5	530	WP_257405553.1
methyl-accepting chemotaxis protein [Campylobacter upsaliensis]	Campylobacter upsaliensis	93.8	93.8	0.94	2e-19	17.5	530	WP_257399581.1
methyl-accepting chemotaxis protein [Campylobacter helveticus]	Campylobacter helveticus	93.8	93.8	0.94	2e-19	18.33	530	WP_257403491.1
hypothetical protein [Campylobacter jejuni]	Campylobacter jejuni	88.4	88.4	0.89	2e-19	16.67	153	WP_306429068.1
methyl-accepting chemotaxis protein [Oryzomicrobium terrae]	Oryzomicrobium terrae	93.8	93.8	0.99	2e-19	10.96	539	WP_054622391.1
methyl-accepting chemotaxis protein [Azonexus hydrophilus]	Azonexus hydrophilus	93.8	93.8	0.89	2e-19	12.5	539	WP_205201103.1
methyl-accepting chemotaxis protein [Rhodoferax antarcticus]	Rhodoferax antarcticus	93.8	93.8	0.91	2e-19	13.82	521	WP_075586797.1
hypothetical protein [Campylobacter jejuni]	Campylobacter jejuni	88.4	88.4	0.89	2e-19	16.67	153	WP_346656373.1
GGDEF domain-containing protein [Nitrosophilus alvini]	Nitrosophilus alvini	93.8	93.8	0.94	2e-19	10.4	612	WP_200762760.1
methyl-accepting chemotaxis protein [uncultured Campylobacter sp.]	uncultured Campylobacter sp.	93.8	93.8	0.94	2e-19	17.5	530	WP_297446705.1
methyl-accepting chemotaxis protein, partial [Stutzerimonas balearica]	Stutzerimonas balearica	93	93	0.9	2e-19	22.31	405	WP_348691564.1
methyl-accepting chemotaxis protein [Geobacter sulfurreducens]	Geobacter sulfurreducens	93.8	93.8	1	2e-19	31.39	528	WP_119332055.1
methyl-accepting chemotaxis protein [Crenobacter caeni]	Crenobacter caeni	93.8	93.8	0.94	2e-19	15.62	541	WP_163317365.1
methyl-accepting chemotaxis protein [Campylobacter helveticus]	Campylobacter helveticus	93.8	93.8	0.94	2e-19	18.33	530	WP_279042737.1
methyl-accepting chemotaxis protein [Campylobacter upsaliensis]	Campylobacter upsaliensis	93.8	93.8	0.94	2e-19	17.5	530	WP_004275456.1
ATP-binding protein [Desulfatirhabdium butyrativorans]	Desulfatirhabdium butyrativorans	93.8	93.8	0.9	3e-19	13.08	766	WP_028325575.1
ATP-binding protein [Desulfobacula sp.]	Desulfobacula sp.	93.8	93.8	0.96	3e-19	14.57	769	WP_291346053.1
hypothetical protein [Campylobacter jejuni]	Campylobacter jejuni	88.4	88.4	0.89	3e-19	17.54	153	WP_336886577.1
ATP-binding protein [Geomonas propionica]	Geomonas propionica	93.4	93.4	0.91	3e-19	12.82	493	WP_328755763.1
methyl-accepting chemotaxis protein [Campylobacter upsaliensis]	Campylobacter upsaliensis	93.4	93.4	0.94	3e-19	17.5	530	WP_214141745.1
methyl-accepting chemotaxis protein [Rubrivivax sp. A210]	Rubrivivax sp. A210	93.4	93.4	0.89	3e-19	14.88	509	WP_201493028.1
methyl-accepting chemotaxis protein [Campylobacter upsaliensis]	Campylobacter upsaliensis	93.4	93.4	0.94	3e-19	17.5	530	WP_257434879.1
HAMP domain-containing protein [Trichloromonas sp.]	Trichloromonas sp.	91.4	91.4	0.9	3e-19	13.85	296	WP_432823308.1
methyl-accepting chemotaxis protein [Rhodoferax antarcticus]	Rhodoferax antarcticus	93.4	93.4	0.91	3e-19	13.82	521	WP_264569390.1
methyl-accepting chemotaxis protein [Campylobacter upsaliensis]	Campylobacter upsaliensis	93.4	93.4	0.94	3e-19	17.5	530	WP_257422892.1
methyl-accepting chemotaxis protein [Campylobacter novaezeelandiae]	Campylobacter novaezeelandiae	93.4	93.4	0.94	3e-19	14.17	530	WP_200218978.1
diguanylate cyclase [Sulfuricurvum sp.]	Sulfuricurvum sp.	93.4	93.4	0.95	3e-19	11.11	612	WP_422233601.1
PAS domain S-box protein [Dechloromonas sp. A34]	Dechloromonas sp. A34	92.2	92.2	0.9	3e-19	12.3	351	WP_265943595.1
methyl-accepting chemotaxis protein [Campylobacter sp. B0100352/1]	Campylobacter sp. B0100352/1	93.4	93.4	0.94	3e-19	16.67	530	WP_337195623.1
methyl-accepting chemotaxis protein [Campylobacter taeniopygiae]	Campylobacter taeniopygiae	93.4	93.4	0.94	3e-19	16.67	530	WP_137623710.1
GGDEF domain-containing protein [Arcobacter aquimarinus]	Arcobacter aquimarinus	93.4	93.4	0.94	3e-19	13.49	618	WP_129094186.1
methyl-accepting chemotaxis protein [Sulfurospirillum sp. UCH001]	Sulfurospirillum sp. UCH001	93.4	93.4	0.95	3e-19	17.5	529	WP_067176630.1
methyl-accepting chemotaxis protein [uncultured Azonexus sp.]	uncultured Azonexus sp.	93.4	93.4	0.89	3e-19	12.5	539	WP_298399212.1
methyl-accepting chemotaxis protein [Rhodoferax fermentans]	Rhodoferax fermentans	93.4	93.4	0.9	3e-19	16.39	521	WP_244899855.1
methyl-accepting chemotaxis protein [Sulfuricella sp.]	Sulfuricella sp.	93.4	93.4	0.89	3e-19	11.67	533	WP_325329620.1
MULTISPECIES: GGDEF domain-containing protein [Sulfuricurvum]	Sulfuricurvum	93.4	93.4	0.94	3e-19	14.4	612	WP_294896602.1
methyl-accepting chemotaxis protein [Dechloromonas hankyongensis]	Dechloromonas hankyongensis	93.4	93.4	0.89	3e-19	13.33	539	WP_275709083.1
methyl-accepting chemotaxis protein [Rhodoferax ferrireducens]	Rhodoferax ferrireducens	93.4	93.4	0.89	3e-19	14.05	529	WP_318665467.1
GGDEF domain-containing protein [Sulfurospirillum sp. UCH001]	Sulfurospirillum sp. UCH001	93.4	93.4	0.95	3e-19	15.87	610	WP_067177258.1
methyl-accepting chemotaxis protein [Azonexus fungiphilus]	Azonexus fungiphilus	93.4	93.4	0.89	3e-19	12.5	533	WP_342767609.1
hypothetical protein [Campylobacter jejuni]	Campylobacter jejuni	88	88	0.89	3e-19	19.3	153	WP_332057621.1
sensor histidine kinase [Geomonas sp. RF6]	Geomonas sp. RF6	93	93	0.91	4e-19	13.68	513	WP_230998274.1
methyl-accepting chemotaxis protein [Geobacter sulfurreducens]	Geobacter sulfurreducens	93.4	93.4	1	4e-19	29.93	528	WP_010941603.1
hypothetical protein [Campylobacter jejuni]	Campylobacter jejuni	88	88	0.89	4e-19	16.67	153	WP_079676479.1
MULTISPECIES: methyl-accepting chemotaxis protein [unclassified Sulfurimonas]	unclassified Sulfurimonas	93.4	93.4	0.94	4e-19	12.5	530	WP_294885276.1
methyl-accepting chemotaxis protein [Sulfurimonas sp.]	Sulfurimonas sp.	93	93	0.94	4e-19	10	530	WP_299915212.1
MULTISPECIES: GGDEF domain-containing protein [unclassified Sulfuricurvum]	unclassified Sulfuricurvum	93.4	93.4	0.94	4e-19	13.6	611	WP_015653092.1
methyl-accepting chemotaxis protein [Rhodoferax sp. BLA1]	Rhodoferax sp. BLA1	93	93	0.9	4e-19	16.39	521	WP_370528188.1
HAMP domain-containing sensor histidine kinase [Geomesophilobacter sediminis]	Geomesophilobacter sediminis	93	93	0.92	4e-19	13.56	510	WP_199385415.1
PAS domain-containing sensor histidine kinase [Desulfamplus magnetovallimortis]	Desulfamplus magnetovallimortis	93.4	93.4	0.98	4e-19	12.99	799	WP_080804435.1
hypothetical protein [Campylobacter coli]	Campylobacter coli	89.9	89.9	0.94	4e-19	16.67	231	WP_435718649.1
methyl-accepting chemotaxis protein [Zoogloea sp.]	Zoogloea sp.	93	93	0.89	4e-19	10.74	540	WP_299868123.1
methyl-accepting chemotaxis protein [Sulfuricystis thermophila]	Sulfuricystis thermophila	93	93	0.89	4e-19	14.17	538	WP_131111308.1
GGDEF domain-containing protein [Sulfuricystis multivorans]	Sulfuricystis multivorans	93	93	0.9	4e-19	11.67	598	WP_126447580.1
methyl-accepting chemotaxis protein [Azospira inquinata]	Azospira inquinata	93	93	0.89	4e-19	11.67	539	WP_216128758.1
methyl-accepting chemotaxis protein [Rhodoferax sp.]	Rhodoferax sp.	93	93	0.94	4e-19	14.17	512	WP_296505260.1
GGDEF domain-containing protein [Sulfonitrofixus jiaomeiensis]	Sulfonitrofixus jiaomeiensis	93	93	0.95	4e-19	14.29	610	WP_345977303.1
methyl-accepting chemotaxis protein [Poseidonibacter antarcticus]	Poseidonibacter antarcticus	93	93	0.94	4e-19	18.49	728	WP_121627084.1
methyl-accepting chemotaxis protein [Noviherbaspirillum aridicola]	Noviherbaspirillum aridicola	93	93	0.89	5e-19	15	535	WP_220806719.1
methyl-accepting chemotaxis protein [Propionivibrio sp.]	Propionivibrio sp.	93	93	0.89	5e-19	11.67	536	WP_422899534.1
methyl-accepting chemotaxis protein [Ectothiorhodospira haloalkaliphila]	Ectothiorhodospira haloalkaliphila	93	93	0.96	5e-19	12.5	538	WP_238623634.1
methyl-accepting chemotaxis protein [Dechloromonas aquae]	Dechloromonas aquae	93	93	0.89	5e-19	12.5	539	WP_371324871.1
PAS domain S-box protein [Desulfosarcina sp.]	Desulfosarcina sp.	93	93	0.9	5e-19	15.38	758	WP_410289298.1
MULTISPECIES: methyl-accepting chemotaxis protein [Ectothiorhodospira]	Ectothiorhodospira	93	93	0.96	5e-19	12.5	538	WP_025281863.1
methyl-accepting chemotaxis protein [Campylobacter jejuni]	Campylobacter jejuni	93	93	0.94	5e-19	17.5	530	WP_416521507.1
methyl-accepting chemotaxis protein [Campylobacter novaezeelandiae]	Campylobacter novaezeelandiae	93	93	0.94	5e-19	14.17	530	WP_131163405.1
methyl-accepting chemotaxis protein [Rhodoferax ferrireducens]	Rhodoferax ferrireducens	93	93	0.89	5e-19	14.05	529	WP_011465067.1
methyl-accepting chemotaxis protein [Campylobacter jejuni]	Campylobacter jejuni	93	93	0.94	5e-19	17.5	530	WP_070314804.1
methyl-accepting chemotaxis protein [Campylobacter molothri]	Campylobacter molothri	92.6	92.6	0.94	5e-19	15.83	530	WP_337207966.1
methyl-accepting chemotaxis protein [Campylobacter felis]	Campylobacter felis	92.6	92.6	0.94	5e-19	16.67	530	WP_289778107.1
hypothetical protein [Campylobacter jejuni]	Campylobacter jejuni	87.6	87.6	0.89	5e-19	16.67	153	WP_314725250.1
methyl-accepting chemotaxis protein [Rhodoferax ferrireducens]	Rhodoferax ferrireducens	92.6	92.6	0.89	5e-19	14.05	529	WP_422621170.1
methyl-accepting chemotaxis protein [Paludibacterium purpuratum]	Paludibacterium purpuratum	92.6	92.6	0.94	5e-19	13.28	541	WP_133682959.1
methyl-accepting chemotaxis protein [Geobacter sp. FeAm09]	Geobacter sp. FeAm09	93	93	0.98	5e-19	37.31	708	WP_168205817.1
methyl-accepting chemotaxis protein [Campylobacter jejuni]	Campylobacter jejuni	92.6	92.6	0.94	5e-19	17.5	530	WP_070247949.1
methyl-accepting chemotaxis protein [Rhodoferax sp. U11-2br]	Rhodoferax sp. U11-2br	92.6	92.6	0.9	5e-19	17.21	521	WP_371736786.1
methyl-accepting chemotaxis protein [Craterilacuibacter sinensis]	Craterilacuibacter sinensis	92.6	92.6	0.94	5e-19	17.83	542	WP_160796011.1
methyl-accepting chemotaxis protein [Craterilacuibacter sp. RT1T]	Craterilacuibacter sp. RT1T	92.6	92.6	0.94	5e-19	17.83	542	WP_249614801.1
methyl-accepting chemotaxis protein [Campylobacter upsaliensis]	Campylobacter upsaliensis	92.6	92.6	0.94	5e-19	16.67	530	WP_270962040.1
methyl-accepting chemotaxis protein [Sulfurivermis fontis]	Sulfurivermis fontis	92.6	92.6	0.98	5e-19	15.86	540	WP_127477614.1
methyl-accepting chemotaxis protein [Azonexus sp.]	Azonexus sp.	92.6	92.6	0.89	5e-19	11.57	540	WP_306603728.1
methyl-accepting chemotaxis protein [Rubrivivax gelatinosus]	Rubrivivax gelatinosus	92.6	92.6	0.89	6e-19	17.36	515	WP_200231917.1
methyl-accepting chemotaxis protein [Rhodoferax sp.]	Rhodoferax sp.	92.6	92.6	0.89	6e-19	14.05	529	WP_424512391.1
methyl-accepting chemotaxis protein [Zoogloea sp.]	Zoogloea sp.	92.6	92.6	0.89	6e-19	13.22	540	WP_324383015.1
methyl-accepting chemotaxis protein, partial [Pseudothauera lacus]	Pseudothauera lacus	91.4	91.4	0.89	6e-19	12.4	342	WP_146161633.1
EAL domain-containing protein [Dechloromonas hankyongensis]	Dechloromonas hankyongensis	92.6	92.6	1	6e-19	13.51	810	WP_275709921.1
methyl-accepting chemotaxis protein [Azonexus hydrophilus]	Azonexus hydrophilus	92.6	92.6	0.89	6e-19	12.5	539	WP_028994561.1
methyl-accepting chemotaxis protein [Aliarcobacter butzleri]	Aliarcobacter butzleri	92.6	92.6	0.85	6e-19	18.69	681	WP_252981613.1
methyl-accepting chemotaxis protein [Campylobacter felis]	Campylobacter felis	92.6	92.6	0.94	6e-19	16.67	530	WP_289779062.1
methyl-accepting chemotaxis protein [Campylobacter novaezeelandiae]	Campylobacter novaezeelandiae	92.6	92.6	0.94	6e-19	14.17	530	WP_131186370.1
HAMP domain-containing protein [Geobacter sp. AOG1]	Geobacter sp. AOG1	89.1	89.1	0.93	6e-19	10.45	226	WP_223911782.1
methyl-accepting chemotaxis protein [Wolinella succinogenes]	Wolinella succinogenes	92.6	92.6	0.94	6e-19	12.61	530	WP_011139894.1
methyl-accepting chemotaxis protein [Accumulibacter sp.]	Accumulibacter sp.	92.6	92.6	0.9	6e-19	13.93	670	WP_350496186.1
methyl-accepting chemotaxis protein [Zoogloea oleivorans]	Zoogloea oleivorans	92.6	92.6	0.9	6e-19	9.02	540	WP_148579623.1
HAMP domain-containing sensor histidine kinase [Caldithrix abyssi]	Caldithrix abyssi	92.6	92.6	1	6e-19	9.49	621	WP_006928312.1
GGDEF domain-containing protein [Sulfuricurvum sp.]	Sulfuricurvum sp.	92.6	92.6	0.95	6e-19	11.9	600	WP_299973938.1
methyl-accepting chemotaxis protein [Zoogloea sp.]	Zoogloea sp.	92.6	92.6	0.9	6e-19	9.02	540	WP_288039292.1
methyl-accepting chemotaxis protein [Crenobacter intestini]	Crenobacter intestini	92.6	92.6	0.94	6e-19	16.41	541	WP_136551285.1
GGDEF domain-containing protein [Sulfurospirillum oryzae]	Sulfurospirillum oryzae	92.6	92.6	0.95	6e-19	17.46	609	WP_263833783.1
methyl-accepting chemotaxis protein [Candidatus Marinarcus aquaticus]	Candidatus Marinarcus aquaticus	92.6	92.6	0.95	7e-19	14.17	749	WP_128994816.1
methyl-accepting chemotaxis protein [Simplicispira psychrophila]	Simplicispira psychrophila	92.2	92.2	0.89	7e-19	10.74	516	WP_027994633.1
GGDEF domain-containing protein [Sulfurimonas denitrificans]	Sulfurimonas denitrificans	92.6	92.6	0.95	7e-19	15.75	615	WP_011373113.1
methyl-accepting chemotaxis protein [Accumulibacter sp.]	Accumulibacter sp.	92.6	92.6	0.9	7e-19	13.93	670	WP_287667157.1
methyl-accepting chemotaxis protein [Dechloromonas sp.]	Dechloromonas sp.	92.2	92.2	0.89	7e-19	11.67	539	WP_301275589.1
methyl-accepting chemotaxis protein [Azonexus sp.]	Azonexus sp.	92.2	92.2	0.89	7e-19	13.33	539	WP_415033220.1
methyl-accepting chemotaxis protein [Zoogloea dura]	Zoogloea dura	92.2	92.2	0.89	7e-19	14.05	540	WP_169148231.1
methyl-accepting chemotaxis protein [Campylobacter upsaliensis]	Campylobacter upsaliensis	92.2	92.2	0.94	7e-19	16.67	530	WP_270990999.1
methyl-accepting chemotaxis protein [Candidatus Marinarcus sp.]	Candidatus Marinarcus sp.	92.6	92.6	0.94	7e-19	15.97	728	WP_419770199.1
methyl-accepting chemotaxis protein [Campylobacter sp. TTU_617]	Campylobacter sp. TTU_617	92.2	92.2	0.94	7e-19	14.17	530	WP_200169085.1
EAL domain-containing protein [uncultured Dechloromonas sp.]	uncultured Dechloromonas sp.	92.6	92.6	0.9	7e-19	13.11	804	WP_295007600.1
methyl-accepting chemotaxis protein [Azonexus fungiphilus]	Azonexus fungiphilus	92.2	92.2	0.89	7e-19	12.5	533	WP_367646216.1
methyl-accepting chemotaxis protein [Accumulibacter sp.]	Accumulibacter sp.	92.2	92.2	0.94	8e-19	12.6	790	WP_374690550.1
methyl-accepting chemotaxis protein [Nitrosophilus alvini]	Nitrosophilus alvini	92.2	92.2	0.89	8e-19	13.79	531	WP_200762828.1
HAMP domain-containing protein [Geobacter pickeringii]	Geobacter pickeringii	89.9	89.9	0.9	8e-19	10	277	WP_039744042.1
methyl-accepting chemotaxis protein [Rhodoferax sp.]	Rhodoferax sp.	92.2	92.2	0.9	8e-19	15.57	521	WP_300173152.1
methyl-accepting chemotaxis protein [Rubrivivax gelatinosus]	Rubrivivax gelatinosus	92.2	92.2	0.89	8e-19	16.53	515	WP_043813492.1
methyl-accepting chemotaxis protein [Propionivibrio sp.]	Propionivibrio sp.	92.2	92.2	0.99	8e-19	13.7	542	WP_422900705.1
methyl-accepting chemotaxis protein [Campylobacter felis]	Campylobacter felis	92.2	92.2	0.94	8e-19	16.67	530	WP_289774000.1
methyl-accepting chemotaxis protein [Campylobacter felis]	Campylobacter felis	92.2	92.2	0.94	8e-19	16.67	530	WP_289774674.1
methyl-accepting chemotaxis protein [Campylobacter upsaliensis]	Campylobacter upsaliensis	92.2	92.2	0.94	8e-19	16.67	530	WP_027303767.1
GGDEF domain-containing protein [Sulfurospirillum cavolei]	Sulfurospirillum cavolei	92.2	92.2	0.94	8e-19	13.6	609	WP_060825475.1
methyl-accepting chemotaxis protein [Geobacter benzoatilyticus]	Geobacter benzoatilyticus	92.2	92.2	1	8e-19	46.72	697	WP_207163990.1
methyl-accepting chemotaxis protein [Dechloromonas sp. ZS-1]	Dechloromonas sp. ZS-1	92.2	92.2	0.9	8e-19	14.88	545	WP_346193415.1
methyl-accepting chemotaxis protein [Thauera chlorobenzoica]	Thauera chlorobenzoica	92.2	92.2	0.89	8e-19	11.67	536	WP_083945115.1
methyl-accepting chemotaxis protein [Campylobacter upsaliensis]	Campylobacter upsaliensis	92.2	92.2	0.94	8e-19	16.67	530	WP_270966123.1
GGDEF domain-containing protein [Pampinifervens florentissimum]	Pampinifervens florentissimum	92.2	92.2	0.89	8e-19	11.76	615	WP_173833253.1
methyl-accepting chemotaxis protein [Campylobacter felis]	Campylobacter felis	92.2	92.2	0.94	9e-19	16.67	530	WP_289778513.1
methyl-accepting chemotaxis protein [Zoogloea sp.]	Zoogloea sp.	92.2	92.2	0.99	9e-19	11.56	540	WP_347248027.1
methyl-accepting chemotaxis protein [Campylobacter upsaliensis]	Campylobacter upsaliensis	92.2	92.2	0.94	9e-19	16.67	530	WP_270968011.1
methyl-accepting chemotaxis protein [Zoogloea sp.]	Zoogloea sp.	92.2	92.2	0.98	9e-19	13.79	540	WP_299880314.1
HAMP domain-containing protein [Geotalea uraniireducens]	Geotalea uraniireducens	89.9	89.9	0.9	9e-19	9.23	288	WP_011940463.1
methyl-accepting chemotaxis protein [Chromobacterium violaceum]	Chromobacterium violaceum	92.2	92.2	0.94	9e-19	13.95	542	WP_426715472.1
PAS domain S-box protein [Oleidesulfovibrio sp.]	Oleidesulfovibrio sp.	92.2	92.2	0.93	9e-19	12.78	765	WP_416950111.1
methyl-accepting chemotaxis protein [Chromobacterium violaceum]	Chromobacterium violaceum	92.2	92.2	0.94	9e-19	13.95	542	WP_081543764.1
methyl-accepting chemotaxis protein [Chromobacterium violaceum]	Chromobacterium violaceum	92.2	92.2	0.94	9e-19	13.95	542	WP_081572620.1
methyl-accepting chemotaxis protein [Chromobacterium violaceum]	Chromobacterium violaceum	92.2	92.2	0.94	9e-19	13.95	542	WP_246879404.1
methyl-accepting chemotaxis protein [Chromobacterium violaceum]	Chromobacterium violaceum	92.2	92.2	0.94	9e-19	13.95	542	WP_230642782.1
methyl-accepting chemotaxis protein [Chromobacterium violaceum]	Chromobacterium violaceum	92.2	92.2	0.94	9e-19	13.95	542	WP_043618985.1
PAS domain S-box protein, partial [Desulfosarcina sp.]	Desulfosarcina sp.	92.2	92.2	0.9	9e-19	13.85	557	WP_319254634.1
methyl-accepting chemotaxis protein [Campylobacter sp. W0018]	Campylobacter sp. W0018	91.8	91.8	0.94	9e-19	14.17	530	WP_337203958.1
methyl-accepting chemotaxis protein [Accumulibacter sp.]	Accumulibacter sp.	92.2	92.2	0.9	9e-19	15.57	671	WP_287460005.1
methyl-accepting chemotaxis protein [Rhodoferax sp.]	Rhodoferax sp.	91.8	91.8	0.94	9e-19	14.17	498	WP_296499002.1
GGDEF domain-containing protein [Sulfurospirillum cavolei]	Sulfurospirillum cavolei	92.2	92.2	0.94	1e-18	13.6	609	WP_041962175.1
methyl-accepting chemotaxis protein [Zoogloea sp.]	Zoogloea sp.	91.8	91.8	0.89	1e-18	11.57	540	WP_374474815.1
hypothetical protein [Campylobacter jejuni]	Campylobacter jejuni	86.8	86.8	0.89	1e-18	16.67	153	WP_345943149.1
methyl-accepting chemotaxis protein [Sulfurospirillum sp.]	Sulfurospirillum sp.	91.8	91.8	0.95	1e-18	17.5	529	WP_333805367.1
methyl-accepting chemotaxis protein [Sulfurospirillum deleyianum]	Sulfurospirillum deleyianum	91.8	91.8	0.95	1e-18	16.67	530	WP_012857203.1
methyl-accepting chemotaxis protein [Dechloromonas sp. ZS-1]	Dechloromonas sp. ZS-1	91.8	91.8	0.89	1e-18	14.17	539	WP_346192287.1
methyl-accepting chemotaxis protein [Sulfuricurvum sp.]	Sulfuricurvum sp.	91.8	91.8	0.94	1e-18	15.13	528	WP_295052384.1
MULTISPECIES: methyl-accepting chemotaxis protein [Geobacter]	Geobacter	91.8	91.8	1	1e-18	30.66	528	WP_286350325.1
methyl-accepting chemotaxis protein [Chromobacterium violaceum]	Chromobacterium violaceum	91.8	91.8	0.94	1e-18	13.95	542	WP_087697336.1
MULTISPECIES: GGDEF domain-containing protein [Arcobacter]	Arcobacter	92.2	92.2	0.94	1e-18	15.08	618	WP_118916548.1
methyl-accepting chemotaxis protein [Chromobacterium violaceum]	Chromobacterium violaceum	91.8	91.8	0.94	1e-18	13.95	542	WP_076226946.1
methyl-accepting chemotaxis protein [Oryzomonas rubra]	Oryzomonas rubra	92.2	92.2	0.98	1e-18	36.57	708	WP_188055486.1
methyl-accepting chemotaxis protein [Geotalea daltonii]	Geotalea daltonii	91.8	91.8	0.98	1e-18	31.34	695	WP_012648834.1
methyl-accepting chemotaxis protein [Azonexus hydrophilus]	Azonexus hydrophilus	91.8	91.8	0.89	1e-18	12.5	539	WP_076094807.1
HAMP domain-containing protein [Trichlorobacter sp.]	Trichlorobacter sp.	89.9	89.9	0.9	1e-18	13.18	281	WP_320371397.1
GGDEF domain-containing protein [Arcobacter sp.]	Arcobacter sp.	91.8	91.8	0.94	1e-18	15.08	614	WP_287791960.1
methyl-accepting chemotaxis protein [Chromobacterium alticapitis]	Chromobacterium alticapitis	91.8	91.8	0.94	1e-18	13.18	542	WP_103904488.1
methyl-accepting chemotaxis protein [Azospira sp. I13]	Azospira sp. I13	91.8	91.8	0.98	1e-18	12.41	539	WP_109039635.1
methyl-accepting chemotaxis protein [Geobacter anodireducens]	Geobacter anodireducens	91.8	91.8	1	1e-18	32.12	528	WP_192905089.1
MULTISPECIES: methyl-accepting chemotaxis protein [unclassified Sulfurospirillum]	unclassified Sulfurospirillum	91.8	91.8	0.95	1e-18	16.67	529	WP_037956399.1
methyl-accepting chemotaxis protein [Oryzomonas japonica]	Oryzomonas japonica	91.8	91.8	0.98	1e-18	36.57	708	WP_191966190.1
methyl-accepting chemotaxis protein [Malikia granosa]	Malikia granosa	91.8	91.8	0.89	1e-18	14.05	514	WP_105747537.1
methyl-accepting chemotaxis protein [Sulfurospirillum multivorans]	Sulfurospirillum multivorans	91.8	91.8	0.95	1e-18	16.67	529	WP_025345155.1
methyl-accepting chemotaxis protein [Geobacter sp. SVR]	Geobacter sp. SVR	91.8	91.8	0.98	1e-18	26.32	692	WP_239077529.1
methyl-accepting chemotaxis protein [Sulfurospirillum halorespirans]	Sulfurospirillum halorespirans	91.8	91.8	0.95	1e-18	16.67	529	WP_069478234.1
diguanylate cyclase [Sulfuricurvum sp.]	Sulfuricurvum sp.	91.8	91.8	0.95	1e-18	13.49	612	WP_295012080.1
MULTISPECIES: methyl-accepting chemotaxis protein [Pseudoalteromonas]	Pseudoalteromonas	91.8	91.8	0.95	1e-18	14.29	535	WP_128727144.1
GGDEF domain-containing protein [Arcobacter cloacae]	Arcobacter cloacae	91.8	91.8	0.94	1e-18	13.49	618	WP_128985416.1
PAS domain S-box protein [Desulfovibrio sp. DV]	Desulfovibrio sp. DV	91.8	91.8	0.9	1e-18	10	782	WP_075355143.1
methyl-accepting chemotaxis protein [Rhodoferax sp.]	Rhodoferax sp.	91.4	91.4	0.89	1e-18	16.53	522	WP_300105873.1
MULTISPECIES: methyl-accepting chemotaxis protein [Azonexaceae]	Azonexaceae	91.8	91.8	0.89	1e-18	15.83	539	WP_226416912.1
HAMP domain-containing protein [Campylobacter coli]	Campylobacter coli	88.7	88.7	0.94	1e-18	16.67	251	WP_416392407.1
MULTISPECIES: methyl-accepting chemotaxis protein [Campylobacter]	Campylobacter	91.4	91.4	0.94	1e-18	14.17	530	WP_337200733.1
methyl-accepting chemotaxis protein [Campylobacter taeniopygiae]	Campylobacter taeniopygiae	91.4	91.4	0.94	1e-18	14.17	530	WP_431415099.1
PAS domain S-box protein [Fundidesulfovibrio magnetotacticus]	Fundidesulfovibrio magnetotacticus	91.8	91.8	0.9	1e-18	14.5	765	WP_235956781.1
methyl-accepting chemotaxis protein [Chromobacterium piscinae]	Chromobacterium piscinae	91.4	91.4	0.94	1e-18	12.4	542	WP_440217129.1
methyl-accepting chemotaxis protein [Pseudoalteromonas sp. HM-SA03]	Pseudoalteromonas sp. HM-SA03	91.4	91.4	0.95	1e-18	14.29	535	WP_095729688.1
ATP-binding protein [Georgfuchsia toluolica]	Georgfuchsia toluolica	91.4	91.4	1	1e-18	10.83	544	WP_220636722.1
methyl-accepting chemotaxis protein [Pseudoalteromonas sp. T1lg65]	Pseudoalteromonas sp. T1lg65	91.4	91.4	0.96	1e-18	16.54	533	WP_440054633.1
methyl-accepting chemotaxis protein, partial [Stutzerimonas sp.]	Stutzerimonas sp.	91.4	91.4	0.9	1e-18	22.31	516	WP_428744431.1
methyl-accepting chemotaxis protein [Stutzerimonas balearica]	Stutzerimonas balearica	91.4	91.4	0.9	1e-18	22.31	541	WP_043219945.1
methyl-accepting chemotaxis protein [Campylobacter taeniopygiae]	Campylobacter taeniopygiae	91.4	91.4	0.94	1e-18	14.17	530	WP_431393044.1
methyl-accepting chemotaxis protein [Stutzerimonas balearica]	Stutzerimonas balearica	91.4	91.4	0.9	1e-18	22.31	541	WP_437270747.1
methyl-accepting chemotaxis protein [Stutzerimonas balearica]	Stutzerimonas balearica	91.4	91.4	0.9	1e-18	22.31	541	WP_395764727.1
methyl-accepting chemotaxis protein [Stutzerimonas balearica]	Stutzerimonas balearica	91.4	91.4	0.9	1e-18	21.49	541	WP_312762202.1
methyl-accepting chemotaxis protein [Azoarcus sp. DD4]	Azoarcus sp. DD4	91.4	91.4	0.94	2e-18	14.96	540	WP_141016211.1
methyl-accepting chemotaxis protein [Candidatus Accumulibacter contiguus]	Candidatus Accumulibacter contiguus	91.4	91.4	0.9	2e-18	14.75	541	WP_332351741.1
methyl-accepting chemotaxis protein [Chromobacterium sphagni]	Chromobacterium sphagni	91.4	91.4	0.94	2e-18	13.18	542	WP_071112390.1
methyl-accepting chemotaxis protein [Sulfuritalea hydrogenivorans]	Sulfuritalea hydrogenivorans	91.4	91.4	0.89	2e-18	12.4	540	WP_041098051.1
methyl-accepting chemotaxis protein [Zoogloea sp.]	Zoogloea sp.	91.4	91.4	0.89	2e-18	10.74	540	WP_296411054.1
sensor histidine kinase [Geothrix limicola]	Geothrix limicola	91.4	91.4	0.98	2e-18	14.74	508	WP_285575842.1
methyl-accepting chemotaxis protein [Pseudoalteromonas sp. S2755]	Pseudoalteromonas sp. S2755	91.4	91.4	0.95	2e-18	14.29	535	WP_138580213.1
methyl-accepting chemotaxis protein [Oryzomonas sagensis]	Oryzomonas sagensis	91.4	91.4	0.98	2e-18	36.57	707	WP_191965551.1
methyl-accepting chemotaxis protein [Stutzerimonas balearica]	Stutzerimonas balearica	91.4	91.4	0.9	2e-18	22.31	541	WP_212543172.1
methyl-accepting chemotaxis protein [Poseidonibacter sp.]	Poseidonibacter sp.	91.4	91.4	0.94	2e-18	14.17	612	WP_373771336.1
GGDEF domain-containing protein [Arcobacter suis]	Arcobacter suis	91.4	91.4	0.94	2e-18	13.49	618	WP_118885651.1
GGDEF domain-containing protein [Aliarcobacter trophiarum]	Aliarcobacter trophiarum	91.4	91.4	0.95	2e-18	12.6	618	WP_115428802.1
methyl-accepting chemotaxis protein [Accumulibacter sp.]	Accumulibacter sp.	91.4	91.4	0.9	2e-18	13.93	670	WP_287654933.1
HAMP domain-containing protein [Geoalkalibacter sp.]	Geoalkalibacter sp.	89.5	89.5	0.94	2e-18	14.07	295	WP_428253371.1
methyl-accepting chemotaxis protein [Chromobacterium sphagni]	Chromobacterium sphagni	91.4	91.4	0.94	2e-18	13.18	542	WP_071116653.1
methyl-accepting chemotaxis protein [Stutzerimonas balearica]	Stutzerimonas balearica	91.4	91.4	0.9	2e-18	22.31	541	WP_061339591.1
methyl-accepting chemotaxis protein [Rhodoferax sp.]	Rhodoferax sp.	91.1	91.1	0.89	2e-18	14.05	529	WP_422616177.1
MULTISPECIES: methyl-accepting chemotaxis protein [unclassified Campylobacter]	unclassified Campylobacter	91.1	91.1	0.94	2e-18	13.33	530	WP_200217279.1
methyl-accepting chemotaxis protein [Stutzerimonas balearica]	Stutzerimonas balearica	91.1	91.1	0.9	2e-18	22.31	541	WP_041105687.1
methyl-accepting chemotaxis protein [Zoogloea sp.]	Zoogloea sp.	91.1	91.1	0.89	2e-18	10.74	540	WP_398313514.1
methyl-accepting chemotaxis protein [Chromobacterium vaccinii]	Chromobacterium vaccinii	91.1	91.1	0.94	2e-18	13.18	542	WP_231153371.1
cytochrome C [Geomonas diazotrophica]	Geomonas diazotrophica	89.1	89.1	0.93	2e-18	12.69	280	WP_216790383.1
cytochrome C [Geomonas diazotrophica]	Geomonas diazotrophica	89.1	89.1	0.93	2e-18	12.69	280	WP_216497307.1
methyl-accepting chemotaxis protein [Denitromonas sp.]	Denitromonas sp.	91.1	91.1	0.99	2e-18	15.54	541	WP_416819392.1
methyl-accepting chemotaxis protein [Stutzerimonas balearica]	Stutzerimonas balearica	91.1	91.1	0.9	2e-18	22.31	541	WP_269262470.1
methyl-accepting chemotaxis protein, partial [Chromobacterium subtsugae]	Chromobacterium subtsugae	90.7	90.7	0.94	2e-18	13.18	391	WP_043577267.1
methyl-accepting chemotaxis protein [Pseudoalteromonas sp. SS15]	Pseudoalteromonas sp. SS15	91.1	91.1	0.96	2e-18	16.54	536	WP_421965525.1
methyl-accepting chemotaxis protein [Noviherbaspirillum sp.]	Noviherbaspirillum sp.	91.1	91.1	0.89	2e-18	11.57	546	WP_324902497.1
methyl-accepting chemotaxis protein [Stutzerimonas balearica]	Stutzerimonas balearica	91.1	91.1	0.9	2e-18	22.31	541	WP_313279049.1
methyl-accepting chemotaxis protein [Zoogloea sp.]	Zoogloea sp.	91.1	91.1	0.89	2e-18	13.22	540	WP_324515431.1
methyl-accepting chemotaxis protein [Chromobacterium vaccinii]	Chromobacterium vaccinii	91.1	91.1	0.94	2e-18	13.18	542	WP_231162807.1
methyl-accepting chemotaxis protein [Sulfurospirillum barnesii]	Sulfurospirillum barnesii	91.1	91.1	0.95	2e-18	15.83	529	WP_014769665.1
methyl-accepting chemotaxis protein [Stutzerimonas balearica]	Stutzerimonas balearica	91.1	91.1	0.9	2e-18	22.31	541	WP_312570631.1
methyl-accepting chemotaxis protein [Rubrivivax gelatinosus]	Rubrivivax gelatinosus	91.1	91.1	0.89	2e-18	15.7	515	WP_014430390.1
MULTISPECIES: methyl-accepting chemotaxis protein [Pseudoalteromonas]	Pseudoalteromonas	91.1	91.1	0.95	2e-18	13.49	535	WP_010604184.1
methyl-accepting chemotaxis protein [Rhodoferax ferrireducens]	Rhodoferax ferrireducens	91.1	91.1	0.89	2e-18	15.7	531	WP_114971935.1
methyl-accepting chemotaxis protein [Pseudoalteromonas phenolica]	Pseudoalteromonas phenolica	91.1	91.1	0.96	2e-18	16.54	536	WP_404392472.1
methyl-accepting chemotaxis protein [Pseudoalteromonas piscicida]	Pseudoalteromonas piscicida	91.1	91.1	0.95	2e-18	14.29	535	WP_099643440.1
methyl-accepting chemotaxis protein [Pseudoalteromonas piscicida]	Pseudoalteromonas piscicida	91.1	91.1	0.95	2e-18	13.49	535	WP_340549712.1
MULTISPECIES: methyl-accepting chemotaxis protein [unclassified Rubrivivax]	unclassified Rubrivivax	91.1	91.1	0.89	2e-18	17.36	515	WP_230246464.1
MULTISPECIES: methyl-accepting chemotaxis protein [Pseudoalteromonas]	Pseudoalteromonas	91.1	91.1	0.96	2e-18	15.75	535	WP_010384819.1
methyl-accepting chemotaxis protein [Rhodoferax sp.]	Rhodoferax sp.	91.1	91.1	0.89	2e-18	14.05	522	WP_300081883.1
methyl-accepting chemotaxis protein [Chromobacterium piscinae]	Chromobacterium piscinae	91.1	91.1	0.94	2e-18	13.18	542	WP_347779423.1
methyl-accepting chemotaxis protein [Chromobacterium piscinae]	Chromobacterium piscinae	91.1	91.1	0.94	2e-18	13.18	542	WP_231470102.1
methyl-accepting chemotaxis protein [Campylobacter cuniculorum]	Campylobacter cuniculorum	91.1	91.1	0.95	2e-18	16.53	530	WP_027306207.1
methyl-accepting chemotaxis protein [Azovibrio restrictus]	Azovibrio restrictus	91.1	91.1	0.89	2e-18	10	539	WP_303783336.1
methyl-accepting chemotaxis protein [Chromobacterium vaccinii]	Chromobacterium vaccinii	91.1	91.1	0.94	2e-18	13.18	542	WP_104947434.1
methyl-accepting chemotaxis protein [Stutzerimonas stutzeri]	Stutzerimonas stutzeri	91.1	91.1	0.93	2e-18	20.97	540	WP_003284984.1
methyl-accepting chemotaxis protein [Poseidonibacter lekithochrous]	Poseidonibacter lekithochrous	91.1	91.1	0.93	2e-18	14.29	607	WP_108063516.1
MULTISPECIES: methyl-accepting chemotaxis protein [Rubrivivax]	Rubrivivax	91.1	91.1	0.89	2e-18	17.36	515	WP_009855281.1
methyl-accepting chemotaxis protein [Poseidonibacter lekithochrous]	Poseidonibacter lekithochrous	91.1	91.1	0.93	2e-18	14.29	607	WP_071627411.1
sensor histidine kinase [Geothrix mesophila]	Geothrix mesophila	91.1	91.1	0.98	2e-18	15.38	510	WP_243296010.1
diguanylate cyclase [Nitrosophilus alvini]	Nitrosophilus alvini	91.1	91.1	0.94	2e-18	11.2	612	WP_200763840.1
MULTISPECIES: methyl-accepting chemotaxis protein [Pseudoalteromonas]	Pseudoalteromonas	91.1	91.1	0.96	2e-18	15.75	535	WP_125718691.1
methyl-accepting chemotaxis protein [Chromobacterium vaccinii]	Chromobacterium vaccinii	91.1	91.1	0.94	2e-18	13.18	542	WP_343479139.1
methyl-accepting chemotaxis protein [Azonexus sp. R2A61]	Azonexus sp. R2A61	91.1	91.1	0.89	2e-18	11.67	539	WP_234087447.1
HAMP domain-containing protein, partial [Desulfosarcina sp.]	Desulfosarcina sp.	90.3	90.3	0.9	2e-18	13.85	398	WP_372683764.1
methyl-accepting chemotaxis protein [Pseudoalteromonas rubra]	Pseudoalteromonas rubra	91.1	91.1	0.96	2e-18	15.75	535	WP_138546088.1
methyl-accepting chemotaxis protein [Pseudoalteromonas piscicida]	Pseudoalteromonas piscicida	91.1	91.1	0.95	2e-18	13.49	535	WP_088529465.1
MULTISPECIES: methyl-accepting chemotaxis protein [Pseudoalteromonas]	Pseudoalteromonas	91.1	91.1	0.95	2e-18	13.49	535	WP_069021911.1
methyl-accepting chemotaxis protein [Pseudoalteromonas piscicida]	Pseudoalteromonas piscicida	91.1	91.1	0.95	2e-18	13.49	535	WP_222241950.1
HAMP domain-containing protein [Geomobilimonas luticola]	Geomobilimonas luticola	87.6	87.6	0.93	2e-18	9.7	226	WP_214176370.1
diguanylate cyclase [Sulfurospirillum cavolei]	Sulfurospirillum cavolei	91.1	91.1	0.94	2e-18	14.4	609	WP_442764546.1
methyl-accepting chemotaxis protein [Rhodoferax sp.]	Rhodoferax sp.	91.1	91.1	0.89	2e-18	14.05	522	WP_301020204.1
methyl-accepting chemotaxis protein [Rubrivivax gelatinosus]	Rubrivivax gelatinosus	90.7	90.7	0.89	2e-18	19.01	515	WP_132646913.1
methyl-accepting chemotaxis protein [Chromobacterium violaceum]	Chromobacterium violaceum	91.1	91.1	0.94	2e-18	13.18	542	WP_043596349.1
methyl-accepting chemotaxis protein [Pseudoalteromonas rubra]	Pseudoalteromonas rubra	91.1	91.1	0.96	2e-18	15.75	535	WP_138550116.1
methyl-accepting chemotaxis protein [Pseudoalteromonas sp. DY56-GL79]	Pseudoalteromonas sp. DY56-GL79	91.1	91.1	0.95	2e-18	13.49	535	WP_371379195.1
methyl-accepting chemotaxis protein [Pseudoalteromonas viridis]	Pseudoalteromonas viridis	91.1	91.1	0.96	2e-18	15.75	535	WP_209053057.1
methyl-accepting chemotaxis protein [Campylobacter aviculae]	Campylobacter aviculae	91.1	91.1	0.94	2e-18	16.67	530	WP_137622632.1
MULTISPECIES: methyl-accepting chemotaxis protein [Pseudoalteromonas]	Pseudoalteromonas	91.1	91.1	0.96	2e-18	15.75	535	WP_125783217.1
methyl-accepting chemotaxis protein [Pseudoalteromonas sp. NJ631]	Pseudoalteromonas sp. NJ631	91.1	91.1	0.95	2e-18	13.49	535	WP_017218510.1
GGDEF domain-containing protein [Poseidonibacter sp.]	Poseidonibacter sp.	91.1	91.1	0.94	2e-18	13.49	618	WP_373771155.1
methyl-accepting chemotaxis protein [Ectothiorhodospira marina]	Ectothiorhodospira marina	91.1	91.1	0.96	2e-18	12.5	538	WP_090251005.1
methyl-accepting chemotaxis protein [Chromobacterium piscinae]	Chromobacterium piscinae	91.1	91.1	0.94	2e-18	13.18	542	WP_231178868.1
MULTISPECIES: methyl-accepting chemotaxis protein [Pseudoalteromonas]	Pseudoalteromonas	91.1	91.1	0.95	2e-18	13.49	535	WP_045965325.1
ATP-binding protein [Geoanaerobacter pelophilus]	Geoanaerobacter pelophilus	90.7	90.7	0.91	2e-18	14.53	493	WP_435052244.1
methyl-accepting chemotaxis protein [Malikia spinosa]	Malikia spinosa	90.7	90.7	0.89	2e-18	14.05	513	WP_105728533.1
methyl-accepting chemotaxis protein [Pseudoalteromonas sp. R3]	Pseudoalteromonas sp. R3	90.7	90.7	0.96	2e-18	15.75	535	WP_054016225.1
methyl-accepting chemotaxis protein [Pseudoalteromonas maricaloris]	Pseudoalteromonas maricaloris	90.7	90.7	0.95	2e-18	13.49	535	WP_260491734.1
methyl-accepting chemotaxis protein [Stutzerimonas stutzeri]	Stutzerimonas stutzeri	90.7	90.7	0.93	2e-18	20.97	540	WP_427701951.1
methyl-accepting chemotaxis protein [Pseudoalteromonas sp. A22]	Pseudoalteromonas sp. A22	90.7	90.7	0.95	2e-18	13.49	535	WP_211858948.1
methyl-accepting chemotaxis protein [Pseudoalteromonas sp. XMcav11-Q]	Pseudoalteromonas sp. XMcav11-Q	90.7	90.7	0.95	2e-18	13.49	535	WP_349288944.1
methyl-accepting chemotaxis protein [Pseudoalteromonas piscicida]	Pseudoalteromonas piscicida	90.7	90.7	0.95	2e-18	13.49	535	WP_119230582.1
methyl-accepting chemotaxis protein [Stutzerimonas marianensis]	Stutzerimonas marianensis	90.7	90.7	0.9	2e-18	17.5	540	WP_243605710.1
methyl-accepting chemotaxis protein [Pseudoalteromonas sp. Of11M-6]	Pseudoalteromonas sp. Of11M-6	90.7	90.7	0.95	2e-18	13.49	535	WP_239421802.1
cytochrome C [Geomonas agri]	Geomonas agri	88.7	88.7	0.93	3e-18	12.69	280	WP_224984750.1
methyl-accepting chemotaxis protein [Chromobacterium violaceum]	Chromobacterium violaceum	90.7	90.7	0.94	3e-18	13.18	542	WP_405255384.1
methyl-accepting chemotaxis protein [Pseudoalteromonas piscicida]	Pseudoalteromonas piscicida	90.7	90.7	0.95	3e-18	13.49	535	WP_010379483.1
methyl-accepting chemotaxis protein [Chromobacterium violaceum]	Chromobacterium violaceum	90.7	90.7	0.94	3e-18	13.18	542	WP_048403334.1
MULTISPECIES: methyl-accepting chemotaxis protein [unclassified Pseudoalteromonas]	unclassified Pseudoalteromonas	90.7	90.7	0.95	3e-18	13.49	535	WP_235368484.1
methyl-accepting chemotaxis protein [Sulfuricurvum kujiense]	Sulfuricurvum kujiense	90.7	90.7	0.95	3e-18	19.17	530	WP_013459901.1
cytochrome C [Geomonas azotofigens]	Geomonas azotofigens	88.7	88.7	0.93	3e-18	12.69	280	WP_216511391.1
methyl-accepting chemotaxis protein [Stutzerimonas kunmingensis]	Stutzerimonas kunmingensis	90.7	90.7	0.93	3e-18	20.97	540	WP_181066622.1
methyl-accepting chemotaxis protein [Chromobacterium violaceum]	Chromobacterium violaceum	90.7	90.7	0.94	3e-18	13.18	542	WP_081527931.1
methyl-accepting chemotaxis protein [Pseudoalteromonas rubra]	Pseudoalteromonas rubra	90.7	90.7	0.96	3e-18	15.75	535	WP_046004769.1
methyl-accepting chemotaxis protein [Zoogloea sp.]	Zoogloea sp.	90.7	90.7	0.89	3e-18	14.05	540	WP_374244470.1
methyl-accepting chemotaxis protein [Novimethylophilus kurashikiensis]	Novimethylophilus kurashikiensis	90.7	90.7	0.99	3e-18	10.27	540	WP_109015045.1
PAS domain S-box protein [Solidesulfovibrio aerotolerans]	Solidesulfovibrio aerotolerans	90.7	90.7	0.98	3e-18	9.35	779	WP_160957933.1
cytochrome C [Geomonas paludis]	Geomonas paludis	88.7	88.7	0.93	3e-18	13.43	280	WP_183345638.1
methyl-accepting chemotaxis protein [Pseudoalteromonas sp. M8]	Pseudoalteromonas sp. M8	90.7	90.7	0.95	3e-18	13.49	535	WP_211867400.1
methyl-accepting chemotaxis protein [Chromobacterium violaceum]	Chromobacterium violaceum	90.7	90.7	0.94	3e-18	13.18	542	WP_246880786.1
methyl-accepting chemotaxis protein [Chromobacterium vaccinii]	Chromobacterium vaccinii	90.7	90.7	0.94	3e-18	11.63	542	WP_424647530.1
MULTISPECIES: methyl-accepting chemotaxis protein [unclassified Pseudoalteromonas]	unclassified Pseudoalteromonas	90.7	90.7	0.96	3e-18	15.75	535	WP_253110930.1
PAS domain S-box protein [Desulfovibrio sp. TomC]	Desulfovibrio sp. TomC	90.7	90.7	0.9	3e-18	10	782	WP_043633214.1
methyl-accepting chemotaxis protein [Chromobacterium amazonense]	Chromobacterium amazonense	90.7	90.7	0.94	3e-18	13.95	542	WP_106076804.1
methyl-accepting chemotaxis protein [Geobacter soli]	Geobacter soli	90.7	90.7	1	3e-18	32.12	528	WP_039646004.1
methyl-accepting chemotaxis protein [Campylobacter jejuni]	Campylobacter jejuni	90.7	90.7	0.94	3e-18	16.67	530	WP_100620506.1
MULTISPECIES: methyl-accepting chemotaxis protein [unclassified Pseudoalteromonas]	unclassified Pseudoalteromonas	90.7	90.7	0.95	3e-18	13.49	535	WP_237117535.1
GGDEF domain-containing protein [Malaciobacter pacificus]	Malaciobacter pacificus	90.7	90.7	0.94	3e-18	12.7	631	WP_228281175.1
methyl-accepting chemotaxis protein [Quatrionicoccus australiensis]	Quatrionicoccus australiensis	90.7	90.7	0.89	3e-18	12.5	533	WP_319002360.1
methyl-accepting chemotaxis protein [Stutzerimonas marianensis]	Stutzerimonas marianensis	90.7	90.7	0.9	3e-18	19.01	540	WP_423705155.1
GGDEF domain-containing protein [Sulfurimonas sp.]	Sulfurimonas sp.	90.7	90.7	0.96	3e-18	13.28	614	WP_295022984.1
GGDEF domain-containing protein [Sulfurimonas sp.]	Sulfurimonas sp.	90.7	90.7	0.96	3e-18	13.28	614	WP_299945864.1
GGDEF domain-containing protein [Malaciobacter pacificus]	Malaciobacter pacificus	90.7	90.7	0.94	3e-18	12.7	618	WP_130232626.1
methyl-accepting chemotaxis protein [Rhodoferax sp.]	Rhodoferax sp.	90.7	90.7	0.94	3e-18	14.17	517	WP_336900062.1
methyl-accepting chemotaxis protein [Dechloromonas hortensis]	Dechloromonas hortensis	90.7	90.7	0.89	3e-18	13.33	539	WP_153131527.1
methyl-accepting chemotaxis protein [Sulfuricurvum sp.]	Sulfuricurvum sp.	90.7	90.7	0.96	3e-18	15.7	528	WP_295013738.1
GGDEF domain-containing protein [Sulfurimonas sp.]	Sulfurimonas sp.	90.7	90.7	0.96	3e-18	10.94	614	WP_310441764.1
sensor domain-containing diguanylate cyclase [Malaciobacter molluscorum]	Malaciobacter molluscorum	90.7	90.7	0.96	3e-18	10.16	607	WP_099341643.1
methyl-accepting chemotaxis protein [Chromobacterium amazonense]	Chromobacterium amazonense	90.7	90.7	0.94	3e-18	13.95	542	WP_345910298.1
methyl-accepting chemotaxis protein [Campylobacter jejuni]	Campylobacter jejuni	90.3	90.3	0.94	3e-18	16.67	530	WP_126251076.1
methyl-accepting chemotaxis protein [Pseudoalteromonas rubra]	Pseudoalteromonas rubra	90.3	90.3	0.96	3e-18	15.75	535	WP_130245877.1
methyl-accepting chemotaxis protein [Chromobacterium piscinae]	Chromobacterium piscinae	90.3	90.3	0.94	3e-18	13.18	542	WP_346561314.1
methyl-accepting chemotaxis protein [Chromobacterium violaceum]	Chromobacterium violaceum	90.3	90.3	0.94	3e-18	13.18	542	WP_434654553.1
methyl-accepting chemotaxis protein [Chromobacterium amazonense]	Chromobacterium amazonense	90.3	90.3	0.94	3e-18	13.95	542	WP_261174961.1
MULTISPECIES: methyl-accepting chemotaxis protein [unclassified Ectothiorhodospira]	unclassified Ectothiorhodospira	90.3	90.3	0.96	4e-18	12.5	538	WP_238627425.1
methyl-accepting chemotaxis protein [Chromobacterium sp. ATCC 53434]	Chromobacterium sp. ATCC 53434	90.3	90.3	0.94	4e-18	11.63	542	WP_233492973.1
methyl-accepting chemotaxis protein [Quatrionicoccus australiensis]	Quatrionicoccus australiensis	90.3	90.3	0.89	4e-18	12.5	533	WP_319002959.1
methyl-accepting chemotaxis protein [Stutzerimonas chloritidismutans]	Stutzerimonas chloritidismutans	90.3	90.3	0.9	4e-18	15	540	WP_437419343.1
MULTISPECIES: methyl-accepting chemotaxis protein [Pseudoalteromonas]	Pseudoalteromonas	90.3	90.3	0.95	4e-18	13.49	535	WP_039493102.1
methyl-accepting chemotaxis protein [Azonexus sp.]	Azonexus sp.	90.3	90.3	0.89	4e-18	14.17	539	WP_374340282.1
GGDEF domain-containing protein [Arcobacter sp. CECT 8986]	Arcobacter sp. CECT 8986	90.3	90.3	0.96	4e-18	10.16	590	WP_164968135.1
HAMP domain-containing protein [Trichloromonas sp.]	Trichloromonas sp.	88.4	88.4	0.93	4e-18	14.29	289	WP_432819190.1
cytochrome C [Geomonas anaerohicana]	Geomonas anaerohicana	88.4	88.4	0.93	4e-18	12.69	280	WP_199389351.1
MULTISPECIES: methyl-accepting chemotaxis protein [Azospira]	Azospira	90.3	90.3	0.98	4e-18	13.89	539	WP_014238092.1
methyl-accepting chemotaxis protein [Geomonas propionica]	Geomonas propionica	90.3	90.3	1	4e-18	23.53	693	WP_199396592.1
methyl-accepting chemotaxis protein [Azonexus sp. IMCC34839]	Azonexus sp. IMCC34839	90.3	90.3	0.89	4e-18	13.33	539	WP_412479325.1
methyl-accepting chemotaxis protein [Azonexus sp.]	Azonexus sp.	90.3	90.3	0.89	4e-18	14.17	539	WP_374278191.1
MULTISPECIES: methyl-accepting chemotaxis protein [Geobacter]	Geobacter	90.3	90.3	0.99	4e-18	80.74	696	WP_286351587.1
PAS domain-containing sensor histidine kinase [Desulfocurvus vexinensis]	Desulfocurvus vexinensis	90.3	90.3	0.9	4e-18	11.54	776	WP_028588403.1
methyl-accepting chemotaxis protein [Sulfurospirillum oryzae]	Sulfurospirillum oryzae	90.3	90.3	0.95	4e-18	17.5	529	WP_263833094.1
methyl-accepting chemotaxis protein [Azonexus sp.]	Azonexus sp.	90.3	90.3	0.89	4e-18	12.5	539	WP_374327742.1
methyl-accepting chemotaxis protein [Stutzerimonas degradans]	Stutzerimonas degradans	90.3	90.3	0.9	4e-18	21.49	540	WP_008568721.1
methyl-accepting chemotaxis protein [Geobacter sulfurreducens]	Geobacter sulfurreducens	90.3	90.3	0.99	4e-18	80.74	696	WP_324309605.1
methyl-accepting chemotaxis protein [Stutzerimonas degradans]	Stutzerimonas degradans	90.3	90.3	0.9	4e-18	21.49	540	WP_167135331.1
methyl-accepting chemotaxis protein [Chromobacterium paludis]	Chromobacterium paludis	90.3	90.3	0.94	4e-18	13.95	542	WP_149295943.1
cytochrome C [Geomonas paludis]	Geomonas paludis	88	88	0.93	4e-18	13.43	280	WP_248646692.1
methyl-accepting chemotaxis protein [Noviherbaspirillum autotrophicum]	Noviherbaspirillum autotrophicum	90.3	90.3	0.89	4e-18	12.4	550	WP_084199274.1
GGDEF domain-containing protein [Sulfurimonas sp. SWIR-19]	Sulfurimonas sp. SWIR-19	90.3	90.3	0.96	4e-18	11.72	615	WP_226068783.1
PAS domain S-box protein [Oleidesulfovibrio alaskensis]	Oleidesulfovibrio alaskensis	90.3	90.3	0.93	4e-18	12.69	765	WP_011369379.1
methyl-accepting chemotaxis protein [Hydrogenimonas leucolamina]	Hydrogenimonas leucolamina	89.9	89.9	0.94	4e-18	15.97	531	WP_353661351.1
PAS domain S-box protein [Oleidesulfovibrio alaskensis]	Oleidesulfovibrio alaskensis	90.3	90.3	0.93	5e-18	12.69	765	WP_027182638.1
hypothetical protein [Desulfuromonas soudanensis]	Desulfuromonas soudanensis	88	88	0.9	5e-18	14.62	284	WP_053550190.1
methyl-accepting chemotaxis protein [Rhodoferax sp.]	Rhodoferax sp.	89.9	89.9	0.89	5e-18	14.05	511	WP_336899296.1
methyl-accepting chemotaxis protein [Dechloromonas sp. CZR5]	Dechloromonas sp. CZR5	89.9	89.9	0.93	5e-18	12.1	539	WP_150427491.1
GGDEF domain-containing protein [Arcobacter sp. CECT 8985]	Arcobacter sp. CECT 8985	89.9	89.9	0.96	5e-18	10.94	607	WP_129102884.1
methyl-accepting chemotaxis protein [Zoogloea sp.]	Zoogloea sp.	89.9	89.9	0.89	5e-18	13.22	540	WP_296571020.1
PAS domain-containing protein [Megalodesulfovibrio gigas]	Megalodesulfovibrio gigas	90.3	90.3	0.91	5e-18	13.85	779	WP_235619935.1
cache domain-containing protein [Geomonas silvestris]	Geomonas silvestris	88	88	0.9	5e-18	14.62	279	WP_183356555.1
MULTISPECIES: GGDEF domain-containing protein [unclassified Sulfurimonas]	unclassified Sulfurimonas	89.9	89.9	0.89	5e-18	14.17	615	WP_294885700.1
methyl-accepting chemotaxis protein [Stutzerimonas zhaodongensis]	Stutzerimonas zhaodongensis	89.9	89.9	0.9	5e-18	18.18	540	WP_241528291.1
PAS domain S-box protein [Desulfatirhabdium butyrativorans]	Desulfatirhabdium butyrativorans	89.9	89.9	0.98	5e-18	12.9	758	WP_028324467.1
sensor domain-containing diguanylate cyclase [Sulfuricystis thermophila]	Sulfuricystis thermophila	89.9	89.9	0.9	5e-18	11.67	643	WP_284155143.1
methyl-accepting chemotaxis protein [Malikia spinosa]	Malikia spinosa	89.9	89.9	0.89	5e-18	14.05	513	WP_161126334.1
methyl-accepting chemotaxis protein [Hydrocurvibacter sulfurireducens]	Hydrocurvibacter sulfurireducens	89.9	89.9	0.95	5e-18	15.7	529	WP_345992078.1
methyl-accepting chemotaxis protein [Dechloromonas denitrificans]	Dechloromonas denitrificans	89.9	89.9	0.89	5e-18	13.33	539	WP_066882741.1
methyl-accepting chemotaxis protein [Zoogloea sp.]	Zoogloea sp.	89.9	89.9	0.89	6e-18	9.92	540	WP_296408705.1
HAMP domain-containing sensor histidine kinase [Geobacter argillaceus]	Geobacter argillaceus	89.9	89.9	0.91	6e-18	15.38	499	WP_145018990.1
hypothetical protein, partial [Rhodopseudomonas palustris]	Rhodopseudomonas palustris	84.9	84.9	0.85	6e-18	16.51	148	WP_204840268.1
methyl-accepting chemotaxis protein [Halorhodospira neutriphila]	Halorhodospira neutriphila	89.9	89.9	0.95	6e-18	14.96	541	WP_200256357.1
two-component system sensor histidine kinase NtrB [Geotalea toluenoxydans]	Geotalea toluenoxydans	89.5	89.5	0.91	6e-18	13.68	501	WP_054696546.1
methyl-accepting chemotaxis protein [Sulfuritalea sp.]	Sulfuritalea sp.	89.9	89.9	0.89	6e-18	11.57	540	WP_310451204.1
methyl-accepting chemotaxis protein [Stutzerimonas stutzeri]	Stutzerimonas stutzeri	89.9	89.9	0.9	6e-18	20	540	WP_213663345.1
MULTISPECIES: methyl-accepting chemotaxis protein [Thauera]	Thauera	89.9	89.9	0.94	6e-18	14.17	540	WP_096451242.1
methyl-accepting chemotaxis protein [Stutzerimonas degradans]	Stutzerimonas degradans	89.9	89.9	0.9	6e-18	21.49	540	WP_165594384.1
methyl-accepting chemotaxis protein [Pseudoalteromonas sp. GCY]	Pseudoalteromonas sp. GCY	89.5	89.5	0.95	6e-18	13.49	535	WP_099030068.1
methyl-accepting chemotaxis protein [Rhodocyclus gracilis]	Rhodocyclus gracilis	89.5	89.5	0.98	6e-18	11.72	536	WP_153470027.1
ATP-binding protein [Pyranulibacter aquaticus]	Pyranulibacter aquaticus	89.9	89.9	1	6e-18	13.29	616	WP_436271247.1
methyl-accepting chemotaxis protein [Candidatus Accumulibacter propinquus]	Candidatus Accumulibacter propinquus	89.9	89.9	0.9	6e-18	13.11	670	WP_332337675.1
methyl-accepting chemotaxis protein [Sulfuricurvum sp.]	Sulfuricurvum sp.	89.5	89.5	0.94	6e-18	18.49	528	WP_373021549.1
methyl-accepting chemotaxis protein [Rhodocyclus gracilis]	Rhodocyclus gracilis	89.5	89.5	0.98	6e-18	11.72	536	WP_153589674.1
GGDEF domain-containing protein [Malaciobacter halophilus]	Malaciobacter halophilus	89.9	89.9	0.96	6e-18	10.94	607	WP_101184369.1
methyl-accepting chemotaxis protein, partial [Chromobacterium amazonense]	Chromobacterium amazonense	89.5	89.5	0.94	6e-18	14.73	522	WP_274769071.1
methyl-accepting chemotaxis protein [Dechloromonas sp. ARDL1]	Dechloromonas sp. ARDL1	89.5	89.5	0.93	6e-18	13.71	539	WP_434513339.1
methyl-accepting chemotaxis protein [Zoogloea sp.]	Zoogloea sp.	89.5	89.5	0.89	6e-18	14.05	540	WP_346287411.1
methyl-accepting chemotaxis protein [Chromobacterium amazonense]	Chromobacterium amazonense	89.5	89.5	0.94	6e-18	14.73	542	WP_307913855.1
PAS domain S-box protein [Maridesulfovibrio bastinii]	Maridesulfovibrio bastinii	89.9	89.9	0.93	6e-18	15.67	755	WP_027178254.1
putative bifunctional diguanylate cyclase/phosphodiesterase [Guyparkeria hydrothermalis]	Guyparkeria hydrothermalis	89.9	89.9	0.94	7e-18	20.49	864	WP_250074247.1
MULTISPECIES: methyl-accepting chemotaxis protein [unclassified Campylobacter]	unclassified Campylobacter	89.5	89.5	0.94	7e-18	17.5	530	WP_142930420.1
MULTISPECIES: methyl-accepting chemotaxis protein [Chromobacterium]	Chromobacterium	89.5	89.5	0.94	7e-18	14.73	542	WP_103320409.1
methyl-accepting chemotaxis protein [Sulfurospirillum tamanense]	Sulfurospirillum tamanense	89.5	89.5	0.94	7e-18	15.97	529	WP_205458888.1
MULTISPECIES: methyl-accepting chemotaxis protein [Pseudoalteromonas]	Pseudoalteromonas	89.5	89.5	1	7e-18	15.07	535	WP_125561211.1
diguanylate cyclase [Sulfurimonas sp. NW7]	Sulfurimonas sp. NW7	89.5	89.5	0.96	7e-18	11.72	615	WP_434637921.1
putative bifunctional diguanylate cyclase/phosphodiesterase [Thiohalorhabdus sp.]	Thiohalorhabdus sp.	89.5	89.5	0.95	7e-18	13.82	845	WP_411068783.1
MULTISPECIES: methyl-accepting chemotaxis protein [Stutzerimonas]	Stutzerimonas	89.5	89.5	0.9	7e-18	17.36	540	WP_128121992.1
HD domain-containing phosphohydrolase [Geobacter benzoatilyticus]	Geobacter benzoatilyticus	89.5	89.5	0.9	7e-18	16.1	706	WP_207163642.1
GGDEF domain-containing protein [Sulfuricella denitrificans]	Sulfuricella denitrificans	89.5	89.5	0.9	7e-18	10.83	623	WP_009206606.1
methyl-accepting chemotaxis protein [Chromobacterium amazonense]	Chromobacterium amazonense	89.5	89.5	0.94	7e-18	14.73	542	WP_071110489.1
methyl-accepting chemotaxis protein [Pseudoalteromonas sp. PPB1]	Pseudoalteromonas sp. PPB1	89.5	89.5	1	7e-18	15.07	535	WP_194868788.1
GGDEF domain-containing protein [Sulfurimonas autotrophica]	Sulfurimonas autotrophica	89.5	89.5	0.96	7e-18	11.72	615	WP_013327322.1
methyl-accepting chemotaxis protein [Azovibrio restrictus]	Azovibrio restrictus	89.5	89.5	0.89	7e-18	11.67	539	WP_026685754.1
methyl-accepting chemotaxis protein [Campylobacter sp. MIT 12-5580]	Campylobacter sp. MIT 12-5580	89.5	89.5	0.94	7e-18	17.5	530	WP_137632849.1
GGDEF domain-containing protein [Arcobacter sp.]	Arcobacter sp.	89.5	89.5	0.94	7e-18	14.29	618	WP_428024787.1
methyl-accepting chemotaxis protein [Thauera sedimentorum]	Thauera sedimentorum	89.5	89.5	0.89	7e-18	14.88	540	WP_187718600.1
GGDEF domain-containing protein [uncultured Arcobacter sp.]	uncultured Arcobacter sp.	89.5	89.5	0.94	7e-18	13.49	618	WP_298749498.1
methyl-accepting chemotaxis protein [Accumulibacter sp.]	Accumulibacter sp.	89.5	89.5	0.94	8e-18	13.39	809	WP_332350277.1
methyl-accepting chemotaxis protein [Chromobacterium subtsugae]	Chromobacterium subtsugae	89.5	89.5	0.94	8e-18	13.18	542	WP_047237479.1
methyl-accepting chemotaxis protein [Paludibacterium sp. B53371]	Paludibacterium sp. B53371	89.5	89.5	0.94	8e-18	13.28	541	WP_252346132.1
methyl-accepting chemotaxis protein [Paludibacterium sp. THUN1379]	Paludibacterium sp. THUN1379	89.5	89.5	0.94	8e-18	13.28	541	WP_338620011.1
methyl-accepting chemotaxis protein [Paludibacterium sp.]	Paludibacterium sp.	89.5	89.5	0.93	8e-18	14.29	541	WP_293233046.1
sensor histidine kinase [Geothrix oryzae]	Geothrix oryzae	89.5	89.5	0.98	8e-18	15.38	512	WP_286355514.1
methyl-accepting chemotaxis protein [Chromobacterium sp. Beijing]	Chromobacterium sp. Beijing	89.5	89.5	0.94	8e-18	13.18	542	WP_235088447.1
methyl-accepting chemotaxis protein [Chromobacterium sp. CV08]	Chromobacterium sp. CV08	89.5	89.5	0.94	8e-18	12.4	542	WP_434634747.1
MULTISPECIES: methyl-accepting chemotaxis protein [Stutzerimonas]	Stutzerimonas	89.5	89.5	0.9	8e-18	17.5	539	WP_200593754.1
methyl-accepting chemotaxis protein [Stutzerimonas degradans]	Stutzerimonas degradans	89.5	89.5	0.9	8e-18	20.66	540	WP_314020201.1
HAMP domain-containing sensor histidine kinase [Geobacter sp. DSM 9736]	Geobacter sp. DSM 9736	89.1	89.1	0.91	8e-18	13.68	505	WP_088536427.1
methyl-accepting chemotaxis protein [Zoogloea sp.]	Zoogloea sp.	89.5	89.5	0.89	8e-18	14.05	540	WP_374481932.1
GGDEF domain-containing protein [Thermocrinis sp.]	Thermocrinis sp.	89.5	89.5	0.84	8e-18	15.18	575	WP_424176225.1
methyl-accepting chemotaxis protein [Chromobacterium violaceum]	Chromobacterium violaceum	89.5	89.5	0.94	8e-18	13.18	542	WP_182333457.1
diguanylate cyclase [Sulfuritalea sp.]	Sulfuritalea sp.	89.5	89.5	0.9	8e-18	15.83	619	WP_310452896.1
methyl-accepting chemotaxis protein [Stutzerimonas balearica]	Stutzerimonas balearica	89.1	89.1	0.9	8e-18	22.31	541	WP_278470513.1
MULTISPECIES: methyl-accepting chemotaxis protein [Chromobacterium]	Chromobacterium	89.1	89.1	0.94	8e-18	13.95	542	WP_107798844.1
methyl-accepting chemotaxis protein [Stutzerimonas kirkiae]	Stutzerimonas kirkiae	89.1	89.1	0.91	9e-18	14.88	540	WP_131184016.1
GGDEF domain-containing protein [Arcobacter roscoffensis]	Arcobacter roscoffensis	89.5	89.5	0.94	9e-18	10.4	613	WP_254575749.1
MULTISPECIES: methyl-accepting chemotaxis protein [Stutzerimonas]	Stutzerimonas	89.1	89.1	0.9	9e-18	19.17	539	WP_279641961.1
GGDEF domain-containing protein [Sulfurimonas sediminis]	Sulfurimonas sediminis	89.5	89.5	0.96	9e-18	11.72	615	WP_193151506.1
methyl-accepting chemotaxis protein [Pseudomonas sp.]	Pseudomonas sp.	89.1	89.1	0.9	9e-18	20.66	540	WP_043296760.1
HAMP domain-containing protein [Campylobacter sputorum]	Campylobacter sputorum	88.4	88.4	0.95	9e-18	19.01	359	WP_195180683.1
MULTISPECIES: methyl-accepting chemotaxis protein [Stutzerimonas stutzeri group]	Stutzerimonas stutzeri group	89.1	89.1	0.9	9e-18	21.49	540	WP_102828451.1
GGDEF domain-containing protein [Arcobacter sp.]	Arcobacter sp.	89.1	89.1	0.94	9e-18	13.49	618	WP_419764070.1
methyl-accepting chemotaxis protein [Campylobacter jejuni]	Campylobacter jejuni	89.1	89.1	0.94	9e-18	17.5	530	WP_087695472.1
methyl-accepting chemotaxis protein [Stutzerimonas stutzeri]	Stutzerimonas stutzeri	89.1	89.1	0.9	9e-18	19.17	539	WP_386416060.1
methyl-accepting chemotaxis protein [Zoogloea sp.]	Zoogloea sp.	89.1	89.1	0.89	9e-18	12.4	540	WP_298595802.1
GGDEF domain-containing protein [Arcobacter sp. YIC-464]	Arcobacter sp. YIC-464	89.1	89.1	0.94	9e-18	10.4	613	WP_423271989.1
HAMP domain-containing protein [Geoalkalibacter subterraneus]	Geoalkalibacter subterraneus	87.6	87.6	0.93	9e-18	13.43	295	WP_158414036.1
methyl-accepting chemotaxis protein [Ideonella sp. A 288]	Ideonella sp. A 288	89.1	89.1	0.89	9e-18	10.74	517	WP_088280408.1
GGDEF domain-containing protein [Arcobacter cloacae]	Arcobacter cloacae	89.1	89.1	0.94	9e-18	14.29	618	WP_129012798.1
methyl-accepting chemotaxis protein [Stutzerimonas stutzeri]	Stutzerimonas stutzeri	89.1	89.1	0.93	9e-18	20.97	540	WP_103454783.1
methyl-accepting chemotaxis protein [Stutzerimonas stutzeri]	Stutzerimonas stutzeri	89.1	89.1	0.9	9e-18	19.17	539	WP_279648870.1
GGDEF domain-containing protein [Poseidonibacter lekithochrous]	Poseidonibacter lekithochrous	89.1	89.1	0.96	1e-17	10.16	594	WP_083574618.1
methyl-accepting chemotaxis protein [Arcobacter sp. 15-2]	Arcobacter sp. 15-2	89.1	89.1	0.95	1e-17	14.05	633	WP_412725851.1
sensor histidine kinase [Geothrix sp.]	Geothrix sp.	89.1	89.1	0.98	1e-17	15.38	512	WP_291271975.1
PAS domain S-box protein [Fundidesulfovibrio soli]	Fundidesulfovibrio soli	89.1	89.1	0.91	1e-17	16.67	764	WP_243439504.1
methyl-accepting chemotaxis protein [Stutzerimonas stutzeri]	Stutzerimonas stutzeri	89.1	89.1	0.9	1e-17	19.17	539	WP_181091012.1
sensor histidine kinase [Geobacter sp. OR-1]	Geobacter sp. OR-1	89.1	89.1	0.91	1e-17	15.38	504	WP_041972465.1
methyl-accepting chemotaxis protein, partial [Stutzerimonas stutzeri]	Stutzerimonas stutzeri	89.1	89.1	0.9	1e-17	19.17	511	WP_279647835.1
GGDEF domain-containing protein [Sulfurimonas sp.]	Sulfurimonas sp.	89.1	89.1	0.89	1e-17	15	615	WP_428732861.1
methyl-accepting chemotaxis protein [Stutzerimonas stutzeri]	Stutzerimonas stutzeri	89.1	89.1	0.9	1e-17	19.17	539	WP_125842525.1
methyl-accepting chemotaxis protein [Stutzerimonas stutzeri]	Stutzerimonas stutzeri	89.1	89.1	0.9	1e-17	19.17	539	WP_430731368.1
PAS domain S-box protein [Oceanidesulfovibrio marinus]	Oceanidesulfovibrio marinus	89.1	89.1	0.93	1e-17	12.69	761	WP_171266728.1
methyl-accepting chemotaxis protein [Stutzerimonas stutzeri]	Stutzerimonas stutzeri	89.1	89.1	0.9	1e-17	19.17	539	WP_135265823.1
methyl-accepting chemotaxis protein [Stutzerimonas stutzeri]	Stutzerimonas stutzeri	89.1	89.1	0.9	1e-17	19.17	539	WP_279644781.1
methyl-accepting chemotaxis protein [Stutzerimonas stutzeri]	Stutzerimonas stutzeri	89.1	89.1	0.9	1e-17	19.17	539	WP_407043092.1
MULTISPECIES: methyl-accepting chemotaxis protein [Stutzerimonas]	Stutzerimonas	89.1	89.1	0.9	1e-17	19.17	539	WP_013982787.1
methyl-accepting chemotaxis protein [Stutzerimonas stutzeri]	Stutzerimonas stutzeri	89.1	89.1	0.9	1e-17	17.36	540	WP_019339094.1
PAS domain S-box protein [Oceanidesulfovibrio marinus]	Oceanidesulfovibrio marinus	89.1	89.1	0.93	1e-17	12.69	761	WP_144234770.1
GGDEF domain-containing protein [Sulfurimonas sp.]	Sulfurimonas sp.	89.1	89.1	0.96	1e-17	12.6	612	WP_294966521.1
methyl-accepting chemotaxis protein [Serpentinimonas barnesii]	Serpentinimonas barnesii	89.1	89.1	0.9	1e-17	15.7	509	WP_029462776.1
methyl-accepting chemotaxis protein [Stutzerimonas stutzeri]	Stutzerimonas stutzeri	89.1	89.1	0.9	1e-17	19.17	539	WP_017246405.1
GGDEF domain-containing protein [Nitrosophilus labii]	Nitrosophilus labii	89.1	89.1	0.94	1e-17	12.8	610	WP_187648201.1
methyl-accepting chemotaxis protein [Geobacter sp. AOG2]	Geobacter sp. AOG2	89.1	89.1	0.98	1e-17	38.81	708	WP_223923277.1
methyl-accepting chemotaxis protein [Sulfurimonas sp.]	Sulfurimonas sp.	88.7	88.7	0.85	1e-17	14.81	485	WP_320342769.1
methyl-accepting chemotaxis protein [Chromobacterium subtsugae]	Chromobacterium subtsugae	88.7	88.7	0.94	1e-17	13.18	542	WP_065202950.1
ATP-binding protein [Geotalea daltonii]	Geotalea daltonii	88.7	88.7	0.91	1e-17	12.82	501	WP_012646459.1
GGDEF domain-containing protein [Nitrosophilus kaiyonis]	Nitrosophilus kaiyonis	89.1	89.1	0.94	1e-17	12.8	611	WP_281950650.1
methyl-accepting chemotaxis protein [Zoogloea sp.]	Zoogloea sp.	88.7	88.7	0.89	1e-17	13.33	537	WP_374490794.1
methyl-accepting chemotaxis protein [Stutzerimonas chloritidismutans]	Stutzerimonas chloritidismutans	88.7	88.7	0.9	1e-17	18.33	540	WP_454910847.1
methyl-accepting chemotaxis protein [Noviherbaspirillum sp. UKPF54]	Noviherbaspirillum sp. UKPF54	88.7	88.7	0.89	1e-17	12.4	541	WP_146332523.1
methyl-accepting chemotaxis protein [Hydrocurvibacter mobilis]	Hydrocurvibacter mobilis	88.7	88.7	0.93	1e-17	16.81	506	WP_345979252.1
methyl-accepting chemotaxis protein [Pseudoalteromonas xiamenensis]	Pseudoalteromonas xiamenensis	88.7	88.7	1	1e-17	14.97	535	WP_308359792.1
MULTISPECIES: methyl-accepting chemotaxis protein [Pseudoalteromonas]	Pseudoalteromonas	88.7	88.7	0.95	1e-17	18.11	535	WP_125253686.1
methyl-accepting chemotaxis protein [Azovibrio restrictus]	Azovibrio restrictus	88.7	88.7	0.89	1e-17	10.83	539	WP_303903323.1
methyl-accepting chemotaxis protein [Ferribacterium limneticum]	Ferribacterium limneticum	88.7	88.7	0.89	1e-17	12.5	539	WP_226447462.1
MULTISPECIES: methyl-accepting chemotaxis protein [Pseudomonadaceae]	Pseudomonadaceae	88.7	88.7	0.9	1e-17	17.36	540	WP_045427331.1
MULTISPECIES: methyl-accepting chemotaxis protein [Chromobacterium]	Chromobacterium	88.7	88.7	0.94	1e-17	13.18	542	WP_047243744.1
diguanylate cyclase [Ferriphaselus amnicola]	Ferriphaselus amnicola	88.7	88.7	0.92	1e-17	13.11	623	WP_084611932.1
methyl-accepting chemotaxis protein [Stutzerimonas stutzeri]	Stutzerimonas stutzeri	88.7	88.7	0.9	1e-17	17.36	540	WP_064482279.1
methyl-accepting chemotaxis protein [Niveibacterium sp. 24ML]	Niveibacterium sp. 24ML	88.7	88.7	0.96	1e-17	14.06	542	WP_267728197.1
methyl-accepting chemotaxis protein [Azonexus sp.]	Azonexus sp.	88.7	88.7	0.89	1e-17	13.33	539	WP_309293476.1
methyl-accepting chemotaxis protein [Gulbenkiania indica]	Gulbenkiania indica	88.7	88.7	0.89	1e-17	14.75	541	WP_055434383.1
methyl-accepting chemotaxis protein [Zoogloea sp.]	Zoogloea sp.	88.7	88.7	0.89	1e-17	14.88	540	WP_300444802.1
sensor histidine kinase [Geothrix paludis]	Geothrix paludis	88.7	88.7	0.98	1e-17	15.38	510	WP_243316834.1
sensor histidine kinase [Pelotalea chapellei]	Pelotalea chapellei	88.7	88.7	0.92	1e-17	16.95	500	WP_246545653.1
cache domain-containing protein [Geomonas limicola]	Geomonas limicola	86.8	86.8	0.9	1e-17	15.38	279	WP_183360964.1
diguanylate cyclase [Sulfurimonas sp. NW15]	Sulfurimonas sp. NW15	88.7	88.7	0.96	1e-17	11.72	615	WP_434581381.1
cytochrome C [Geomonas propionica]	Geomonas propionica	87.2	87.2	0.93	1e-17	12.69	300	WP_236018886.1
methyl-accepting chemotaxis protein [uncultured Aquitalea sp.]	uncultured Aquitalea sp.	88.7	88.7	0.9	1e-17	13.71	542	WP_293764830.1
methyl-accepting chemotaxis protein [Zoogloea sp.]	Zoogloea sp.	88.7	88.7	0.89	1e-17	13.33	537	WP_438700695.1
methyl-accepting chemotaxis protein [Stutzerimonas kunmingensis]	Stutzerimonas kunmingensis	88.7	88.7	0.9	1e-17	19.17	540	WP_278396145.1
GGDEF domain-containing protein [Sulfurimonas sp.]	Sulfurimonas sp.	88.7	88.7	0.96	1e-17	9.38	615	WP_299870900.1
sensor histidine kinase [Geobacter sp. DSM 9736]	Geobacter sp. DSM 9736	86.8	86.8	0.93	1e-17	12.03	279	WP_088536592.1
methyl-accepting chemotaxis protein [Stutzerimonas stutzeri]	Stutzerimonas stutzeri	88.7	88.7	0.9	1e-17	19.17	540	WP_102820147.1
methyl-accepting chemotaxis protein [Gulbenkiania mobilis]	Gulbenkiania mobilis	88.7	88.7	0.89	1e-17	14.75	541	WP_054285315.1
MULTISPECIES: methyl-accepting chemotaxis protein [Geobacter]	Geobacter	88.7	88.7	1	1e-17	48.18	696	WP_004512875.1
sensor histidine kinase [Geothrix sp.]	Geothrix sp.	88.7	88.7	0.98	1e-17	16.03	508	WP_422310372.1
methyl-accepting chemotaxis protein [Pseudoalteromonas piratica]	Pseudoalteromonas piratica	88.7	88.7	0.98	1e-17	12.41	535	WP_038638768.1
ATP-binding protein [Desulfuromonas sp. TF]	Desulfuromonas sp. TF	88.7	88.7	0.91	1e-17	15.38	490	WP_027716744.1
methyl-accepting chemotaxis protein [Denitrificimonas caeni]	Denitrificimonas caeni	88.7	88.7	0.9	1e-17	17.36	540	WP_269817654.1
GGDEF domain-containing protein [Arcobacter roscoffensis]	Arcobacter roscoffensis	88.7	88.7	0.96	1e-17	8.59	587	WP_254577075.1
two-component system sensor histidine kinase NtrB [Geobacter sp.]	Geobacter sp.	88.7	88.7	0.98	1e-17	15	487	WP_306536073.1
methyl-accepting chemotaxis protein [Stutzerimonas chloritidismutans]	Stutzerimonas chloritidismutans	88.7	88.7	0.9	1e-17	19.17	540	WP_448131910.1
methyl-accepting chemotaxis protein [Stutzerimonas nitrititolerans]	Stutzerimonas nitrititolerans	88.7	88.7	0.9	1e-17	17.36	547	WP_312479270.1
methyl-accepting chemotaxis protein [Stutzerimonas kunmingensis]	Stutzerimonas kunmingensis	88.7	88.7	0.9	1e-17	19.17	540	WP_213574411.1
methyl-accepting chemotaxis protein [Stutzerimonas kunmingensis]	Stutzerimonas kunmingensis	88.7	88.7	0.9	1e-17	18.33	540	WP_312442295.1
methyl-accepting chemotaxis protein [Stutzerimonas stutzeri]	Stutzerimonas stutzeri	88.7	88.7	0.9	1e-17	19.17	540	WP_044315952.1
methyl-accepting chemotaxis protein [Stutzerimonas kunmingensis]	Stutzerimonas kunmingensis	88.7	88.7	0.9	1e-17	19.17	540	WP_278412815.1
methyl-accepting chemotaxis protein [Curvibacter sp. APW13]	Curvibacter sp. APW13	88.7	88.7	0.89	1e-17	10.74	512	WP_315678001.1
methyl-accepting chemotaxis protein [Stutzerimonas nitrititolerans]	Stutzerimonas nitrititolerans	88.7	88.7	0.9	1e-17	17.36	544	WP_313322794.1
sensor histidine kinase [Polaromonas sp. UBA4122]	Polaromonas sp. UBA4122	88.7	88.7	0.99	2e-17	8.97	544	WP_293603403.1
methyl-accepting chemotaxis protein [Sulfurimonas sp.]	Sulfurimonas sp.	88.4	88.4	0.85	2e-17	13.89	485	WP_295009669.1
GGDEF domain-containing protein [Aliarcobacter cibarius]	Aliarcobacter cibarius	88.7	88.7	0.94	2e-17	11.9	618	WP_024774860.1
methyl-accepting chemotaxis protein [Stutzerimonas chloritidismutans]	Stutzerimonas chloritidismutans	88.7	88.7	0.9	2e-17	17.36	540	WP_342406415.1
methyl-accepting chemotaxis protein [Stutzerimonas sp. S1]	Stutzerimonas sp. S1	88.7	88.7	0.9	2e-17	19.01	540	WP_264589693.1
MULTISPECIES: methyl-accepting chemotaxis protein [Stutzerimonas stutzeri subgroup]	Stutzerimonas stutzeri subgroup	88.7	88.7	0.9	2e-17	19.17	540	WP_014820238.1
methyl-accepting chemotaxis protein [Stutzerimonas kunmingensis]	Stutzerimonas kunmingensis	88.7	88.7	0.9	2e-17	19.17	540	WP_399774289.1
methyl-accepting chemotaxis protein [Stutzerimonas nitrititolerans]	Stutzerimonas nitrititolerans	88.7	88.7	0.9	2e-17	17.36	544	WP_312977200.1
methyl-accepting chemotaxis protein [Stutzerimonas nitrititolerans]	Stutzerimonas nitrititolerans	88.4	88.4	0.9	2e-17	17.36	544	WP_312480206.1
methyl-accepting chemotaxis protein [Stutzerimonas xanthomarina]	Stutzerimonas xanthomarina	88.4	88.4	0.9	2e-17	19.17	540	WP_125877742.1
HAMP domain-containing sensor histidine kinase [Geobacter sp. AOG2]	Geobacter sp. AOG2	88.4	88.4	0.92	2e-17	14.41	499	WP_223921501.1
methyl-accepting chemotaxis protein [Stutzerimonas frequens]	Stutzerimonas frequens	88.4	88.4	0.9	2e-17	17.5	539	WP_267932838.1
methyl-accepting chemotaxis protein [Stutzerimonas kunmingensis]	Stutzerimonas kunmingensis	88.4	88.4	0.9	2e-17	19.17	540	WP_312944901.1
GGDEF domain-containing protein [Aliarcobacter cibarius]	Aliarcobacter cibarius	88.4	88.4	0.94	2e-17	11.9	618	WP_151028927.1
methyl-accepting chemotaxis protein [Stutzerimonas stutzeri]	Stutzerimonas stutzeri	88.4	88.4	0.9	2e-17	19.17	539	WP_437208195.1
sensor histidine kinase [Geotalea sp. SG265]	Geotalea sp. SG265	88.4	88.4	0.91	2e-17	14.53	499	WP_243371001.1
ATP-binding protein [Desulfovibrio mangrovi]	Desulfovibrio mangrovi	88.4	88.4	0.91	2e-17	12.21	792	WP_265828072.1
GGDEF domain-containing protein [Malaciobacter canalis]	Malaciobacter canalis	88.4	88.4	0.96	2e-17	10.94	607	WP_404319641.1
GGDEF domain-containing protein [Malaciobacter marinus]	Malaciobacter marinus	88.4	88.4	0.96	2e-17	10.94	607	WP_131828683.1
hypothetical protein [Geobacter sp. FeAm09]	Geobacter sp. FeAm09	85.7	85.7	0.9	2e-17	32.43	234	WP_149208965.1
methyl-accepting chemotaxis protein [Azonexus sp.]	Azonexus sp.	88.4	88.4	0.89	2e-17	13.33	539	WP_309268740.1
methyl-accepting chemotaxis protein [Stutzerimonas kunmingensis]	Stutzerimonas kunmingensis	88.4	88.4	0.9	2e-17	18.33	540	WP_312965935.1
hypothetical protein [Desulfuromonas sp. DDH964]	Desulfuromonas sp. DDH964	86.8	86.8	0.92	2e-17	12.12	298	WP_066727842.1
cytochrome C [Geomonas subterranea]	Geomonas subterranea	86.4	86.4	0.9	2e-17	12.31	280	WP_217286032.1
GGDEF domain-containing protein [Sulfurimonas hydrogeniphila]	Sulfurimonas hydrogeniphila	88.4	88.4	0.96	2e-17	10.94	615	WP_151900726.1
methyl-accepting chemotaxis protein [Stutzerimonas nitrititolerans]	Stutzerimonas nitrititolerans	88.4	88.4	0.9	2e-17	17.36	544	WP_313128716.1
methyl-accepting chemotaxis protein [Stutzerimonas nitrititolerans]	Stutzerimonas nitrititolerans	88.4	88.4	0.9	2e-17	17.36	544	WP_312910615.1
sensor histidine kinase [Desulfuromonas versatilis]	Desulfuromonas versatilis	88.4	88.4	0.9	2e-17	10	545	WP_221250040.1
methyl-accepting chemotaxis protein [Tepidiphilus margaritifer]	Tepidiphilus margaritifer	88.4	88.4	0.99	2e-17	15.86	537	WP_028875275.1
MULTISPECIES: GGDEF domain-containing protein [unclassified Sulfurimonas]	unclassified Sulfurimonas	88.4	88.4	0.96	2e-17	10.94	615	WP_346388523.1
methyl-accepting chemotaxis protein [Stutzerimonas kunmingensis]	Stutzerimonas kunmingensis	88.4	88.4	0.9	2e-17	19.17	540	WP_312723720.1
methyl-accepting chemotaxis protein [Geomonas azotofigens]	Geomonas azotofigens	88.4	88.4	0.97	2e-17	24.37	693	WP_216511193.1
methyl-accepting chemotaxis protein [Sulfurimonas crateris]	Sulfurimonas crateris	88.4	88.4	0.85	2e-17	12.96	485	WP_246032246.1
methyl-accepting chemotaxis protein [Stutzerimonas nitrititolerans]	Stutzerimonas nitrititolerans	88.4	88.4	0.9	2e-17	17.36	544	WP_014852828.1
MULTISPECIES: methyl-accepting chemotaxis protein [Stutzerimonas]	Stutzerimonas	88.4	88.4	0.9	2e-17	19.17	540	WP_041013898.1
methyl-accepting chemotaxis protein [Geomonas subterranea]	Geomonas subterranea	88.4	88.4	0.98	2e-17	24.63	693	WP_217286215.1
methyl-accepting chemotaxis protein [Stutzerimonas nitrititolerans]	Stutzerimonas nitrititolerans	88.4	88.4	0.9	2e-17	17.36	544	WP_058075851.1
GGDEF domain-containing protein [Aliarcobacter lanthieri]	Aliarcobacter lanthieri	88.4	88.4	0.94	2e-17	12.7	618	WP_202269200.1
cytochrome C [Geomonas oryzisoli]	Geomonas oryzisoli	86.4	86.4	0.9	2e-17	12.31	280	WP_216800822.1
methyl-accepting chemotaxis protein [Paucibacter sediminis]	Paucibacter sediminis	88.4	88.4	0.93	2e-17	13.6	509	WP_285233108.1
methyl-accepting chemotaxis protein [Geomonas subterranea]	Geomonas subterranea	88.4	88.4	0.98	2e-17	24.63	693	WP_224961582.1
methyl-accepting chemotaxis protein [Denitromonas sp.]	Denitromonas sp.	88.4	88.4	0.99	2e-17	14.19	541	WP_323002913.1
methyl-accepting chemotaxis protein [Stutzerimonas nitrititolerans]	Stutzerimonas nitrititolerans	88.4	88.4	0.9	2e-17	17.36	544	WP_312474297.1
sensor histidine kinase [Geoalkalibacter sp.]	Geoalkalibacter sp.	88.4	88.4	0.9	2e-17	9.23	532	WP_305042648.1
GGDEF domain-containing protein [Arcobacter arenosus]	Arcobacter arenosus	88.4	88.4	0.96	2e-17	11.72	613	WP_138151609.1
methyl-accepting chemotaxis protein [Stutzerimonas nitrititolerans]	Stutzerimonas nitrititolerans	88.4	88.4	0.9	2e-17	17.36	544	WP_312958959.1
methyl-accepting chemotaxis protein [Stutzerimonas nitrititolerans]	Stutzerimonas nitrititolerans	88.4	88.4	0.9	2e-17	17.36	544	WP_122076006.1
methyl-accepting chemotaxis protein [Stutzerimonas nitrititolerans]	Stutzerimonas nitrititolerans	88.4	88.4	0.9	2e-17	17.36	544	WP_213908803.1
methyl-accepting chemotaxis protein [Stutzerimonas nitrititolerans]	Stutzerimonas nitrititolerans	88.4	88.4	0.9	2e-17	17.36	544	WP_312713977.1
methyl-accepting chemotaxis protein [Stutzerimonas nitrititolerans]	Stutzerimonas nitrititolerans	88.4	88.4	0.9	2e-17	17.36	544	WP_253164316.1
cytochrome C [Geomonas sp. Red32]	Geomonas sp. Red32	86	86	0.93	2e-17	12.78	268	WP_250676636.1
methyl-accepting chemotaxis protein [Dechloromonas sp. TW-R-39-2]	Dechloromonas sp. TW-R-39-2	88.4	88.4	0.89	2e-17	14.17	539	WP_203467171.1
methyl-accepting chemotaxis protein [Stutzerimonas kunmingensis]	Stutzerimonas kunmingensis	88.4	88.4	0.9	2e-17	19.17	540	WP_279222850.1
methyl-accepting chemotaxis protein [Stutzerimonas nitrititolerans]	Stutzerimonas nitrititolerans	88.4	88.4	0.9	2e-17	17.36	544	WP_312920984.1
EAL domain-containing protein [Terasakiella sp. FCG-A23]	Terasakiella sp. FCG-A23	88.4	88.4	0.97	2e-17	18.11	687	WP_317681309.1
methyl-accepting chemotaxis protein [Geotalea uraniireducens]	Geotalea uraniireducens	88.4	88.4	1	2e-17	34.56	695	WP_011941170.1
sensor domain-containing diguanylate cyclase [Sulfurimonas lithotrophica]	Sulfurimonas lithotrophica	88.4	88.4	0.94	2e-17	11.2	618	WP_241856046.1
methyl-accepting chemotaxis protein [Pseudoalteromonas luteoviolacea]	Pseudoalteromonas luteoviolacea	88.4	88.4	0.96	2e-17	16.54	535	WP_065792471.1
methyl-accepting chemotaxis protein [Rhodoferax lacus]	Rhodoferax lacus	88.4	88.4	0.9	2e-17	16.39	512	WP_117175528.1
methyl-accepting chemotaxis protein [Alkalispirillum mobile]	Alkalispirillum mobile	88.4	88.4	0.95	2e-17	12.6	541	WP_121441254.1
GGDEF domain-containing protein [Arcobacter sp. YIC-464]	Arcobacter sp. YIC-464	88.4	88.4	0.96	2e-17	10.16	587	WP_423273175.1
methyl-accepting chemotaxis protein [Stutzerimonas nitrititolerans]	Stutzerimonas nitrititolerans	88.4	88.4	0.9	2e-17	17.36	544	WP_312247217.1
methyl-accepting chemotaxis protein [Ectothiorhodospira mobilis]	Ectothiorhodospira mobilis	88.4	88.4	0.96	2e-17	14.06	538	WP_200179244.1
GGDEF domain-containing protein [Sulfurimonas sp.]	Sulfurimonas sp.	88.4	88.4	0.96	2e-17	10.16	616	WP_299913337.1
GGDEF domain-containing protein [Aliarcobacter lanthieri]	Aliarcobacter lanthieri	88.4	88.4	0.94	2e-17	12.7	618	WP_418186918.1
methyl-accepting chemotaxis protein [Stutzerimonas nitrititolerans]	Stutzerimonas nitrititolerans	88.4	88.4	0.9	2e-17	17.36	541	WP_125863361.1
MULTISPECIES: methyl-accepting chemotaxis protein [Stutzerimonas]	Stutzerimonas	88.4	88.4	0.9	2e-17	17.36	541	WP_407297593.1
sensor histidine kinase [Geoalkalibacter sp.]	Geoalkalibacter sp.	88.4	88.4	0.9	2e-17	9.23	533	WP_305044632.1
MULTISPECIES: GGDEF domain-containing protein [Arcobacteraceae]	Arcobacteraceae	88.4	88.4	0.94	2e-17	12.7	618	WP_113871046.1
methyl-accepting chemotaxis protein [Chromatium okenii]	Chromatium okenii	88.4	88.4	0.96	2e-17	14.84	538	WP_304300196.1
methyl-accepting chemotaxis protein [Pseudothauera hydrothermalis]	Pseudothauera hydrothermalis	88.4	88.4	0.89	2e-17	13.22	540	WP_102040468.1
methyl-accepting chemotaxis protein [Chromobacterium aquaticum]	Chromobacterium aquaticum	88.4	88.4	0.94	2e-17	13.18	542	WP_231465185.1
MULTISPECIES: methyl-accepting chemotaxis protein [unclassified Chromobacterium]	unclassified Chromobacterium	88.4	88.4	0.94	2e-17	13.18	542	WP_048410639.1
methyl-accepting chemotaxis protein [Pseudoalteromonas xiamenensis]	Pseudoalteromonas xiamenensis	88.4	88.4	1	2e-17	13.61	535	WP_377101042.1
GGDEF domain-containing protein [Malaciobacter marinus]	Malaciobacter marinus	88.4	88.4	0.96	2e-17	10.94	607	WP_133116524.1
MULTISPECIES: GGDEF domain-containing protein [Arcobacter]	Arcobacter	88.4	88.4	0.94	2e-17	13.49	618	WP_014473328.1
GGDEF domain-containing protein [Sulfurimonas sp.]	Sulfurimonas sp.	88.4	88.4	0.96	2e-17	12.5	615	WP_299853970.1
sensor histidine kinase [Candidatus Thermokryptus mobilis]	Candidatus Thermokryptus mobilis	88.4	88.4	0.94	2e-17	14.07	535	WP_140944317.1
methyl-accepting chemotaxis protein [Campylobacter coli]	Campylobacter coli	88	88	0.94	2e-17	17.5	530	WP_038845111.1
methyl-accepting chemotaxis protein [Nitrogeniibacter mangrovi]	Nitrogeniibacter mangrovi	88.4	88.4	0.89	2e-17	15.57	542	WP_323847999.1
methyl-accepting chemotaxis protein [Stutzerimonas nitrititolerans]	Stutzerimonas nitrititolerans	88.4	88.4	0.9	2e-17	17.36	544	WP_312929294.1
GGDEF domain-containing protein [Malaciobacter canalis]	Malaciobacter canalis	88.4	88.4	0.96	2e-17	10.94	607	WP_129587494.1
GGDEF domain-containing protein [Arcobacter sp.]	Arcobacter sp.	88.4	88.4	0.94	2e-17	13.49	618	WP_320653337.1
GGDEF domain-containing protein [Aliarcobacter lanthieri]	Aliarcobacter lanthieri	88.4	88.4	0.94	2e-17	11.9	618	WP_026807396.1
methyl-accepting chemotaxis protein [Stutzerimonas nitrititolerans]	Stutzerimonas nitrititolerans	88	88	0.9	2e-17	17.36	544	WP_312593332.1
methyl-accepting chemotaxis protein [Rhodoferax sp.]	Rhodoferax sp.	88	88	0.89	2e-17	14.88	528	WP_304729892.1
hypothetical protein [Aliarcobacter butzleri]	Aliarcobacter butzleri	84.1	84.1	0.94	2e-17	12.7	186	WP_237935399.1
MULTISPECIES: methyl-accepting chemotaxis protein [unclassified Pseudoalteromonas]	unclassified Pseudoalteromonas	88	88	0.95	2e-17	15.87	535	WP_336568149.1
ATP-binding protein [Oryzomonas sp.]	Oryzomonas sp.	88	88	0.92	2e-17	14.41	499	WP_309357738.1
MULTISPECIES: methyl-accepting chemotaxis protein [Stutzerimonas]	Stutzerimonas	88	88	0.9	2e-17	17.36	540	WP_212620231.1
methyl-accepting chemotaxis protein [Ectothiorhodospira mobilis]	Ectothiorhodospira mobilis	88	88	0.96	2e-17	13.28	538	WP_090483729.1
methyl-accepting chemotaxis protein [Stutzerimonas stutzeri]	Stutzerimonas stutzeri	88	88	0.9	2e-17	17.36	540	WP_102850613.1
PAS domain S-box protein [Desulfobaculum xiamenense]	Desulfobaculum xiamenense	88.4	88.4	0.95	2e-17	12.5	762	WP_167941554.1
GGDEF domain-containing protein [Aliarcobacter lanthieri]	Aliarcobacter lanthieri	88	88	0.94	2e-17	11.9	618	WP_418179274.1
methyl-accepting chemotaxis protein [Pseudoalteromonas 'SMAR']	Pseudoalteromonas 'SMAR'	88	88	0.95	2e-17	15.87	535	WP_419149107.1
sensor histidine kinase [Geothrix fuzhouensis]	Geothrix fuzhouensis	88	88	0.98	2e-17	15.38	506	WP_257312359.1
sensor histidine kinase [Desulfuromonas thiophila]	Desulfuromonas thiophila	88	88	0.91	2e-17	9.85	521	WP_245691290.1
methyl-accepting chemotaxis protein [Stutzerimonas stutzeri]	Stutzerimonas stutzeri	88	88	0.9	2e-17	18.33	539	WP_011913242.1
ATP-binding protein [Geomobilimonas luticola]	Geomobilimonas luticola	88	88	0.92	2e-17	14.41	508	WP_214174236.1
methyl-accepting chemotaxis protein [Parazoarcus communis]	Parazoarcus communis	88	88	0.89	2e-17	12.4	540	WP_110523043.1
GGDEF domain-containing protein [Arcobacter sp.]	Arcobacter sp.	88	88	0.94	2e-17	13.49	618	WP_428019615.1
methyl-accepting chemotaxis protein [Stutzerimonas nitrititolerans]	Stutzerimonas nitrititolerans	88	88	0.9	2e-17	17.36	544	WP_312450169.1
methyl-accepting chemotaxis protein [Zoogloea sp. LCSB751]	Zoogloea sp. LCSB751	88	88	0.89	2e-17	14.05	540	WP_079432589.1
sensor histidine kinase [Geothrix campi]	Geothrix campi	88	88	0.98	2e-17	15.38	506	WP_257306622.1
methyl-accepting chemotaxis protein [Rhodoferax sp.]	Rhodoferax sp.	88	88	0.89	2e-17	14.88	515	WP_305605214.1
GGDEF domain-containing protein [Sulfurospirillum sp. 1612]	Sulfurospirillum sp. 1612	88	88	0.87	2e-17	15.52	603	WP_331775710.1
GGDEF domain-containing protein [Malaciobacter marinus]	Malaciobacter marinus	88	88	0.96	2e-17	10.94	607	WP_104412263.1
MULTISPECIES: methyl-accepting chemotaxis protein [Chromobacterium]	Chromobacterium	88	88	0.94	2e-17	13.18	542	WP_019100113.1
GGDEF domain-containing protein [Aliarcobacter lanthieri]	Aliarcobacter lanthieri	88	88	0.94	2e-17	11.9	618	WP_026803293.1
methyl-accepting chemotaxis protein [Noviherbaspirillum sp.]	Noviherbaspirillum sp.	88	88	0.89	2e-17	15	549	WP_324103063.1
methyl-accepting chemotaxis protein [Stutzerimonas stutzeri]	Stutzerimonas stutzeri	88	88	0.9	2e-17	17.36	540	WP_343428382.1
sensor histidine kinase [Desulfuromonas thiophila]	Desulfuromonas thiophila	88	88	0.91	2e-17	9.85	521	WP_320056101.1
GGDEF domain-containing protein [Sulfurimonas sp.]	Sulfurimonas sp.	88	88	0.94	2e-17	16	615	WP_314151128.1
GGDEF domain-containing protein [Aliarcobacter lanthieri]	Aliarcobacter lanthieri	88	88	0.94	2e-17	12.7	618	WP_418180198.1
sensor histidine kinase [Candidatus Kryptobacter tengchongensis]	Candidatus Kryptobacter tengchongensis	88	88	0.94	2e-17	17.04	535	WP_143713095.1
GGDEF domain-containing protein [Arcobacter sp. YIC-80]	Arcobacter sp. YIC-80	88	88	0.96	2e-17	8.59	587	WP_404305995.1
putative bifunctional diguanylate cyclase/phosphodiesterase [Caenispirillum bisanense]	Caenispirillum bisanense	88	88	0.91	2e-17	16.67	683	WP_343867323.1
methyl-accepting chemotaxis protein [Noviherbaspirillum sp. ST9]	Noviherbaspirillum sp. ST9	88	88	0.89	2e-17	14.29	549	WP_420473254.1
PAS domain S-box protein [Fundidesulfovibrio agrisoli]	Fundidesulfovibrio agrisoli	88	88	0.91	3e-17	15.15	763	WP_243313229.1
methyl-accepting chemotaxis protein [Dechloromonas agitata]	Dechloromonas agitata	88	88	0.89	3e-17	11.67	539	WP_027456275.1
GGDEF domain-containing protein [Arcobacter sp. YIC-310]	Arcobacter sp. YIC-310	88	88	0.96	3e-17	8.59	587	WP_423297672.1
methyl-accepting chemotaxis protein [Hydrogenimonas thermophila]	Hydrogenimonas thermophila	88	88	0.95	3e-17	11.67	533	WP_092910113.1
methyl-accepting chemotaxis protein [Chromobacterium sp. IRSSSOUMB001]	Chromobacterium sp. IRSSSOUMB001	88	88	0.94	3e-17	13.18	542	WP_249605158.1
methyl-accepting chemotaxis protein [Stutzerimonas kunmingensis]	Stutzerimonas kunmingensis	88	88	0.9	3e-17	18.33	540	WP_255849233.1
MULTISPECIES: methyl-accepting chemotaxis protein [Stutzerimonas stutzeri subgroup]	Stutzerimonas stutzeri subgroup	88	88	0.9	3e-17	18.33	540	WP_102831761.1
methyl-accepting chemotaxis protein [Marinobacter sp.]	Marinobacter sp.	88	88	0.96	3e-17	15.62	540	WP_417546008.1
methyl-accepting chemotaxis protein [Stutzerimonas stutzeri]	Stutzerimonas stutzeri	88	88	0.9	3e-17	18.33	539	WP_279642693.1
ATP-binding protein [Oryzomonas japonica]	Oryzomonas japonica	87.6	87.6	0.92	3e-17	15.25	498	WP_246166986.1
methyl-accepting chemotaxis protein [Ectothiorhodospira mobilis]	Ectothiorhodospira mobilis	88	88	0.96	3e-17	13.28	538	WP_238620035.1
GGDEF domain-containing protein [Arcobacter sp.]	Arcobacter sp.	88	88	0.94	3e-17	12.7	618	WP_424206876.1
methyl-accepting chemotaxis protein [Stutzerimonas nitrititolerans]	Stutzerimonas nitrititolerans	88	88	0.9	3e-17	17.36	544	WP_312341577.1
methyl-accepting chemotaxis protein [Stutzerimonas nitrititolerans]	Stutzerimonas nitrititolerans	88	88	0.9	3e-17	17.36	544	WP_065985319.1
methyl-accepting chemotaxis protein [Stutzerimonas nitrititolerans]	Stutzerimonas nitrititolerans	88	88	0.9	3e-17	17.36	544	WP_181095315.1
methyl-accepting chemotaxis protein [Pseudomonas sp. 9Ag]	Pseudomonas sp. 9Ag	88	88	0.9	3e-17	17.36	540	WP_159967718.1
sensor histidine kinase [Geoalkalibacter halelectricus]	Geoalkalibacter halelectricus	88	88	0.9	3e-17	10.77	531	WP_429884357.1
sensor histidine kinase [Geoalkalibacter halelectricus]	Geoalkalibacter halelectricus	88	88	0.9	3e-17	10.77	531	WP_260749218.1
putative bifunctional diguanylate cyclase/phosphodiesterase [Novispirillum itersonii]	Novispirillum itersonii	88	88	0.96	3e-17	19.05	680	WP_019646139.1
methyl-accepting chemotaxis protein [Thioalkalivibrio sp. ALE23]	Thioalkalivibrio sp. ALE23	88	88	0.94	3e-17	18.25	551	WP_019022020.1
methyl-accepting chemotaxis protein [Azoarcus olearius]	Azoarcus olearius	87.6	87.6	0.89	3e-17	13.11	541	WP_011763828.1
methyl-accepting chemotaxis protein [Stutzerimonas nitrititolerans]	Stutzerimonas nitrititolerans	87.6	87.6	0.9	3e-17	17.36	544	WP_312245344.1
HAMP domain-containing protein [Geobacter argillaceus]	Geobacter argillaceus	85.7	85.7	0.9	3e-17	10	272	WP_145018680.1
methyl-accepting chemotaxis protein [Campylobacter californiensis]	Campylobacter californiensis	87.6	87.6	0.95	3e-17	14.17	530	WP_170015496.1
methyl-accepting chemotaxis protein [Stutzerimonas stutzeri]	Stutzerimonas stutzeri	87.6	87.6	0.9	3e-17	17.36	540	WP_102835235.1
methyl-accepting chemotaxis protein [Stutzerimonas nitrititolerans]	Stutzerimonas nitrititolerans	87.6	87.6	0.9	3e-17	17.36	544	WP_312243811.1
PAS domain S-box protein [Oceanidesulfovibrio indonesiensis]	Oceanidesulfovibrio indonesiensis	88	88	0.93	3e-17	13.43	760	WP_144302299.1
methyl-accepting chemotaxis protein [Thiocystis violacea]	Thiocystis violacea	87.6	87.6	0.99	3e-17	13.61	538	WP_200375290.1
methyl-accepting chemotaxis protein [Azospira restricta]	Azospira restricta	87.6	87.6	0.99	3e-17	10.96	536	WP_203386784.1
GGDEF domain-containing protein [Sulfurimonas sp.]	Sulfurimonas sp.	87.6	87.6	0.96	3e-17	10.16	616	WP_299943156.1
ATP-binding protein [Oryzomonas sagensis]	Oryzomonas sagensis	87.6	87.6	0.92	3e-17	15.25	500	WP_246163287.1
sensor domain-containing diguanylate cyclase [Hydrogenimonas cancrithermarum]	Hydrogenimonas cancrithermarum	87.6	87.6	0.95	3e-17	11.11	613	WP_286337463.1
GGDEF domain-containing protein [Sulfurimonas sp.]	Sulfurimonas sp.	87.6	87.6	0.96	3e-17	12.5	615	WP_325333730.1
methyl-accepting chemotaxis protein [Pseudoalteromonas luteoviolacea]	Pseudoalteromonas luteoviolacea	87.6	87.6	0.96	3e-17	15.75	535	WP_063371989.1
methyl-accepting chemotaxis protein [Stutzerimonas nitrititolerans]	Stutzerimonas nitrititolerans	87.6	87.6	0.9	3e-17	17.36	544	WP_312924003.1
hypothetical protein [Hydrogenivirga sp. 128-5-R1-1]	Hydrogenivirga sp. 128-5-R1-1	83.4	83.4	0.95	3e-17	11.48	162	WP_008289176.1
methyl-accepting chemotaxis protein [Sulfurospirillum diekertiae]	Sulfurospirillum diekertiae	87.6	87.6	0.95	3e-17	15.83	529	WP_167749116.1
MULTISPECIES: methyl-accepting chemotaxis protein [unclassified Thioalkalivibrio]	unclassified Thioalkalivibrio	87.6	87.6	0.94	3e-17	18.25	539	WP_018869365.1
methyl-accepting chemotaxis protein [Halorhodospira halophila]	Halorhodospira halophila	87.6	87.6	0.95	3e-17	15.75	541	WP_011813254.1
methyl-accepting chemotaxis protein [Marinomonas sp. PE14-40]	Marinomonas sp. PE14-40	87.6	87.6	1	3e-17	15.65	535	WP_438465475.1
methyl-accepting chemotaxis protein [Marinobacter sp.]	Marinobacter sp.	87.6	87.6	0.96	3e-17	15.62	540	WP_291946941.1
GGDEF domain-containing protein [Malaciobacter mytili]	Malaciobacter mytili	87.6	87.6	0.96	3e-17	10.16	608	WP_164968773.1
methyl-accepting chemotaxis protein [Dechloromonas sp. HYN0024]	Dechloromonas sp. HYN0024	87.6	87.6	0.89	3e-17	13.33	539	WP_117609346.1
methyl-accepting chemotaxis protein [Pseudoalteromonas luteoviolacea]	Pseudoalteromonas luteoviolacea	87.6	87.6	0.96	3e-17	15.75	535	WP_063383045.1
MULTISPECIES: methyl-accepting chemotaxis protein [unclassified Thioalkalivibrio]	unclassified Thioalkalivibrio	87.6	87.6	0.94	3e-17	18.25	539	WP_019590232.1
MULTISPECIES: methyl-accepting chemotaxis protein [unclassified Sulfuricurvum]	unclassified Sulfuricurvum	87.6	87.6	0.92	3e-17	16.38	497	WP_294894204.1
putative bifunctional diguanylate cyclase/phosphodiesterase [Guyparkeria halophila]	Guyparkeria halophila	87.6	87.6	0.94	3e-17	21.31	853	WP_156574622.1
MULTISPECIES: methyl-accepting chemotaxis protein [Stutzerimonas]	Stutzerimonas	87.6	87.6	0.9	3e-17	17.36	540	WP_200637182.1
methyl-accepting chemotaxis protein [Halorhodospira halophila]	Halorhodospira halophila	87.6	87.6	0.95	3e-17	15.75	541	WP_201168396.1
methyl-accepting chemotaxis protein [Stutzerimonas frequens]	Stutzerimonas frequens	87.6	87.6	0.9	3e-17	17.5	539	WP_110777034.1
methyl-accepting chemotaxis protein [Stutzerimonas frequens]	Stutzerimonas frequens	87.6	87.6	0.9	3e-17	17.5	539	WP_156245850.1
GGDEF domain-containing protein [Malaciobacter mytili]	Malaciobacter mytili	87.6	87.6	0.96	3e-17	9.38	608	WP_416880300.1
methyl-accepting chemotaxis protein [Stutzerimonas nitrititolerans]	Stutzerimonas nitrititolerans	87.6	87.6	0.9	3e-17	17.36	541	WP_312256227.1
methyl-accepting chemotaxis protein [Stutzerimonas frequens]	Stutzerimonas frequens	87.6	87.6	0.9	3e-17	17.5	539	WP_444816983.1
methyl-accepting chemotaxis protein [Pseudoalteromonas sp. SMS1]	Pseudoalteromonas sp. SMS1	87.6	87.6	0.96	3e-17	15.75	535	WP_235409271.1
methyl-accepting chemotaxis protein [Geomonas agri]	Geomonas agri	87.6	87.6	0.98	3e-17	25.37	693	WP_224984534.1
putative bifunctional diguanylate cyclase/phosphodiesterase [Guyparkeria sp. SB14A]	Guyparkeria sp. SB14A	87.6	87.6	0.94	3e-17	21.31	853	WP_136866290.1
methyl-accepting chemotaxis protein [Sulfurospirillum diekertiae]	Sulfurospirillum diekertiae	87.6	87.6	0.95	3e-17	15.83	529	WP_087438858.1
methyl-accepting chemotaxis protein [Campylobacter sp. RM9328]	Campylobacter sp. RM9328	87.6	87.6	0.95	3e-17	14.17	530	WP_170000037.1
GGDEF domain-containing protein [Pampinifervens diazotrophicum]	Pampinifervens diazotrophicum	87.6	87.6	0.89	3e-17	14.29	615	WP_323700951.1
methyl-accepting chemotaxis protein [Thioalkalivibrio sp. ALE19]	Thioalkalivibrio sp. ALE19	87.6	87.6	0.94	3e-17	18.25	539	WP_028491101.1
methyl-accepting chemotaxis protein [Stutzerimonas nitrititolerans]	Stutzerimonas nitrititolerans	87.6	87.6	0.9	3e-17	17.36	544	WP_312483747.1
methyl-accepting chemotaxis protein [Campylobacter lanienae]	Campylobacter lanienae	87.6	87.6	0.94	4e-17	18.49	529	WP_096024715.1
ATP-binding protein [Oryzomonas rubra]	Oryzomonas rubra	87.6	87.6	0.92	4e-17	15.25	500	WP_246152961.1
methyl-accepting chemotaxis protein [Sulfurospirillum diekertiae]	Sulfurospirillum diekertiae	87.6	87.6	0.95	4e-17	15.83	529	WP_096046851.1
methyl-accepting chemotaxis protein [Campylobacter lanienae]	Campylobacter lanienae	87.6	87.6	0.94	4e-17	18.49	529	WP_096026377.1
GGDEF domain-containing protein [Thermocrinis sp.]	Thermocrinis sp.	87.6	87.6	0.94	4e-17	10.4	615	WP_448584058.1
methyl-accepting chemotaxis protein [Shewanella denitrificans]	Shewanella denitrificans	87.6	87.6	0.96	4e-17	16.54	535	WP_011496402.1
methyl-accepting chemotaxis protein [Campylobacter lanienae]	Campylobacter lanienae	87.6	87.6	0.94	4e-17	18.49	529	WP_096013590.1
methyl-accepting chemotaxis protein [Nitrogeniibacter aestuarii]	Nitrogeniibacter aestuarii	87.6	87.6	0.93	4e-17	14.4	540	WP_227817048.1
methyl-accepting chemotaxis protein [Stutzerimonas nitrititolerans]	Stutzerimonas nitrititolerans	87.6	87.6	0.9	4e-17	17.36	541	WP_312597092.1
methyl-accepting chemotaxis protein [Curvibacter delicatus]	Curvibacter delicatus	87.6	87.6	0.89	4e-17	14.88	531	WP_245636103.1
methyl-accepting chemotaxis protein [Accumulibacter sp.]	Accumulibacter sp.	87.6	87.6	0.9	4e-17	12.3	671	WP_295352982.1
hypothetical protein [Candidatus Reidiella endopervernicosa]	Candidatus Reidiella endopervernicosa	83.4	83.4	0.89	4e-17	16.67	176	WP_174673066.1
ATP-binding protein [Stygiobacter electus]	Stygiobacter electus	87.6	87.6	1	4e-17	12.03	623	WP_321535483.1
GGDEF domain-containing protein [Arcobacter sp. F2176]	Arcobacter sp. F2176	87.6	87.6	0.94	4e-17	11.9	618	WP_129100037.1
sensor histidine kinase [Geothrix sp. 21YS21S-4]	Geothrix sp. 21YS21S-4	87.6	87.6	0.97	4e-17	16.77	510	WP_306589877.1
methyl-accepting chemotaxis protein [Pseudoalteromonas sp. G4]	Pseudoalteromonas sp. G4	87.6	87.6	0.98	4e-17	12.41	535	WP_274763550.1
GGDEF domain-containing protein [Malaciobacter mytili]	Malaciobacter mytili	87.6	87.6	0.96	4e-17	9.38	608	WP_162919454.1
ATP-binding protein [Desulfosoma sp.]	Desulfosoma sp.	87.6	87.6	0.91	4e-17	15.27	647	WP_448382626.1
methyl-accepting chemotaxis protein [Stutzerimonas decontaminans]	Stutzerimonas decontaminans	87.6	87.6	0.9	4e-17	20.66	539	WP_038660227.1
methyl-accepting chemotaxis protein [Stutzerimonas stutzeri]	Stutzerimonas stutzeri	87.6	87.6	0.9	4e-17	16.53	541	WP_255962169.1
MULTISPECIES: GGDEF domain-containing protein [unclassified Arcobacter]	unclassified Arcobacter	87.6	87.6	0.94	4e-17	11.9	618	WP_419768293.1
DUF3365 domain-containing protein, partial [Campylobacter jejuni]	Campylobacter jejuni	82.6	82.6	0.89	4e-17	16.67	142	WP_257825765.1
methyl-accepting chemotaxis protein [Stutzerimonas kunmingensis]	Stutzerimonas kunmingensis	87.6	87.6	0.9	4e-17	19.17	540	WP_278464597.1
GGDEF domain-containing protein, partial [Sulfuricurvum sp. MLSB]	Sulfuricurvum sp. MLSB	87.6	87.6	0.85	4e-17	14.91	570	WP_037948857.1
methyl-accepting chemotaxis protein [Hydrogenophaga sp.]	Hydrogenophaga sp.	87.2	87.2	0.89	4e-17	14.88	511	WP_322318284.1
putative bifunctional diguanylate cyclase/phosphodiesterase [Guyparkeria hydrothermalis]	Guyparkeria hydrothermalis	87.6	87.6	0.94	4e-17	22.13	853	WP_250105664.1
PAS domain S-box protein [Solidesulfovibrio magneticus]	Solidesulfovibrio magneticus	87.6	87.6	0.9	4e-17	7.69	790	WP_015859985.1
methyl-accepting chemotaxis protein [Geomonas paludis]	Geomonas paludis	87.6	87.6	0.98	4e-17	24.63	693	WP_183345252.1
methyl-accepting chemotaxis protein [Stutzerimonas stutzeri]	Stutzerimonas stutzeri	87.2	87.2	0.9	4e-17	19.17	540	WP_226686582.1
MULTISPECIES: methyl-accepting chemotaxis protein [Stutzerimonas stutzeri subgroup]	Stutzerimonas stutzeri subgroup	87.2	87.2	0.9	4e-17	19.17	540	WP_036999025.1
putative bifunctional diguanylate cyclase/phosphodiesterase [Novispirillum itersonii]	Novispirillum itersonii	87.6	87.6	0.98	4e-17	16.41	662	WP_260402416.1
methyl-accepting chemotaxis protein [Stutzerimonas stutzeri]	Stutzerimonas stutzeri	87.2	87.2	0.9	4e-17	17.36	540	WP_102845884.1
MULTISPECIES: methyl-accepting chemotaxis protein [Stutzerimonas stutzeri subgroup]	Stutzerimonas stutzeri subgroup	87.2	87.2	0.9	4e-17	19.17	540	WP_046621734.1
sensor histidine kinase [Geothrix fermentans]	Geothrix fermentans	87.2	87.2	0.97	4e-17	15.48	506	WP_052571540.1
methyl-accepting chemotaxis protein [Campylobacter lanienae]	Campylobacter lanienae	87.2	87.2	0.94	4e-17	18.49	529	WP_096019050.1
cytochrome C [Pelotalea chapellei]	Pelotalea chapellei	85.3	85.3	0.9	4e-17	10	279	WP_214301562.1
methyl-accepting chemotaxis protein [Campylobacter sp. 7477a]	Campylobacter sp. 7477a	87.2	87.2	0.95	4e-17	14.17	530	WP_336610382.1
methyl-accepting chemotaxis protein [Chromobacterium alkanivorans]	Chromobacterium alkanivorans	87.2	87.2	0.94	4e-17	13.18	542	WP_240352085.1
PAS domain S-box protein [Solidesulfovibrio carbinoliphilus]	Solidesulfovibrio carbinoliphilus	87.6	87.6	0.9	4e-17	12.31	783	WP_009179827.1
MULTISPECIES: methyl-accepting chemotaxis protein [Halorhodospira]	Halorhodospira	87.2	87.2	0.95	4e-17	15.75	541	WP_238634939.1
methyl-accepting chemotaxis protein [Denitromonas iodatirespirans]	Denitromonas iodatirespirans	87.2	87.2	0.93	4e-17	11.11	541	WP_214361040.1
lipopolysaccharide assembly protein LapA domain-containing protein [Geobacter pickeringii]	Geobacter pickeringii	87.2	87.2	0.99	4e-17	34.56	665	WP_084201433.1
MULTISPECIES: methyl-accepting chemotaxis protein [Stutzerimonas stutzeri group]	Stutzerimonas stutzeri group	87.2	87.2	0.9	4e-17	17.5	539	WP_102841103.1
EAL domain-containing protein [Guyparkeria halopsychrophila]	Guyparkeria halopsychrophila	87.2	87.2	0.94	4e-17	20.49	857	WP_396582386.1
sensor histidine kinase [Geothrix sp.]	Geothrix sp.	87.2	87.2	0.98	4e-17	15.38	508	WP_291200348.1
sensor histidine kinase [Geothrix terrae]	Geothrix terrae	87.2	87.2	0.98	4e-17	14.74	510	WP_243288817.1
methyl-accepting chemotaxis protein [Stutzerimonas stutzeri]	Stutzerimonas stutzeri	87.2	87.2	0.9	4e-17	17.36	540	WP_241785607.1
methyl-accepting chemotaxis protein [Chromobacterium sp. IIBBL 290-4]	Chromobacterium sp. IIBBL 290-4	87.2	87.2	0.94	4e-17	13.95	542	WP_254296067.1
methyl-accepting chemotaxis protein [Dechloromonas sp. A34]	Dechloromonas sp. A34	87.2	87.2	0.89	4e-17	12.5	539	WP_265948505.1
methyl-accepting chemotaxis protein [Campylobacter lanienae]	Campylobacter lanienae	87.2	87.2	0.94	4e-17	18.49	529	WP_096024095.1
MULTISPECIES: sensor domain-containing diguanylate cyclase [unclassified Nitratiruptor]	unclassified Nitratiruptor	87.2	87.2	0.94	5e-17	12.8	609	WP_201335639.1
GGDEF domain-containing protein [Sulfurospirillum sp. MES]	Sulfurospirillum sp. MES	87.2	87.2	0.94	5e-17	13.6	609	WP_286682916.1
GGDEF domain-containing protein [Sulfurospirillum sp. hDNRA2]	Sulfurospirillum sp. hDNRA2	87.2	87.2	0.94	5e-17	13.6	609	WP_254377356.1
GGDEF domain-containing protein [Wolinella succinogenes]	Wolinella succinogenes	87.2	87.2	0.94	5e-17	13.6	609	WP_332445105.1
methyl-accepting chemotaxis protein [Campylobacter californiensis]	Campylobacter californiensis	87.2	87.2	0.95	5e-17	14.17	530	WP_169935628.1
HAMP domain-containing sensor histidine kinase [Geobacter sp. FeAm09]	Geobacter sp. FeAm09	87.2	87.2	0.92	5e-17	15.25	500	WP_149211104.1
methyl-accepting chemotaxis protein [Stutzerimonas kunmingensis]	Stutzerimonas kunmingensis	87.2	87.2	0.9	5e-17	19.17	540	WP_375664488.1
methyl-accepting chemotaxis protein [Stutzerimonas stutzeri]	Stutzerimonas stutzeri	87.2	87.2	0.9	5e-17	16.53	540	WP_217474068.1
GGDEF domain-containing protein [Arcobacter iocasae]	Arcobacter iocasae	87.2	87.2	0.94	5e-17	13.49	618	WP_375722901.1
methyl-accepting chemotaxis protein [Dechloromonas denitrificans]	Dechloromonas denitrificans	87.2	87.2	0.89	5e-17	15	539	WP_226405864.1
methyl-accepting chemotaxis protein [Tepidiphilus olei]	Tepidiphilus olei	87.2	87.2	0.89	5e-17	15.97	537	WP_142810448.1
hypothetical protein [Halarcobacter anaerophilus]	Halarcobacter anaerophilus	84.1	84.1	0.94	5e-17	11.11	213	WP_228135476.1
MULTISPECIES: methyl-accepting chemotaxis protein [Azonexaceae]	Azonexaceae	87.2	87.2	0.89	5e-17	12.5	539	WP_226404152.1
methyl-accepting chemotaxis protein [Azonexus sp.]	Azonexus sp.	87.2	87.2	0.89	5e-17	14.17	539	WP_374276625.1
methyl-accepting chemotaxis protein [Stutzerimonas frequens]	Stutzerimonas frequens	87.2	87.2	0.9	5e-17	17.5	539	WP_270053805.1
methyl-accepting chemotaxis protein [Geobacter sp. DSM 9736]	Geobacter sp. DSM 9736	87.2	87.2	0.99	5e-17	31.11	527	WP_088533385.1
methyl-accepting chemotaxis protein [Chromatium okenii]	Chromatium okenii	87.2	87.2	0.96	5e-17	14.84	538	WP_200154434.1
methyl-accepting chemotaxis protein [Bacteriovorax sp. BSW11_IV]	Bacteriovorax sp. BSW11_IV	87.2	87.2	0.96	5e-17	18.75	534	WP_021271103.1
hypothetical protein [Aliarcobacter butzleri]	Aliarcobacter butzleri	83.7	83.7	0.94	5e-17	12.7	206	WP_366195149.1
methyl-accepting chemotaxis protein [Campylobacter californiensis]	Campylobacter californiensis	87.2	87.2	0.95	5e-17	14.17	530	WP_169971632.1
GGDEF domain-containing protein [Wolinella succinogenes]	Wolinella succinogenes	87.2	87.2	0.94	5e-17	13.6	609	WP_277640449.1
GGDEF domain-containing protein [Wolinella succinogenes]	Wolinella succinogenes	87.2	87.2	0.94	5e-17	13.6	609	WP_011137996.1
GGDEF domain-containing protein [Sulfurimonas sp.]	Sulfurimonas sp.	87.2	87.2	0.96	5e-17	9.38	614	WP_320342442.1
methyl-accepting chemotaxis protein [Stutzerimonas stutzeri]	Stutzerimonas stutzeri	87.2	87.2	0.9	5e-17	20	539	WP_102825908.1
methyl-accepting chemotaxis protein [Stutzerimonas stutzeri]	Stutzerimonas stutzeri	87.2	87.2	0.9	5e-17	17.36	540	WP_256074596.1
methyl-accepting chemotaxis protein [Chromobacterium sp. LK11]	Chromobacterium sp. LK11	87.2	87.2	0.94	5e-17	13.18	542	WP_048415479.1
methyl-accepting chemotaxis protein [Stutzerimonas frequens]	Stutzerimonas frequens	87.2	87.2	0.9	5e-17	17.5	539	WP_063542944.1
GGDEF domain-containing protein [Sulfurimonas sp.]	Sulfurimonas sp.	87.2	87.2	0.94	5e-17	12.8	612	WP_297683811.1
methyl-accepting chemotaxis protein [Stutzerimonas frequens]	Stutzerimonas frequens	87.2	87.2	0.9	5e-17	17.5	539	WP_200599627.1
methyl-accepting chemotaxis protein [Sulfurospirillum cavolei]	Sulfurospirillum cavolei	86.8	86.8	0.95	5e-17	19.17	529	WP_041963336.1
methyl-accepting chemotaxis protein [Sulfurospirillum cavolei]	Sulfurospirillum cavolei	86.8	86.8	0.95	5e-17	19.17	529	WP_060825687.1
methyl-accepting chemotaxis protein [Campylobacter lanienae]	Campylobacter lanienae	86.8	86.8	0.94	5e-17	18.49	529	WP_096014961.1
sensor histidine kinase [Sulfuricaulis sp.]	Sulfuricaulis sp.	86.8	86.8	0.99	6e-17	12.18	544	WP_424205514.1
PAS domain S-box protein [Pseudodesulfovibrio cashew]	Pseudodesulfovibrio cashew	87.2	87.2	0.9	6e-17	12.31	754	WP_158947604.1
methyl-accepting chemotaxis protein [Ferribacterium limneticum]	Ferribacterium limneticum	86.8	86.8	0.89	6e-17	13.33	539	WP_226497544.1
methyl-accepting chemotaxis protein [Helicobacter cinaedi]	Helicobacter cinaedi	86.8	86.8	0.95	6e-17	17.21	532	WP_104716779.1
sensor histidine kinase [Desulfosoma caldarium]	Desulfosoma caldarium	86.8	86.8	0.91	6e-17	16.03	639	WP_123289027.1
methyl-accepting chemotaxis protein [Pseudoalteromonas luteoviolacea]	Pseudoalteromonas luteoviolacea	86.8	86.8	0.96	6e-17	16.54	535	WP_063378478.1
methyl-accepting chemotaxis protein [Campylobacter lanienae]	Campylobacter lanienae	86.8	86.8	0.94	6e-17	18.49	529	WP_096030286.1
sensor histidine kinase [Geothrix sp. SG200]	Geothrix sp. SG200	86.8	86.8	0.96	6e-17	15.58	510	WP_243324507.1
methyl-accepting chemotaxis protein [Rhodoferax sp. GW822-FHT02A01]	Rhodoferax sp. GW822-FHT02A01	86.8	86.8	0.89	6e-17	15.7	502	WP_342616602.1
methyl-accepting chemotaxis protein [Chromobacterium fluminis]	Chromobacterium fluminis	86.8	86.8	0.94	6e-17	13.18	542	WP_166451728.1
methyl-accepting chemotaxis protein [Campylobacter coli]	Campylobacter coli	86.8	86.8	0.94	6e-17	16.67	530	WP_057040279.1
methyl-accepting chemotaxis protein [Campylobacter coli]	Campylobacter coli	86.8	86.8	0.94	6e-17	16.67	530	WP_115596088.1
methyl-accepting chemotaxis protein [Campylobacter coli]	Campylobacter coli	86.8	86.8	0.94	6e-17	16.67	530	WP_444573560.1
methyl-accepting chemotaxis protein [Campylobacter coli]	Campylobacter coli	86.8	86.8	0.94	6e-17	16.67	530	WP_002782286.1
GGDEF domain-containing protein [Sulfuricella sp. T08]	Sulfuricella sp. T08	86.8	86.8	0.9	6e-17	11.67	623	WP_059420545.1
methyl-accepting chemotaxis protein [Marinobacter sp.]	Marinobacter sp.	86.8	86.8	0.96	6e-17	15.62	539	WP_441811559.1
methyl-accepting chemotaxis protein [Chromobacterium haemolyticum]	Chromobacterium haemolyticum	86.8	86.8	0.94	6e-17	13.18	542	WP_337882308.1
MULTISPECIES: methyl-accepting chemotaxis protein [Chromobacterium]	Chromobacterium	86.8	86.8	0.94	6e-17	13.18	542	WP_043590544.1
MULTISPECIES: methyl-accepting chemotaxis protein [Sulfurospirillum]	Sulfurospirillum	86.8	86.8	0.95	6e-17	19.17	529	WP_039672799.1
methyl-accepting chemotaxis protein [Helicobacter cinaedi]	Helicobacter cinaedi	86.8	86.8	0.95	6e-17	17.21	532	WP_002955503.1
methyl-accepting chemotaxis protein [Pseudoalteromonas luteoviolacea]	Pseudoalteromonas luteoviolacea	86.8	86.8	0.96	6e-17	14.96	535	WP_063369193.1
methyl-accepting chemotaxis protein [Marinobacter sp.]	Marinobacter sp.	86.8	86.8	0.96	6e-17	17.97	539	WP_291830802.1
methyl-accepting chemotaxis protein [Sulfurospirillum sp. hDNRA2]	Sulfurospirillum sp. hDNRA2	86.8	86.8	0.95	6e-17	19.17	529	WP_254375891.1
methyl-accepting chemotaxis protein [Stutzerimonas xanthomarina]	Stutzerimonas xanthomarina	86.8	86.8	0.9	6e-17	17.36	540	WP_417775942.1
MULTISPECIES: sensor histidine kinase [Anaeromyxobacter]	Anaeromyxobacter	86.8	86.8	0.93	6e-17	12.69	590	WP_242352512.1
hypothetical protein [Citrifermentans bremense]	Citrifermentans bremense	84.9	84.9	0.9	6e-17	13.85	280	WP_026843101.1
methyl-accepting chemotaxis protein [Ectothiorhodospira shaposhnikovii]	Ectothiorhodospira shaposhnikovii	86.8	86.8	0.95	6e-17	13.39	538	WP_412851724.1
putative bifunctional diguanylate cyclase/phosphodiesterase [Thiohalorhabdus denitrificans]	Thiohalorhabdus denitrificans	86.8	86.8	0.95	6e-17	14.63	845	WP_054966953.1
putative bifunctional diguanylate cyclase/phosphodiesterase [Sulfurimonas sp.]	Sulfurimonas sp.	86.8	86.8	0.95	6e-17	12.2	847	WP_373036744.1
ATP-binding protein [Desulfosoma sp.]	Desulfosoma sp.	86.8	86.8	0.91	6e-17	14.5	643	WP_445896739.1
methyl-accepting chemotaxis protein [Chromobacterium haemolyticum]	Chromobacterium haemolyticum	86.8	86.8	0.94	6e-17	13.18	542	WP_043631486.1
MULTISPECIES: methyl-accepting chemotaxis protein [unclassified Marinomonas]	unclassified Marinomonas	86.8	86.8	1	7e-17	16.33	535	WP_046019319.1
GGDEF domain-containing protein [Aliarcobacter skirrowii]	Aliarcobacter skirrowii	86.8	86.8	0.95	7e-17	11.02	619	WP_319047567.1
sensor histidine kinase [Anaeromyxobacter sp. SG17]	Anaeromyxobacter sp. SG17	86.8	86.8	0.93	7e-17	12.69	590	WP_242360191.1
sensor histidine kinase [Anaeromyxobacter sp. SG66]	Anaeromyxobacter sp. SG66	86.8	86.8	0.93	7e-17	12.69	590	WP_242337905.1
GGDEF domain-containing protein [Sulfurimonas sp.]	Sulfurimonas sp.	86.8	86.8	0.96	7e-17	10.16	615	WP_295060437.1
methyl-accepting chemotaxis protein [Stutzerimonas stutzeri]	Stutzerimonas stutzeri	86.8	86.8	0.9	7e-17	18.18	540	WP_392633831.1
methyl-accepting chemotaxis protein [Helicobacter cinaedi]	Helicobacter cinaedi	86.8	86.8	0.95	7e-17	17.21	532	WP_014667183.1
GGDEF domain-containing protein [Aliarcobacter skirrowii]	Aliarcobacter skirrowii	86.8	86.8	0.95	7e-17	11.02	619	WP_346520338.1
sensor histidine kinase [Desulfosoma sp.]	Desulfosoma sp.	86.8	86.8	0.91	7e-17	14.5	643	WP_445891019.1
methyl-accepting chemotaxis protein [Pseudoalteromonas phenolica]	Pseudoalteromonas phenolica	86.8	86.8	0.96	7e-17	16.41	536	WP_249349224.1
methyl-accepting chemotaxis protein [uncultured Dechloromonas sp.]	uncultured Dechloromonas sp.	86.8	86.8	0.89	7e-17	14.17	539	WP_295003086.1
methyl-accepting chemotaxis protein [Pseudoalteromonas sp. BZB3]	Pseudoalteromonas sp. BZB3	86.8	86.8	0.96	7e-17	16.41	536	WP_349285007.1
HAMP domain-containing protein [Desulfuromonas sp. TF]	Desulfuromonas sp. TF	85.3	85.3	0.89	7e-17	12.4	303	WP_051361276.1
GGDEF domain-containing protein, partial [Sulfurimonas sp.]	Sulfurimonas sp.	86.8	86.8	0.96	7e-17	10.16	505	WP_314150615.1
methyl-accepting chemotaxis protein [Zoogloea sp.]	Zoogloea sp.	86.8	86.8	0.89	7e-17	12.4	540	WP_374240382.1
sensor histidine kinase [Desulfacinum infernum]	Desulfacinum infernum	86.8	86.8	0.91	7e-17	14.5	657	WP_073037333.1
GGDEF domain-containing protein [Sulfurimonas lithotrophica]	Sulfurimonas lithotrophica	86.8	86.8	0.96	7e-17	11.02	616	WP_152306800.1
methyl-accepting chemotaxis protein [Campylobacter coli]	Campylobacter coli	86.8	86.8	0.94	7e-17	16.67	530	WP_052777376.1
methyl-accepting chemotaxis protein [Campylobacter coli]	Campylobacter coli	86.8	86.8	0.94	7e-17	16.67	530	WP_444639788.1
methyl-accepting chemotaxis protein [Pseudoalteromonas sp. P1-9]	Pseudoalteromonas sp. P1-9	86.8	86.8	0.98	7e-17	12.41	535	WP_054979420.1
GGDEF domain-containing protein [Aliarcobacter skirrowii]	Aliarcobacter skirrowii	86.8	86.8	0.95	7e-17	11.02	619	WP_319046298.1
methyl-accepting chemotaxis protein [Stutzerimonas xanthomarina]	Stutzerimonas xanthomarina	86.8	86.8	0.9	7e-17	17.36	540	WP_073299887.1
GGDEF domain-containing protein [Arcobacter caeni]	Arcobacter caeni	86.8	86.8	0.94	7e-17	13.49	618	WP_108559283.1
methyl-accepting chemotaxis protein [Geomonas ferrireducens]	Geomonas ferrireducens	86.8	86.8	0.98	7e-17	26.12	693	WP_136523739.1
methyl-accepting chemotaxis protein [Sulfurospirillum diekertiae]	Sulfurospirillum diekertiae	86.8	86.8	0.95	7e-17	15.83	632	WP_238593477.1
hypothetical protein [Citrifermentans bemidjiense]	Citrifermentans bemidjiense	84.9	84.9	0.9	7e-17	13.85	280	WP_012529099.1
GGDEF domain-containing protein [Sulfurimonas crateris]	Sulfurimonas crateris	86.8	86.8	0.96	7e-17	10.94	615	WP_137014147.1
methyl-accepting chemotaxis protein [Chromobacterium haemolyticum]	Chromobacterium haemolyticum	86.8	86.8	0.94	7e-17	13.18	542	WP_081547077.1
methyl-accepting chemotaxis protein [Stutzerimonas stutzeri]	Stutzerimonas stutzeri	86.4	86.4	0.9	7e-17	17.36	540	WP_148924248.1
methyl-accepting chemotaxis protein [Campylobacter coli]	Campylobacter coli	86.4	86.4	0.94	7e-17	16.67	530	WP_400574237.1
methyl-accepting chemotaxis protein [Campylobacter coli]	Campylobacter coli	86.4	86.4	0.94	7e-17	16.67	530	WP_227589285.1
GGDEF domain-containing protein [Arcobacter vandammei]	Arcobacter vandammei	86.8	86.8	0.94	7e-17	13.49	618	WP_198305645.1
methyl-accepting chemotaxis protein [Campylobacter coli]	Campylobacter coli	86.4	86.4	0.94	8e-17	16.67	530	WP_002795391.1
methyl-accepting chemotaxis protein [Campylobacter coli]	Campylobacter coli	86.4	86.4	0.94	8e-17	16.67	530	WP_165621167.1
methyl-accepting chemotaxis protein [Campylobacter coli]	Campylobacter coli	86.4	86.4	0.94	8e-17	16.67	530	WP_072224678.1
methyl-accepting chemotaxis protein [Campylobacter coli]	Campylobacter coli	86.4	86.4	0.94	8e-17	16.67	530	WP_346210551.1
methyl-accepting chemotaxis protein [Pseudoalteromonas phenolica]	Pseudoalteromonas phenolica	86.4	86.4	0.96	8e-17	16.41	536	WP_240722036.1
methyl-accepting chemotaxis protein [Pseudoalteromonas phenolica]	Pseudoalteromonas phenolica	86.4	86.4	0.96	8e-17	16.41	536	WP_227009215.1
methyl-accepting chemotaxis protein [Campylobacter coli]	Campylobacter coli	86.4	86.4	0.94	8e-17	16.67	530	WP_052784106.1
GGDEF domain-containing protein [Arcobacter venerupis]	Arcobacter venerupis	86.4	86.4	0.94	8e-17	13.49	618	WP_128357564.1
methyl-accepting chemotaxis protein [Pseudothauera lacus]	Pseudothauera lacus	86.4	86.4	0.89	8e-17	10.74	540	WP_107492832.1
methyl-accepting chemotaxis protein [Campylobacter coli]	Campylobacter coli	86.4	86.4	0.94	8e-17	16.67	530	WP_221678509.1
methyl-accepting chemotaxis protein [Pseudoalteromonas spongiae]	Pseudoalteromonas spongiae	86.4	86.4	0.98	8e-17	13.1	535	WP_336434208.1
methyl-accepting chemotaxis protein [Campylobacter coli]	Campylobacter coli	86.4	86.4	0.94	8e-17	16.67	530	WP_220548107.1
methyl-accepting chemotaxis protein [Pseudoalteromonas sp. T1lg24]	Pseudoalteromonas sp. T1lg24	86.4	86.4	0.98	8e-17	13.1	535	WP_105173011.1
methyl-accepting chemotaxis protein, partial [Campylobacter coli]	Campylobacter coli	86.4	86.4	0.94	8e-17	16.67	528	WP_321151844.1
MULTISPECIES: methyl-accepting chemotaxis protein [Pseudoalteromonas]	Pseudoalteromonas	86.4	86.4	0.98	8e-17	13.1	535	WP_010561285.1
methyl-accepting chemotaxis protein [Pseudoalteromonas phenolica]	Pseudoalteromonas phenolica	86.4	86.4	0.96	8e-17	16.41	536	WP_249297318.1
methyl-accepting chemotaxis protein [Campylobacter coli]	Campylobacter coli	86.4	86.4	0.94	8e-17	16.67	528	WP_394531154.1
methyl-accepting chemotaxis protein [Campylobacter coli]	Campylobacter coli	86.4	86.4	0.94	8e-17	16.67	530	WP_395941772.1
methyl-accepting chemotaxis protein [Campylobacter coli]	Campylobacter coli	86.4	86.4	0.94	8e-17	16.67	530	WP_233920345.1
methyl-accepting chemotaxis protein [Campylobacter coli]	Campylobacter coli	86.4	86.4	0.94	8e-17	16.67	530	WP_376843410.1
methyl-accepting chemotaxis protein [Campylobacter coli]	Campylobacter coli	86.4	86.4	0.94	8e-17	16.67	530	WP_072221276.1
methyl-accepting chemotaxis protein, partial [Campylobacter coli]	Campylobacter coli	86.4	86.4	0.94	8e-17	16.67	529	WP_227561131.1
methyl-accepting chemotaxis protein [Accumulibacter sp.]	Accumulibacter sp.	86.4	86.4	0.9	8e-17	15.57	671	WP_332347655.1
methyl-accepting chemotaxis protein, partial [Campylobacter coli]	Campylobacter coli	86.4	86.4	0.94	8e-17	16.67	529	WP_227585247.1
methyl-accepting chemotaxis protein [Campylobacter coli]	Campylobacter coli	86.4	86.4	0.94	8e-17	16.67	530	WP_153260584.1
methyl-accepting chemotaxis protein [Campylobacter coli]	Campylobacter coli	86.4	86.4	0.94	8e-17	16.67	530	WP_119735034.1
methyl-accepting chemotaxis protein [Campylobacter coli]	Campylobacter coli	86.4	86.4	0.94	8e-17	16.67	530	WP_233907184.1
methyl-accepting chemotaxis protein [Campylobacter coli]	Campylobacter coli	86.4	86.4	0.94	8e-17	16.67	530	WP_420983142.1
methyl-accepting chemotaxis protein [Campylobacter coli]	Campylobacter coli	86.4	86.4	0.94	8e-17	16.67	530	WP_058001855.1
methyl-accepting chemotaxis protein [Campylobacter coli]	Campylobacter coli	86.4	86.4	0.94	8e-17	16.67	530	WP_002842846.1
methyl-accepting chemotaxis protein [Stutzerimonas chloritidismutans]	Stutzerimonas chloritidismutans	86.4	86.4	0.9	9e-17	15	540	WP_404436080.1
methyl-accepting chemotaxis protein [Halorhodospira halophila]	Halorhodospira halophila	86.4	86.4	0.95	9e-17	15.75	541	WP_304119215.1
methyl-accepting chemotaxis protein [uncultured Pseudoalteromonas sp.]	uncultured Pseudoalteromonas sp.	86.4	86.4	0.96	9e-17	14.84	534	WP_288985740.1
methyl-accepting chemotaxis protein [Ectothiorhodospira shaposhnikovii]	Ectothiorhodospira shaposhnikovii	86.4	86.4	0.95	9e-17	13.39	538	WP_238615818.1
methyl-accepting chemotaxis protein [Campylobacter coli]	Campylobacter coli	86.4	86.4	0.94	9e-17	16.67	530	WP_072219959.1
methyl-accepting chemotaxis protein [Campylobacter coli]	Campylobacter coli	86.4	86.4	0.94	9e-17	16.67	530	WP_002790429.1
methyl-accepting chemotaxis protein [Tepidiphilus baoligensis]	Tepidiphilus baoligensis	86.4	86.4	0.99	9e-17	19.31	537	WP_169115742.1
PAS domain S-box protein [Solidesulfovibrio carbinolicus]	Solidesulfovibrio carbinolicus	86.4	86.4	0.9	9e-17	7.69	790	WP_129353845.1
methyl-accepting chemotaxis protein [Marinobacter bryozoorum]	Marinobacter bryozoorum	86.4	86.4	0.96	9e-17	17.19	536	WP_248234504.1
methyl-accepting chemotaxis protein [Sulfuricurvum sp.]	Sulfuricurvum sp.	86.4	86.4	0.92	9e-17	16.38	497	WP_305531160.1
methyl-accepting chemotaxis protein [Pseudomonas sp. DNDY-54]	Pseudomonas sp. DNDY-54	86.4	86.4	0.9	9e-17	17.36	540	WP_222908138.1
diguanylate cyclase [Magnetococcus sp. PR-3]	Magnetococcus sp. PR-3	86.4	86.4	0.89	9e-17	11.76	648	WP_332889986.1
methyl-accepting chemotaxis protein [Campylobacter coli]	Campylobacter coli	86.4	86.4	0.94	9e-17	17.5	530	WP_144584335.1
methyl-accepting chemotaxis protein [Pseudoalteromonas phenolica]	Pseudoalteromonas phenolica	86.4	86.4	0.96	9e-17	16.41	536	WP_252371576.1
methyl-accepting chemotaxis protein [Campylobacter coli]	Campylobacter coli	86.4	86.4	0.94	9e-17	16.67	530	WP_170878909.1
methyl-accepting chemotaxis protein [Campylobacter coli]	Campylobacter coli	86.4	86.4	0.94	9e-17	16.67	530	WP_060808065.1
methyl-accepting chemotaxis protein [Campylobacter coli]	Campylobacter coli	86.4	86.4	0.94	9e-17	16.67	530	WP_061474640.1
methyl-accepting chemotaxis protein [Campylobacter coli]	Campylobacter coli	86.4	86.4	0.94	9e-17	16.67	530	WP_057993003.1
methyl-accepting chemotaxis protein [Campylobacter coli]	Campylobacter coli	86.4	86.4	0.94	9e-17	16.67	530	WP_057039437.1
methyl-accepting chemotaxis protein [Campylobacter coli]	Campylobacter coli	86.4	86.4	0.94	9e-17	16.67	530	WP_190522224.1
methyl-accepting chemotaxis protein [Campylobacter coli]	Campylobacter coli	86.4	86.4	0.94	9e-17	16.67	530	WP_265610941.1
methyl-accepting chemotaxis protein [Campylobacter coli]	Campylobacter coli	86.4	86.4	0.94	9e-17	16.67	530	WP_139890921.1
methyl-accepting chemotaxis protein [Campylobacter coli]	Campylobacter coli	86.4	86.4	0.94	9e-17	16.67	530	WP_004284123.1
methyl-accepting chemotaxis protein [Campylobacter coli]	Campylobacter coli	86.4	86.4	0.94	9e-17	16.67	530	WP_400589009.1
methyl-accepting chemotaxis protein [Campylobacter coli]	Campylobacter coli	86.4	86.4	0.94	9e-17	16.67	530	WP_442884363.1
methyl-accepting chemotaxis protein [Campylobacter coli]	Campylobacter coli	86.4	86.4	0.94	9e-17	16.67	530	WP_254410213.1
methyl-accepting chemotaxis protein [Campylobacter coli]	Campylobacter coli	86.4	86.4	0.94	9e-17	16.67	530	WP_002791774.1
methyl-accepting chemotaxis protein [Campylobacter coli]	Campylobacter coli	86.4	86.4	0.94	9e-17	16.67	530	WP_072240763.1
methyl-accepting chemotaxis protein [Campylobacter coli]	Campylobacter coli	86.4	86.4	0.94	9e-17	16.67	530	WP_233926958.1
methyl-accepting chemotaxis protein [Campylobacter coli]	Campylobacter coli	86.4	86.4	0.94	9e-17	16.67	530	WP_002804291.1
cytochrome C [Geoanaerobacter pelophilus]	Geoanaerobacter pelophilus	84.5	84.5	0.9	9e-17	14.62	282	WP_085813863.1
methyl-accepting chemotaxis protein [Pseudoalteromonas phenolica]	Pseudoalteromonas phenolica	86.4	86.4	0.96	9e-17	16.41	536	WP_240700932.1
methyl-accepting chemotaxis protein [Ectothiorhodospira shaposhnikovii]	Ectothiorhodospira shaposhnikovii	86.4	86.4	0.95	9e-17	13.39	538	WP_200172806.1
methyl-accepting chemotaxis protein [Campylobacter coli]	Campylobacter coli	86.4	86.4	0.94	9e-17	16.67	530	WP_002826243.1
methyl-accepting chemotaxis protein [Geomonas oryzae]	Geomonas oryzae	86.4	86.4	0.98	9e-17	26.12	693	WP_129127367.1
methyl-accepting chemotaxis protein [Pseudoalteromonas sp. MMG024]	Pseudoalteromonas sp. MMG024	86.4	86.4	0.98	9e-17	13.1	535	WP_237131018.1
methyl-accepting chemotaxis protein [Stutzerimonas stutzeri]	Stutzerimonas stutzeri	86.4	86.4	0.9	9e-17	20.66	539	WP_015277033.1
methyl-accepting chemotaxis protein [Campylobacter coli]	Campylobacter coli	86.4	86.4	0.94	9e-17	16.67	530	WP_071314982.1
methyl-accepting chemotaxis protein [Campylobacter coli]	Campylobacter coli	86.4	86.4	0.94	9e-17	16.67	530	WP_420978052.1
methyl-accepting chemotaxis protein [Campylobacter coli]	Campylobacter coli	86.4	86.4	0.94	9e-17	16.67	530	WP_201458410.1
methyl-accepting chemotaxis protein [Campylobacter coli]	Campylobacter coli	86.4	86.4	0.94	9e-17	16.67	530	WP_289871895.1
methyl-accepting chemotaxis protein [Campylobacter coli]	Campylobacter coli	86.4	86.4	0.94	9e-17	16.67	530	WP_038852963.1
methyl-accepting chemotaxis protein [Campylobacter coli]	Campylobacter coli	86.4	86.4	0.94	9e-17	16.67	530	WP_002800658.1
methyl-accepting chemotaxis protein [Campylobacter coli]	Campylobacter coli	86.4	86.4	0.94	9e-17	16.67	530	WP_289852949.1
methyl-accepting chemotaxis protein [Campylobacter coli]	Campylobacter coli	86.4	86.4	0.94	9e-17	16.67	530	WP_444605590.1
methyl-accepting chemotaxis protein [Helicobacter cinaedi]	Helicobacter cinaedi	86.4	86.4	0.95	9e-17	17.21	532	WP_237020787.1
methyl-accepting chemotaxis protein [Pseudoalteromonas spongiae]	Pseudoalteromonas spongiae	86.4	86.4	0.98	9e-17	13.1	535	WP_100914468.1
methyl-accepting chemotaxis protein [Campylobacter coli]	Campylobacter coli	86.4	86.4	0.94	9e-17	16.67	530	WP_435729459.1
MULTISPECIES: methyl-accepting chemotaxis protein [Campylobacter]	Campylobacter	86.4	86.4	0.94	9e-17	16.67	530	WP_002793730.1
methyl-accepting chemotaxis protein [Pseudoalteromonas sp. SCSIO 43095]	Pseudoalteromonas sp. SCSIO 43095	86.4	86.4	0.96	9e-17	14.84	534	WP_250653378.1
HAMP domain-containing protein [Trichloromonas acetexigens]	Trichloromonas acetexigens	84.5	84.5	0.93	9e-17	13.87	289	WP_092058201.1
GGDEF domain-containing protein [Halarcobacter anaerophilus]	Halarcobacter anaerophilus	86.4	86.4	0.94	9e-17	11.11	618	WP_129082389.1
methyl-accepting chemotaxis protein [Campylobacter coli]	Campylobacter coli	86.4	86.4	0.94	9e-17	16.67	530	WP_444572094.1
methyl-accepting chemotaxis protein [Campylobacter coli]	Campylobacter coli	86.4	86.4	0.94	9e-17	16.67	530	WP_394535308.1
methyl-accepting chemotaxis protein [Campylobacter coli]	Campylobacter coli	86.4	86.4	0.94	9e-17	16.67	530	WP_215430800.1
methyl-accepting chemotaxis protein [Campylobacter coli]	Campylobacter coli	86.4	86.4	0.94	9e-17	16.67	530	WP_072229831.1
methyl-accepting chemotaxis protein [Campylobacter coli]	Campylobacter coli	86.4	86.4	0.94	9e-17	16.67	530	WP_072229665.1
methyl-accepting chemotaxis protein [Campylobacter coli]	Campylobacter coli	86.4	86.4	0.94	9e-17	16.67	530	WP_002776880.1
methyl-accepting chemotaxis protein [Stutzerimonas xanthomarina]	Stutzerimonas xanthomarina	86.4	86.4	0.9	1e-16	15	540	WP_319296883.1
methyl-accepting chemotaxis protein [Campylobacter coli]	Campylobacter coli	86.4	86.4	0.94	1e-16	16.67	530	WP_072216782.1
methyl-accepting chemotaxis protein [Campylobacter coli]	Campylobacter coli	86.4	86.4	0.94	1e-16	16.67	530	WP_317649436.1
methyl-accepting chemotaxis protein [Campylobacter coli]	Campylobacter coli	86.4	86.4	0.94	1e-16	16.67	530	WP_059007229.1
methyl-accepting chemotaxis protein [Campylobacter coli]	Campylobacter coli	86.4	86.4	0.94	1e-16	16.67	530	WP_227571219.1
methyl-accepting chemotaxis protein [Campylobacter coli]	Campylobacter coli	86.4	86.4	0.94	1e-16	16.67	530	WP_072230953.1
methyl-accepting chemotaxis protein [Campylobacter coli]	Campylobacter coli	86.4	86.4	0.94	1e-16	16.67	530	WP_085839125.1
methyl-accepting chemotaxis protein [Campylobacter coli]	Campylobacter coli	86.4	86.4	0.94	1e-16	16.67	530	WP_134162844.1
methyl-accepting chemotaxis protein [Campylobacter coli]	Campylobacter coli	86.4	86.4	0.94	1e-16	16.67	530	WP_002788574.1
methyl-accepting chemotaxis protein [Sedimenticola selenatireducens]	Sedimenticola selenatireducens	86.4	86.4	0.96	1e-16	19.69	542	WP_144359265.1
methyl-accepting chemotaxis protein [Pseudoalteromonas luteoviolacea]	Pseudoalteromonas luteoviolacea	86.4	86.4	0.96	1e-16	15.75	535	WP_063356057.1
methyl-accepting chemotaxis protein [Campylobacter coli]	Campylobacter coli	86.4	86.4	0.94	1e-16	16.67	530	WP_002784762.1
methyl-accepting chemotaxis protein [Campylobacter coli]	Campylobacter coli	86.4	86.4	0.94	1e-16	16.67	530	WP_341550686.1
methyl-accepting chemotaxis protein [Campylobacter coli]	Campylobacter coli	86.4	86.4	0.94	1e-16	16.67	530	WP_052785029.1
methyl-accepting chemotaxis protein [Campylobacter coli]	Campylobacter coli	86.4	86.4	0.94	1e-16	16.67	530	WP_021033719.1
methyl-accepting chemotaxis protein [Campylobacter coli]	Campylobacter coli	86.4	86.4	0.94	1e-16	16.67	530	WP_444632112.1
methyl-accepting chemotaxis protein [Campylobacter coli]	Campylobacter coli	86.4	86.4	0.94	1e-16	16.67	530	WP_346216036.1
methyl-accepting chemotaxis protein [Campylobacter coli]	Campylobacter coli	86.4	86.4	0.94	1e-16	16.67	530	WP_058914625.1
methyl-accepting chemotaxis protein [Campylobacter coli]	Campylobacter coli	86.4	86.4	0.94	1e-16	16.67	530	WP_072231537.1
methyl-accepting chemotaxis protein [Campylobacter coli]	Campylobacter coli	86.4	86.4	0.94	1e-16	16.67	530	WP_072231099.1
methyl-accepting chemotaxis protein [Campylobacter coli]	Campylobacter coli	86.4	86.4	0.94	1e-16	16.67	530	WP_134162743.1
methyl-accepting chemotaxis protein [Helicobacter cinaedi]	Helicobacter cinaedi	86.4	86.4	0.95	1e-16	17.21	532	WP_115026492.1
methyl-accepting chemotaxis protein [Persephonella sp.]	Persephonella sp.	86.4	86.4	0.94	1e-16	17.6	549	WP_293444676.1
sensor histidine kinase [Geothrix alkalitolerans]	Geothrix alkalitolerans	86	86	0.96	1e-16	15.58	510	WP_243384691.1
methyl-accepting chemotaxis protein [Pseudoalteromonas sp. ZZD1]	Pseudoalteromonas sp. ZZD1	86	86	0.96	1e-16	13.39	534	WP_421962047.1
methyl-accepting chemotaxis protein [Campylobacter coli]	Campylobacter coli	86	86	0.94	1e-16	16.67	530	WP_072226710.1
methyl-accepting chemotaxis protein [Campylobacter coli]	Campylobacter coli	86	86	0.94	1e-16	16.67	530	WP_227562360.1
methyl-accepting chemotaxis protein [Helicobacter cinaedi]	Helicobacter cinaedi	86	86	0.95	1e-16	17.21	532	WP_115721330.1
GGDEF domain-containing protein [Aliarcobacter cibarius]	Aliarcobacter cibarius	86.4	86.4	0.93	1e-16	11.2	618	WP_138154238.1
methyl-accepting chemotaxis protein [Zoogloea ramigera]	Zoogloea ramigera	86	86	0.89	1e-16	12.4	540	WP_141353499.1
methyl-accepting chemotaxis protein [Kaarinaea lacus]	Kaarinaea lacus	86.4	86.4	0.95	1e-16	14.06	666	WP_455198554.1
GGDEF domain-containing protein [Halarcobacter bivalviorum]	Halarcobacter bivalviorum	86.4	86.4	0.96	1e-16	10.94	607	WP_114839960.1
GGDEF domain-containing protein [Halarcobacter bivalviorum]	Halarcobacter bivalviorum	86.4	86.4	0.96	1e-16	10.94	607	WP_129108433.1
putative bifunctional diguanylate cyclase/phosphodiesterase [Azospira restricta]	Azospira restricta	86.4	86.4	0.9	1e-16	9.02	806	WP_203385933.1
methyl-accepting chemotaxis protein [Tepidiphilus thermophilus]	Tepidiphilus thermophilus	86	86	0.89	1e-16	18.49	537	WP_072247908.1
methyl-accepting chemotaxis protein [Campylobacter sp.]	Campylobacter sp.	86	86	0.94	1e-16	18.49	529	WP_291860597.1
methyl-accepting chemotaxis protein [Pseudoalteromonas sp. SSM20]	Pseudoalteromonas sp. SSM20	86	86	0.98	1e-16	11.72	535	WP_421974101.1
methyl-accepting chemotaxis protein [Marinobacter sp. F3R11]	Marinobacter sp. F3R11	86	86	0.96	1e-16	13.39	537	WP_113814365.1
methyl-accepting chemotaxis protein [Thiopseudomonas acetoxidans]	Thiopseudomonas acetoxidans	86	86	0.9	1e-16	14.17	540	WP_289410635.1
MULTISPECIES: GGDEF domain-containing protein [unclassified Sulfurospirillum]	unclassified Sulfurospirillum	86	86	0.94	1e-16	12.8	609	WP_037959827.1
methyl-accepting chemotaxis protein [Pseudoalteromonas tetraodonis]	Pseudoalteromonas tetraodonis	86	86	0.96	1e-16	14.84	534	WP_214553330.1
methyl-accepting chemotaxis protein [Zoogloea sp. 1C4]	Zoogloea sp. 1C4	86	86	0.89	1e-16	10.74	540	WP_153162115.1
methyl-accepting chemotaxis protein [Helicobacter magdeburgensis]	Helicobacter magdeburgensis	86	86	0.95	1e-16	17.21	532	WP_138128971.1
sensor histidine kinase [Geoalkalibacter ferrihydriticus]	Geoalkalibacter ferrihydriticus	86	86	0.9	1e-16	10.77	531	WP_040099716.1
MULTISPECIES: methyl-accepting chemotaxis protein [unclassified Pseudoalteromonas]	unclassified Pseudoalteromonas	86	86	0.96	1e-16	13.39	534	WP_290211118.1
methyl-accepting chemotaxis protein [Campylobacter coli]	Campylobacter coli	86	86	0.92	1e-16	16.24	530	WP_329300648.1
GGDEF domain-containing protein [Caenispirillum salinarum]	Caenispirillum salinarum	85.7	85.7	0.98	1e-16	19.53	426	WP_009541094.1
methyl-accepting chemotaxis protein [Geobacter hydrogenophilus]	Geobacter hydrogenophilus	86	86	1	1e-16	50.36	696	WP_214186907.1
HAMP domain-containing sensor histidine kinase [Geobacter sp. AOG1]	Geobacter sp. AOG1	86	86	0.9	1e-16	10	543	WP_223905534.1
methyl-accepting chemotaxis protein [Marinomonas sp. MED121]	Marinomonas sp. MED121	86	86	1	1e-16	15.75	535	WP_009835183.1
hypothetical protein [Campylobacter jejuni]	Campylobacter jejuni	81.4	81.4	0.89	1e-16	16.67	149	WP_079460006.1
cytochrome C [Citrifermentans bremense]	Citrifermentans bremense	84.5	84.5	0.9	1e-16	14.62	282	WP_185244231.1
MULTISPECIES: hypothetical protein [Campylobacter]	Campylobacter	81.4	81.4	0.89	1e-16	16.67	149	WP_004308452.1
methyl-accepting chemotaxis protein [Thiopseudomonas denitrificans]	Thiopseudomonas denitrificans	86	86	0.99	1e-16	17.12	540	WP_101497381.1
methyl-accepting chemotaxis protein [Stutzerimonas stutzeri]	Stutzerimonas stutzeri	86	86	0.93	1e-16	17.6	541	WP_038623431.1
GGDEF domain-containing protein [Arcobacter roscoffensis]	Arcobacter roscoffensis	86	86	0.94	1e-16	9.6	617	WP_254577298.1
methyl-accepting chemotaxis protein [Pseudoalteromonas sp. A601]	Pseudoalteromonas sp. A601	86	86	0.96	1e-16	13.39	534	WP_087533871.1
methyl-accepting chemotaxis protein [Marinobacter salinus]	Marinobacter salinus	86	86	0.96	1e-16	15.62	538	WP_070968501.1
putative bifunctional diguanylate cyclase/phosphodiesterase [Guyparkeria sp.]	Guyparkeria sp.	86	86	0.94	1e-16	21.31	853	WP_410754970.1
MULTISPECIES: methyl-accepting chemotaxis protein [Pseudoalteromonas]	Pseudoalteromonas	86	86	0.96	1e-16	14.84	534	WP_036980763.1
putative bifunctional diguanylate cyclase/phosphodiesterase [Caenispirillum bisanense]	Caenispirillum bisanense	86	86	0.91	1e-16	16.67	701	WP_097277136.1
GGDEF domain-containing protein [Halarcobacter anaerophilus]	Halarcobacter anaerophilus	86	86	0.96	1e-16	7.03	613	WP_044416347.1
GGDEF domain-containing protein [Aliarcobacter butzleri]	Aliarcobacter butzleri	86	86	0.94	1e-16	12.7	619	WP_419681255.1
methyl-accepting chemotaxis protein [Ectothiorhodospira magna]	Ectothiorhodospira magna	86	86	0.95	1e-16	13.39	538	WP_090209234.1
GGDEF domain-containing protein [Magnetococcus marinus]	Magnetococcus marinus	86	86	0.89	1e-16	10.92	653	WP_011714705.1
GGDEF domain-containing protein [Aliarcobacter faecis]	Aliarcobacter faecis	86	86	0.94	1e-16	11.9	617	WP_026806025.1
methyl-accepting chemotaxis protein [Campylobacter lanienae]	Campylobacter lanienae	86	86	0.85	1e-16	23.36	484	WP_423776268.1
GGDEF domain-containing protein [Aliarcobacter butzleri]	Aliarcobacter butzleri	86	86	0.94	1e-16	12.7	619	WP_419265609.1
GGDEF domain-containing protein [Aliarcobacter butzleri]	Aliarcobacter butzleri	86	86	0.94	1e-16	12.7	619	WP_323594932.1
methyl-accepting chemotaxis protein [Shewanella sp. AS16]	Shewanella sp. AS16	86	86	0.95	1e-16	15.08	537	WP_234236306.1
sensor histidine kinase [Geothrix sp. 21YS21S-2]	Geothrix sp. 21YS21S-2	86	86	0.9	1e-16	15.15	503	WP_306598902.1
methyl-accepting chemotaxis protein [Marinobacter maritimus]	Marinobacter maritimus	86	86	0.96	1e-16	16.41	540	WP_144779669.1
methyl-accepting chemotaxis protein [Pseudoalteromonas luteoviolacea]	Pseudoalteromonas luteoviolacea	86	86	0.96	1e-16	14.96	535	WP_063360132.1
methyl-accepting chemotaxis protein [Campylobacter lanienae]	Campylobacter lanienae	86	86	0.94	1e-16	18.49	529	WP_096023271.1
diguanylate cyclase [Guyparkeria sp.]	Guyparkeria sp.	86	86	0.98	1e-16	13.39	873	WP_410278674.1
GGDEF domain-containing protein [Aliarcobacter butzleri]	Aliarcobacter butzleri	86	86	0.94	1e-16	12.7	619	WP_260897587.1
GGDEF domain-containing protein [Aliarcobacter butzleri]	Aliarcobacter butzleri	86	86	0.94	1e-16	12.7	619	WP_419323127.1
hypothetical protein [Aliarcobacter butzleri]	Aliarcobacter butzleri	84.1	84.1	0.94	1e-16	12.7	275	WP_366159068.1
methyl-accepting chemotaxis protein [Pseudoalteromonas luteoviolacea]	Pseudoalteromonas luteoviolacea	86	86	0.96	1e-16	14.96	535	WP_237138923.1
GGDEF domain-containing protein [Aliarcobacter butzleri]	Aliarcobacter butzleri	86	86	0.94	1e-16	12.7	619	WP_301355781.1
GGDEF domain-containing protein [Aliarcobacter butzleri]	Aliarcobacter butzleri	86	86	0.94	1e-16	12.7	619	WP_260912644.1
GGDEF domain-containing protein [Aliarcobacter butzleri]	Aliarcobacter butzleri	86	86	0.94	1e-16	12.7	619	WP_152057037.1
GGDEF domain-containing protein [Aliarcobacter butzleri]	Aliarcobacter butzleri	86	86	0.94	1e-16	12.7	619	WP_237917258.1
GGDEF domain-containing protein [Aliarcobacter butzleri]	Aliarcobacter butzleri	86	86	0.94	1e-16	12.7	619	WP_323591709.1
GGDEF domain-containing protein [Aliarcobacter butzleri]	Aliarcobacter butzleri	86	86	0.94	1e-16	12.7	619	WP_046998568.1
GGDEF domain-containing protein [Aliarcobacter butzleri]	Aliarcobacter butzleri	86	86	0.94	1e-16	12.7	619	WP_260880498.1
GGDEF domain-containing protein [Aliarcobacter butzleri]	Aliarcobacter butzleri	86	86	0.94	1e-16	12.7	619	WP_323588344.1
GGDEF domain-containing protein [Aliarcobacter butzleri]	Aliarcobacter butzleri	86	86	0.94	1e-16	12.7	619	WP_151945362.1
GGDEF domain-containing protein [Aliarcobacter butzleri]	Aliarcobacter butzleri	86	86	0.94	1e-16	12.7	619	WP_419289868.1
GGDEF domain-containing protein [Aliarcobacter butzleri]	Aliarcobacter butzleri	86	86	0.94	1e-16	12.7	619	WP_260884558.1
methyl-accepting chemotaxis protein [Thauera terpenica]	Thauera terpenica	85.7	85.7	0.94	1e-16	11.81	540	WP_031347375.1
methyl-accepting chemotaxis protein [Stutzerimonas stutzeri]	Stutzerimonas stutzeri	85.7	85.7	0.9	1e-16	18.18	540	WP_200589056.1
methyl-accepting chemotaxis protein [Halorhodospira halochloris]	Halorhodospira halochloris	85.7	85.7	0.9	1e-16	14.05	542	WP_238630865.1
GGDEF domain-containing protein [Aliarcobacter butzleri]	Aliarcobacter butzleri	86	86	0.94	1e-16	12.7	619	WP_419980124.1
GGDEF domain-containing protein [Aliarcobacter butzleri]	Aliarcobacter butzleri	86	86	0.94	1e-16	12.7	619	WP_419985207.1
GGDEF domain-containing protein [Aliarcobacter butzleri]	Aliarcobacter butzleri	86	86	0.94	1e-16	12.7	619	WP_260900611.1
GGDEF domain-containing protein [Aliarcobacter butzleri]	Aliarcobacter butzleri	86	86	0.94	1e-16	12.7	619	WP_284075413.1
GGDEF domain-containing protein [Aliarcobacter butzleri]	Aliarcobacter butzleri	86	86	0.94	1e-16	12.7	619	WP_175531468.1
GGDEF domain-containing protein [Aliarcobacter butzleri]	Aliarcobacter butzleri	86	86	0.94	1e-16	12.7	619	WP_050071857.1
GGDEF domain-containing protein [Aliarcobacter butzleri]	Aliarcobacter butzleri	86	86	0.94	1e-16	12.7	619	WP_419269701.1
GGDEF domain-containing protein [Aliarcobacter butzleri]	Aliarcobacter butzleri	86	86	0.94	1e-16	12.7	619	WP_323589879.1
methyl-accepting chemotaxis protein [Stutzerimonas stutzeri]	Stutzerimonas stutzeri	85.7	85.7	0.9	1e-16	18.18	540	WP_003293808.1
methyl-accepting chemotaxis protein [Stutzerimonas stutzeri]	Stutzerimonas stutzeri	85.7	85.7	0.9	1e-16	18.33	540	WP_102895291.1
methyl-accepting chemotaxis protein [Thalassolituus sp.]	Thalassolituus sp.	85.7	85.7	0.9	1e-16	14.05	535	WP_297530752.1
GGDEF domain-containing protein [Aliarcobacter butzleri]	Aliarcobacter butzleri	86	86	0.94	1e-16	12.7	619	WP_419673401.1
ATP-binding protein [Geobacter sp. AOG1]	Geobacter sp. AOG1	85.7	85.7	0.98	1e-16	14.49	508	WP_223905706.1
GGDEF domain-containing protein [Aliarcobacter butzleri]	Aliarcobacter butzleri	85.7	85.7	0.94	1e-16	12.7	619	WP_260916087.1
GGDEF domain-containing protein [Aliarcobacter butzleri]	Aliarcobacter butzleri	85.7	85.7	0.94	1e-16	12.7	619	WP_260908569.1
sensor histidine kinase [Geothrix sp. PMB-07]	Geothrix sp. PMB-07	85.7	85.7	0.96	1e-16	15.58	508	WP_306251040.1
methyl-accepting chemotaxis protein [Sulfuricurvum sp.]	Sulfuricurvum sp.	85.7	85.7	0.92	1e-16	15.52	528	WP_305533121.1
sensor domain-containing diguanylate cyclase [Sulfurimonas sp.]	Sulfurimonas sp.	85.7	85.7	0.94	1e-16	12	612	WP_373000200.1
MULTISPECIES: methyl-accepting chemotaxis protein [Pseudoalteromonas]	Pseudoalteromonas	85.7	85.7	0.96	1e-16	14.84	534	WP_076922777.1
GGDEF domain-containing protein [Arcobacter sp. s6]	Arcobacter sp. s6	85.7	85.7	0.94	1e-16	11.11	618	WP_368030764.1
GGDEF domain-containing protein [Aliarcobacter cryaerophilus]	Aliarcobacter cryaerophilus	85.7	85.7	0.94	1e-16	13.49	618	WP_066166514.1
GGDEF domain-containing protein [Aliarcobacter butzleri]	Aliarcobacter butzleri	85.7	85.7	0.94	1e-16	12.7	619	WP_419133694.1
putative bifunctional diguanylate cyclase/phosphodiesterase [Guyparkeria sp. SCN-R1]	Guyparkeria sp. SCN-R1	86	86	0.94	1e-16	21.31	856	WP_370271285.1
GGDEF domain-containing protein [Aliarcobacter butzleri]	Aliarcobacter butzleri	85.7	85.7	0.94	1e-16	12.7	619	WP_260906026.1
PAS domain-containing protein [Desulfobaculum bizertense]	Desulfobaculum bizertense	85.7	85.7	0.91	1e-16	12.21	763	WP_078683573.1
methyl-accepting chemotaxis protein [Geomonas oryzisoli]	Geomonas oryzisoli	85.7	85.7	0.98	1e-16	25.37	693	WP_216800639.1
methyl-accepting chemotaxis protein [Alteromonas lipolytica]	Alteromonas lipolytica	85.7	85.7	0.96	1e-16	11.02	534	WP_070175319.1
GGDEF domain-containing protein [Aliarcobacter butzleri]	Aliarcobacter butzleri	85.7	85.7	0.94	1e-16	12.7	619	WP_419299066.1
GGDEF domain-containing protein [Aliarcobacter butzleri]	Aliarcobacter butzleri	85.7	85.7	0.94	1e-16	12.7	619	WP_419274988.1
GGDEF domain-containing protein [Aliarcobacter butzleri]	Aliarcobacter butzleri	85.7	85.7	0.94	1e-16	12.7	619	WP_419972217.1
GGDEF domain-containing protein [Aliarcobacter butzleri]	Aliarcobacter butzleri	85.7	85.7	0.94	1e-16	12.7	619	WP_237947073.1
GGDEF domain-containing protein [Aliarcobacter butzleri]	Aliarcobacter butzleri	85.7	85.7	0.94	1e-16	12.7	619	WP_020847426.1
GGDEF domain-containing protein [Aliarcobacter butzleri]	Aliarcobacter butzleri	85.7	85.7	0.94	2e-16	12.7	619	WP_152018196.1
GGDEF domain-containing protein [Aliarcobacter butzleri]	Aliarcobacter butzleri	85.7	85.7	0.94	2e-16	12.7	619	WP_152055848.1
PAS domain-containing protein [Desulfobaculum bizertense]	Desulfobaculum bizertense	85.7	85.7	0.91	2e-16	12.21	763	WP_233813618.1
methyl-accepting chemotaxis protein [Campylobacter concisus]	Campylobacter concisus	85.7	85.7	0.95	2e-16	19.17	530	WP_103630849.1
GGDEF domain-containing protein [Aliarcobacter butzleri]	Aliarcobacter butzleri	85.7	85.7	0.94	2e-16	12.7	619	WP_419127890.1
GGDEF domain-containing protein [Aliarcobacter butzleri]	Aliarcobacter butzleri	85.7	85.7	0.94	2e-16	12.7	619	WP_323597094.1
methyl-accepting chemotaxis protein [Allopseudospirillum japonicum]	Allopseudospirillum japonicum	85.7	85.7	0.99	2e-16	15.86	540	WP_093309246.1
methyl-accepting chemotaxis protein [Geobacter sp. AOG2]	Geobacter sp. AOG2	85.7	85.7	0.98	2e-16	34.33	692	WP_223921119.1
GGDEF domain-containing protein [Aliarcobacter butzleri]	Aliarcobacter butzleri	85.7	85.7	0.94	2e-16	12.7	619	WP_260877261.1
diguanylate cyclase [Azonexus sp.]	Azonexus sp.	85.7	85.7	0.89	2e-16	13.45	620	WP_374326574.1
HD domain-containing phosphohydrolase [Geobacter sp.]	Geobacter sp.	85.7	85.7	0.9	2e-16	17.8	714	WP_298266559.1
GGDEF domain-containing protein [Aliarcobacter butzleri]	Aliarcobacter butzleri	85.7	85.7	0.94	2e-16	12.7	619	WP_260874085.1
GGDEF domain-containing protein [Aliarcobacter butzleri]	Aliarcobacter butzleri	85.7	85.7	0.94	2e-16	12.7	619	WP_260886424.1
GGDEF domain-containing protein [Aliarcobacter butzleri]	Aliarcobacter butzleri	85.7	85.7	0.94	2e-16	12.7	619	WP_323595904.1
GGDEF domain-containing protein [Aliarcobacter butzleri]	Aliarcobacter butzleri	85.7	85.7	0.94	2e-16	12.7	619	WP_046995363.1
methyl-accepting chemotaxis protein [Pseudothauera nasutitermitis]	Pseudothauera nasutitermitis	85.7	85.7	0.89	2e-16	12.4	540	WP_136348256.1
GGDEF domain-containing protein [Aliarcobacter butzleri]	Aliarcobacter butzleri	85.7	85.7	0.94	2e-16	12.7	619	WP_237940239.1
methyl-accepting chemotaxis protein [Pseudoalteromonas sp. S3260]	Pseudoalteromonas sp. S3260	85.7	85.7	0.96	2e-16	14.84	534	WP_138562790.1
GGDEF domain-containing protein [Aliarcobacter butzleri]	Aliarcobacter butzleri	85.7	85.7	0.94	2e-16	12.7	619	WP_152058659.1
GGDEF domain-containing protein [Aliarcobacter butzleri]	Aliarcobacter butzleri	85.7	85.7	0.94	2e-16	12.7	619	WP_301381656.1
methyl-accepting chemotaxis protein [Marinospirillum sp.]	Marinospirillum sp.	85.7	85.7	0.94	2e-16	14.29	540	WP_404419895.1
HAMP domain-containing sensor histidine kinase [Geobacter argillaceus]	Geobacter argillaceus	85.7	85.7	0.9	2e-16	11.54	542	WP_145017798.1
GGDEF domain-containing protein [Aliarcobacter butzleri]	Aliarcobacter butzleri	85.7	85.7	0.94	2e-16	12.7	619	WP_151946387.1
methyl-accepting chemotaxis protein [Campylobacter jejuni]	Campylobacter jejuni	85.7	85.7	0.94	2e-16	15.83	526	WP_257839808.1
cytochrome C [Geomonas oryzae]	Geomonas oryzae	83.7	83.7	0.9	2e-16	13.08	278	WP_129127203.1
methyl-accepting chemotaxis protein [Allochromatium warmingii]	Allochromatium warmingii	85.7	85.7	0.98	2e-16	12.33	538	WP_091332814.1
GGDEF domain-containing protein [Aliarcobacter butzleri]	Aliarcobacter butzleri	85.7	85.7	0.94	2e-16	12.7	593	WP_237972334.1
MULTISPECIES: PAS domain-containing protein [unclassified Pseudodesulfovibrio]	unclassified Pseudodesulfovibrio	85.7	85.7	0.93	2e-16	9.7	756	WP_419785274.1
GGDEF domain-containing protein [Synechococcus sp. RSCCF101]	Synechococcus sp. RSCCF101	85.7	85.7	0.95	2e-16	14.17	616	WP_150884028.1
GGDEF domain-containing protein [Aliarcobacter vitoriensis]	Aliarcobacter vitoriensis	85.7	85.7	0.94	2e-16	11.11	618	WP_418185115.1
GGDEF domain-containing protein [Aliarcobacter butzleri]	Aliarcobacter butzleri	85.7	85.7	0.94	2e-16	12.7	619	WP_123377541.1
diguanylate cyclase [Guyparkeria halophila]	Guyparkeria halophila	85.7	85.7	0.98	2e-16	11.02	657	WP_322521539.1
methyl-accepting chemotaxis protein [Zoogloea oryzae]	Zoogloea oryzae	85.7	85.7	0.89	2e-16	11.57	540	WP_284189047.1
methyl-accepting chemotaxis protein [Campylobacter coli]	Campylobacter coli	85.7	85.7	0.94	2e-16	16.67	530	WP_349686445.1
GGDEF domain-containing protein [Aliarcobacter vitoriensis]	Aliarcobacter vitoriensis	85.7	85.7	0.94	2e-16	11.11	618	WP_113893652.1
methyl-accepting chemotaxis protein [Rhodocyclus tenuis]	Rhodocyclus tenuis	85.7	85.7	0.98	2e-16	10.34	536	WP_153117250.1
methyl-accepting chemotaxis protein [Tepidiphilus succinatimandens]	Tepidiphilus succinatimandens	85.7	85.7	0.89	2e-16	17.65	537	WP_141056457.1
membrane protein [Campylobacter jejuni]	Campylobacter jejuni	81	81	0.89	2e-16	15.79	149	WP_025998002.1
methyl-accepting chemotaxis protein [Rhodocyclus tenuis]	Rhodocyclus tenuis	85.7	85.7	0.89	2e-16	10	536	WP_200383763.1
methyl-accepting chemotaxis protein [Pseudoalteromonas tetraodonis]	Pseudoalteromonas tetraodonis	85.7	85.7	0.96	2e-16	15.62	534	WP_394186362.1
MULTISPECIES: methyl-accepting chemotaxis protein [unclassified Pseudoalteromonas]	unclassified Pseudoalteromonas	85.7	85.7	0.96	2e-16	14.84	534	WP_013463673.1
MULTISPECIES: methyl-accepting chemotaxis protein [unclassified Pseudoalteromonas]	unclassified Pseudoalteromonas	85.7	85.7	0.96	2e-16	14.84	534	WP_409424252.1
MULTISPECIES: methyl-accepting chemotaxis protein [unclassified Halorhodospira]	unclassified Halorhodospira	85.7	85.7	0.95	2e-16	16.54	541	WP_238633604.1
putative bifunctional diguanylate cyclase/phosphodiesterase [Thiohalospira sp.]	Thiohalospira sp.	85.7	85.7	0.95	2e-16	17.07	858	WP_411064439.1
GGDEF domain-containing protein [Sulfurimonas sp.]	Sulfurimonas sp.	85.7	85.7	0.96	2e-16	12.4	617	WP_372998730.1
methyl-accepting chemotaxis protein [Pseudoalteromonas sp. S4741]	Pseudoalteromonas sp. S4741	85.7	85.7	0.96	2e-16	14.06	534	WP_138626112.1
putative bifunctional diguanylate cyclase/phosphodiesterase [Thiohalospira halophila]	Thiohalospira halophila	85.7	85.7	0.95	2e-16	14.63	852	WP_093427739.1
diguanylate cyclase [Poseidonibacter sp.]	Poseidonibacter sp.	85.7	85.7	0.94	2e-16	12	615	WP_424426357.1
GGDEF domain-containing protein [Aliarcobacter butzleri]	Aliarcobacter butzleri	85.7	85.7	0.94	2e-16	12.7	619	WP_012012287.1
GGDEF domain-containing protein [Aliarcobacter butzleri]	Aliarcobacter butzleri	85.7	85.7	0.94	2e-16	12.7	619	WP_258271387.1
methyl-accepting chemotaxis protein [Parazoarcus communis]	Parazoarcus communis	85.7	85.7	0.89	2e-16	11.57	540	WP_108971842.1
methyl-accepting chemotaxis protein [Thalassolituus sp. UBA2590]	Thalassolituus sp. UBA2590	85.3	85.3	0.9	2e-16	14.88	535	WP_301388042.1
[truncated: 6,900 more rows]
