# Supplementary material for: A bacterial NO-binding sensor domain evolved through acquisition of a cytochrome-derived c-type heme-binding motif
Source: bioRxiv. 2026 Feb 2:2026.02.01.703092. Preprint. [Version 1] doi: 10.64898/2026.02.01.703092 (PMC12889525; doi:10.64898/2026.02.01.703092)
Supplement: Supplement 5 [file media-5.xlsx]

## Sheet: Tll0287
Table S3. Taxonomic distribution of sequences matching the PF11845 model in the Genome Taxonomy Database (GTDB)
Phylum name	Number of genome hits	Proportion of all hits	Number of genomes in clade
AABM5-125-24	9	0.000791696	33
Delongbacteria	2	0.000175932	14
Calditrichota	25	0.00219916	35
KSB1	11	0.000967628	48
Spirochaetota	149	0.013106966924700914	919
JdFR-76	1	8.79662e-05	6
QNDG01	1	8.79662e-05	12
Actinomycetota	105	0.00923645	8813
CLD3	3	0.000263899	9
Bacteroidota	1793	0.15772343420126672	11000
Chloroflexota	115	0.010116115411681914	1910
Armatimonadota	13	0.00114356	187
Eremiobacterota	19	0.00167136	117
Bacillota_G	5	0.000439831	150
Bacillota_A	3	0.000263899	11264
Bacillota_C	18	0.00158339	468
Bacillota_B	55	0.00483814	395
Bacillota_D	17	0.00149543	112
Bacillota	8	0.00070373	5292
Bacillota_H	1	8.79662e-05	19
Bacillota_F	1	8.79662e-05	58
Bacillota_E	10	0.000879662	145
Cyanobacteriota	564	0.0496129	1830
Margulisbacteria	1	8.79662e-05	63
Elusimicrobiota	15	0.00131949	258
CAKKQC01	1	8.79662e-05	2
Omnitrophota	15	0.00131949	420
Auribacterota	1	8.79662e-05	4
JACRDZ01	1	8.79662e-05	3
JAGOBX01	1	8.79662e-05
Planctomycetota	856	0.0752991	1664
Marinisomatota	37	0.00325475	230
Cloacimonadota	2	0.000175932	95
WOR-3	9	0.000791696	89
Latescibacterota	5	0.000439831	54
Zixibacteria	39	0.00343068	96
JABDJQ01	3	0.000263899	5
ARS69	1	8.79662e-05	3
JAGLYR01	1	8.79662e-05
Eisenbacteria	6	0.000527797	41
Krumholzibacteriota	31	0.00272695	58
Gemmatimonadota	51	0.00448628	336
4572-55	2	0.000175932	2
Acidobacteriota	233	0.0204961	1298
B130-G9	1	8.79662e-05	3
CSSED10-310	1	8.79662e-05	9
Campylobacterota	377	0.0331633	682
Aquificota	46	0.00404645	84
Thermosulfidibacterota	5	0.000439831	8
Chrysiogenota	3	0.000263899	3
Deferribacterota	30	0.00263899	30
Desulfobacterota_D	4	0.000351865	39
Calescibacterota	3	0.000263899	3
DYJV01	1	8.79662e-05
Desulfobacterota_G	3	0.000263899	31
SZUA-79	22	0.00193526	41
J088	1	8.79662e-05
Pseudomonadota	4384	0.3856439127375088	21693
Chlamydiota	1	8.79662e-05	254
Verrucomicrobiota	314	0.0276214	1722
UBA2233	2	0.000175932	2
Desulfobacterota_E	27	0.00237509	49
BMS3Abin14	5	0.000439831	9
Desulfobacterota_C	8	0.00070373	9
Desulfobacterota_F	259	0.022783251231527094	351
SZUA-182	3	0.000263899	8
Methylomirabilota	16	0.00140746	80
Schekmanbacteria	2	0.000175932	4
UBA8248	1	8.79662e-05	13
Tectomicrobia	3	0.000263899	4
Nitrospinota_B	2	0.000175932	2
Nitrospinota	55	0.00483814	81
CG2-30-53-67	3	0.000263899	5
Nitrospirota_B	1	8.79662e-05
CG2-30-70-394	2	0.000175932	2
Nitrospirota	354	0.031140042223786066	459
Desulfobacterota	742	0.0652709	1244
JACPQY01	2	0.000175932	2
Myxococcota_B	1	8.79662e-05
FEN-1099	1	8.79662e-05	5
Myxococcota	205	0.0180331	664
JAGRBM01	1	8.79662e-05
JADJOY01	1	8.79662e-05
Myxococcota_A	20	0.00175932	60
Desulfobacterota_B	12	0.00105559	111
UBP6	1	8.79662e-05	23
SAR324	20	0.00175932	49
Bdellovibrionota	131	0.011523574947220267	385
Deinococcota	2	0.000175932	167
Patescibacteria	1	8.79662e-05	3374
Sumerlaeota	2	0.000175932	29
OLB16	6	0.000527797	8
Hydrogenedentota	14	0.00123153	56
Poribacteria	7	0.000615764	66
4484-113	4	0.000351865	10
UBP15	3	0.000263899	5
Riflebacteria	5	0.000439831	25
UBP17	3	0.000263899	10
Wallbacteria	2	0.000175932	3
Synergistota	1	8.79662e-05	144
Fibrobacterota	3	0.000263899	148
class name	number of genome hits	proportion of all hits	number of genomes in clade
AABM5-125-24	1	8.79662e-05	7
RPQS01	6	0.000527797	14
BMS3BBIN04	2	0.000175932	6
UBA4055	2	0.000175932
Calditrichia	25	0.00219916
UBA2214	11	0.000967628
GWE2-31-10	4	0.000351865	9
JdFR-76	1	8.79662e-05
QNDG01	1	8.79662e-05
Actinomycetia	1	8.79662e-05	6393
CLD3	3	0.000263899
Chlorobia	24	0.00211119	107
Bacteroidia	1566	0.1377551020408163	10262
Coriobacteriia	98	0.00862069	963
Aquicultoria	2	0.000175932	15
Chloroflexia	12	0.00105559	134
Anaerolineae	99	0.00870866	914
Spirochaetia	39	0.00343068	697
Dehalococcoidia	3	0.000263899	598
Limnocylindria	1	8.79662e-05	149
UBA5377	1	8.79662e-05	16
UBA10988	2	0.000175932	5
Abditibacteria	1	8.79662e-05	9
Fimbriimonadia	3	0.000263899	76
Armatimonadia	1	8.79662e-05	13
Chthonomonadetes	3	0.000263899	21
SYMT01	2	0.000175932	4
Eremiobacteria	16	0.00140746	79
Xenobia	3	0.000263899	25
Limnochordia	3	0.000263899	71
UBA5301	2	0.000175932	6
Thermosediminibacteria	1	8.79662e-05	22
Clostridia	2	0.000175932	11207
Negativicutes	18	0.00158339
Syntrophomonadia	3	0.000263899	50
Peptococcia	2	0.000175932	48
Dehalobacteriia	1	8.79662e-05	39
Desulfitobacteriia	24	0.00211119	71
Moorellia	12	0.00105559	41
Z-2901	3	0.000263899	3
Desulfotomaculia	7	0.000615764	101
Thermincolia	3	0.000263899	10
Natranaerobiia	1	8.79662e-05	3
Dethiobacteria	16	0.00140746	98
Bacilli	8	0.00070373
UBA4802	19	0.00167136	36
UBA994	1	8.79662e-05
Halanaerobiia	1	8.79662e-05
JAIMAT01	1	8.79662e-05
JAMCWA01	1	8.79662e-05
Symbiobacteriia	5	0.000439831	8
DYFQ01	1	8.79662e-05
UBA3575	1	8.79662e-05	2
UBA3569	1	8.79662e-05
Vampirovibrionia	1	8.79662e-05	539
Cyanobacteriia	558	0.0490852	1276
DYNZ01	1	8.79662e-05
Leptospirae	82	0.00721323	121
Sericytochromatia	5	0.000439831	15
Marinamargulisbacteria	1	8.79662e-05	30
Elusimicrobia	15	0.00131949	211
CAKKQC01	1	8.79662e-05
Koll11	14	0.00123153	369
Omnitrophia	1	8.79662e-05	47
Auribacteria	1	8.79662e-05
JACRDZ01	1	8.79662e-05	2
JAGOBX01	1	8.79662e-05
JAJSAM01	2	0.000175932	7
PLA2	5	0.000439831	8
GCA-002687715	2	0.000175932	14
B15-G4	1	8.79662e-05	10
UBA1135	53	0.00466221	123
UBA8108	13	0.00114356	30
J058	5	0.000439831	8
UBA8742	4	0.000351865	23
Uabimicrobiia	4	0.000351865	6
Brocadiia	53	0.00466221	68
MHYJ01	5	0.000439831	23
Planctomycetia	506	0.0445109	660
Rhodothermia	47	0.00413441	203
UBA10030	15	0.00131949	81
T3Sed10-11	4	0.000351865	6
Kryptonia	5	0.000439831	18
Ignavibacteria	88	0.00774103	206
SZUA-365	15	0.00131949	15
Kapabacteria	29	0.00255102	97
SORT01	2	0.000175932	6
BS150m-G59	1	8.79662e-05
Marinisomatia	19	0.00167136	174
AB16	1	8.79662e-05	9
UBA8477	11	0.000967628	19
UBA2242	1	8.79662e-05	19
JAANXI01	2	0.000175932	2
Cloacimonadia	2	0.000175932
Hydrothermia	9	0.000791696	22
UBA2968	5	0.000439831	43
MSB-5A5	39	0.00343068
JABDJQ01	3	0.000263899
ARS69	1	8.79662e-05
JAGLYR01	1	8.79662e-05
RBG-16-71-46	6	0.000527797
Krumholzibacteria	31	0.00272695
Glassbacteria	2	0.000175932	5
Gemmatimonadetes	49	0.00431034	331
4572-55	2	0.000175932
HRBIN11	1	8.79662e-05	4
Aminicenantia	1	8.79662e-05	85
Thermoanaerobaculia	41	0.00360662	100
Polarisedimenticolia	6	0.000527797	24
Blastocatellia	14	0.00123153	160
Terriglobia	103	0.00906052	645
UBA6911	5	0.000439831	29
Vicinamibacteria	16	0.00140746	158
UBA4820	2	0.000175932	10
Holophagae	44	0.00387051	71
B130-G9	1	8.79662e-05
JAJRTK01	1	8.79662e-05
Campylobacteria	375	0.0329873	664
Desulfurellia	2	0.000175932	18
Desulfurobacteriia	9	0.000791696	14
Aquificae	37	0.00325475	70
Thermosulfidibacteria	5	0.000439831
Chrysiogenetes	3	0.000263899
Deferribacteres	30	0.00263899
UBA1144	4	0.000351865
Calescibacteriia	3	0.000263899
DYJV01	1	8.79662e-05
Syntrophorhabdia	3	0.000263899
SZUA-79	22	0.00193526
J088	1	8.79662e-05
Alphaproteobacteria	1274	0.11206896551724138	9662
Phycisphaerae	189	0.0166256	623
GCA-2746535	1	8.79662e-05
UBA11346	11	0.000967628	21
SZUA-567	2	0.000175932	15
Zetaproteobacteria	20	0.00175932	46
Magnetococcia	48	0.00422238	50
Chlamydiia	1	8.79662e-05
Gammaproteobacteria	3042	0.2675932441942294	11935
Verrucomicrobiae	292	0.025686136523574946	1211
UBA12135	2	0.000175932	3
UBA2233	2	0.000175932
Anaeroferrophillalia	12	0.00105559	14
Deferrimicrobia	15	0.00131949	33
BMS3Abin14	5	0.000439831
Deferrisomatia	8	0.00070373
JdFR-97	1	8.79662e-05
GWC2-55-46	35	0.00307882	51
BSN033	5	0.000439831	18
WTBG01	3	0.000263899	11
SM23-61	1	8.79662e-05	6
JADFVX01	2	0.000175932	2
Desulfuromonadia	207	0.018209007741027447	239
JAJRXV01	2	0.000175932	2
JAENJC01	3	0.000263899	3
SZUA-182	3	0.000263899
Methylomirabilia	16	0.00140746
GWA2-38-11	2	0.000175932
UBA8248	1	8.79662e-05
Entotheonellia	3	0.000263899
2-12-FULL-45-22	2	0.000175932
UBA7883	15	0.00131949	19
Nitrospinia	32	0.00281492	48
JADGAW01	1	8.79662e-05
CAJXCL01	1	8.79662e-05
JACRGO01	1	8.79662e-05
SZUA-224	2	0.000175932	3
UBA9942	3	0.000263899	8
CG2-30-53-67	3	0.000263899
JACRHL01	1	8.79662e-05
CG2-30-70-394	2	0.000175932
Nitrospiria	198	0.017417311752287123	225
Kiritimatiellia	7	0.000615764	300
9FT-COMBO-42-15	2	0.000175932	16
UBA9217	12	0.00105559	18
Thermodesulfovibrionia	142	0.012491203377902885	196
Desulfobaccia	18	0.00158339	24
Desulfarculia	21	0.00184729	27
Syntrophobacteria	19	0.00167136	44
RBG-13-43-22	3	0.000263899	4
QYQD01	1	8.79662e-05	2
JADFXK01	4	0.000351865	4
JACQYL01	1	8.79662e-05
DSM-4660	24	0.00211119	76
Desulfobacteria	181	0.0159219	316
Desulfovibrionia	209	0.0183849	307
Desulfobulbia	179	0.015746	199
Dissulfuribacteria	16	0.00140746	27
Thermodesulfobacteria	21	0.00184729	33
Desulfomonilia	14	0.00123153	34
Syntrophia	31	0.00272695	138
JACPQY01	2	0.000175932
SURF-8	1	8.79662e-05
FEN-1099	1	8.79662e-05
UBA796	23	0.00202322	67
UBA6777	3	0.000263899	4
UBA9042	16	0.00140746	52
Bradymonadia	18	0.00158339	49
Polyangia	99	0.00870866	297
UBA727	2	0.000175932	16
WYAZ01	3	0.000263899	5
XYA12-FULL-58-9	5	0.000439831	9
Myxococcia	36	0.00316678	149
JAGRBM01	1	8.79662e-05
JADJOY01	1	8.79662e-05
UBA9160	20	0.00175932
Binatia	12	0.00105559
UBA1177	1	8.79662e-05	21
SAR324	20	0.00175932
Oligoflexia	5	0.000439831	44
UBA6919	2	0.000175932	2
UBA2361	6	0.000527797	33
FAC87	8	0.00070373	17
Lentisphaeria	15	0.00131949	211
Bacteriovoracia	49	0.00431034	99
UBA1018	9	0.000791696	45
Bdellovibrionia	53	0.00466221	118
YA12-FULL-61-11	1	8.79662e-05
Deinococci	2	0.000175932
Paceibacteria	1	8.79662e-05	1369
Sumerlaeia	2	0.000175932
OLB16	6	0.000527797
Hydrogenedentia	14	0.00123153
WGA-4E	7	0.000615764	64
4484-113	4	0.000351865	8
UBA6099	3	0.000263899
Ozemobacteria	5	0.000439831
UBA6191	3	0.000263899
UBA9980	2	0.000175932
Synergistia	1	8.79662e-05	139
Chitinivibrionia	1	8.79662e-05	35
Thermoleophilia	4	0.000351865	351
Fibrobacteria	2	0.000175932	110
order name	number of genome hits	proportion of all hits	number of genomes in clade
AABM5-125-24	1	8.79662e-05
RPQS01	6	0.000527797
BMS3BBIN04	2	0.000175932
CAIWAD01	2	0.000175932	4
RBG-13-44-9	12	0.00105559	16
JAJRVZ01	1	8.79662e-05	2
Calditrichales	12	0.00105559	17
DRLW01	6	0.000527797	13
AABM5-25-91	3	0.000263899	10
UBA2214	1	8.79662e-05	18
JACIZP01	1	8.79662e-05	3
GWE2-31-10	4	0.000351865
JdFR-76	1	8.79662e-05
QNDG01	1	8.79662e-05
Actinomycetales	1	8.79662e-05	2302
SB21	3	0.000263899	7
Chlorobiales	24	0.00211119
JANWVE01	1	8.79662e-05	2
Cytophagales	388	0.034130893736805064	807
Coriobacteriales	75	0.00659747	899
OPB41	23	0.00202322	52
Aquicultorales	2	0.000175932	8
Chloroflexales	12	0.00105559	66
JAHJIN01	1	8.79662e-05
UBA4142	4	0.000351865	19
JAADDB01	1	8.79662e-05	5
JAAEKA01	1	8.79662e-05	6
J102	4	0.000351865	15
Caldilineales	4	0.000351865	52
Fen-1058	2	0.000175932	5
B4-G1	3	0.000263899	43
Promineofilales	13	0.00114356	70
Anaerolineales	39	0.00343068	420
Treponematales	23	0.00202322	394
Aggregatilineales	16	0.00140746	130
4572-78	11	0.000967628	30
RBG-13-53-26	1	8.79662e-05	7
JACQUE01	1	8.79662e-05
SAR202	1	8.79662e-05	58
Limnocylindrales	1	8.79662e-05	109
UBA1398	1	8.79662e-05	2
UBA10988	2	0.000175932
Abditibacteriales	1	8.79662e-05	6
Fimbriimonadales	3	0.000263899
Armatimonadales	1	8.79662e-05
Chthonomonadales	3	0.000263899
SYMT01	2	0.000175932
Baltobacterales	16	0.00140746	71
Xenobiales	3	0.000263899	22
Limnochordales	2	0.000175932	6
DTU010	1	8.79662e-05	37
UBA5301	1	8.79662e-05	3
JAMCQP01	1	8.79662e-05
Koleobacterales	1	8.79662e-05	3
NS11-12g	13	0.00114356	113
UBA7662	2	0.000175932	14
AKYH767-A	11	0.000967628	47
Bacteroidales	196	0.017241379310344827	4720
DSM-27196	2	0.000175932	43
Spirochaetales_E	2	0.000175932	20
Lachnospirales	2	0.000175932	3140
SZUA-6	3	0.000263899	23
SPDA01	1	8.79662e-05	3
UBA9216	1	8.79662e-05	4
DSM-16054	4	0.000351865	5
UBA1444	1	8.79662e-05	3
Sporomusales_A	1	8.79662e-05	3
Sporomusales_C	3	0.000263899	4
Sporomusales	7	0.000615764	14
ARS1246	1	8.79662e-05	4
JAEYSJ01	1	8.79662e-05
Selenomonadales	1	8.79662e-05	194
Propionisporales	4	0.000351865	10
Syntrophomonadales	3	0.000263899
Peptococcales	2	0.000175932	28
UBA4068	1	8.79662e-05	30
Heliobacteriales	8	0.00070373	8
Desulfitobacteriales	16	0.00140746	63
Moorellales	1	8.79662e-05	20
Calderihabitantales	1	8.79662e-05
JADQBR01	3	0.000263899	3
DULZ01	4	0.000351865	5
PH28-bin88	3	0.000263899	3
Carboxydothermales	3	0.000263899
Desulfotomaculales	6	0.000527797	84
Ammonifexales	1	8.79662e-05	17
Thermincolales	3	0.000263899
Natranaerobiales	1	8.79662e-05
DTU022	4	0.000351865	70
PWVN01	1	8.79662e-05	2
SKNC01	2	0.000175932	5
Dethiobacterales	9	0.000791696	21
Desulfuribacillales	2	0.000175932	3
UBA4802	19	0.00167136
Bacillales	2	0.000175932	788
Bacillales_H	3	0.000263899	112
DSM-22679	1	8.79662e-05
UBA994	1	8.79662e-05	9
Halobacteroidales	1	8.79662e-05	13
JAIMAT01	1	8.79662e-05
JAMCWA01	1	8.79662e-05
Symbiobacteriales	4	0.000351865	6
JAMDAP01	1	8.79662e-05	2
DYFQ01	1	8.79662e-05
UBA3575	1	8.79662e-05
UBA3569	1	8.79662e-05
2-02-FULL-35-15	1	8.79662e-05	11
Gloeobacterales	5	0.000439831	8
Thermostichales	5	0.000439831	8
Pseudanabaenales	9	0.000791696	31
CACIAM-69d	3	0.000263899	4
PCC-9006	2	0.000175932	3
PCC-7407	1	8.79662e-05
Elainellales	27	0.00237509	34
Cyanobacteriales	341	0.029996481351161154	483
Neosynechococcales	1	8.79662e-05
GCF-001939115	1	8.79662e-05
FACHB-46	2	0.000175932	2
Leptolyngbyales	27	0.00237509	38
Phormidesmiales	47	0.00413441	55
Thermosynechococcales	18	0.00158339	22
Gloeomargaritales	3	0.000263899	6
PCC-6307	65	0.0057178	574
DYNZ01	1	8.79662e-05
Turneriellales	9	0.000791696	13
FACHB-261	1	8.79662e-05
S15B-MN24	1	8.79662e-05	8
UBA7694	4	0.000351865	6
DT-59	1	8.79662e-05
Elusimicrobiales	4	0.000351865	126
UBA1565	11	0.000967628	50
CAKKQC01	1	8.79662e-05
B26-G9	3	0.000263899	11
GIF10	6	0.000527797	76
Zapsychrales	3	0.000263899	80
SKK-01	2	0.000175932	14
Omnitrophales	1	8.79662e-05	42
Auribacterales	1	8.79662e-05
JACRDZ01	1	8.79662e-05
Leptospirales	73	0.00642153	108
DSM-17781	1	8.79662e-05
JAGOBX01	1	8.79662e-05
JAKLKS01	2	0.000175932	6
PLA2	5	0.000439831
GCA-002687715	2	0.000175932
JABMQR01	1	8.79662e-05	6
B15-G4	1	8.79662e-05
UBA2386	24	0.00211119	42
Flavobacteriales	690	0.0606967	2789
UBA1135	29	0.00255102	81
UBA1146	10	0.000879662	18
UBA8108	3	0.000263899	10
J058	5	0.000439831	7
UBA2392	4	0.000351865	19
J132	1	8.79662e-05
Uabimicrobiales	3	0.000263899	5
Brocadiales	51	0.00448628	54
JAJRTI01	1	8.79662e-05
SM23-32	1	8.79662e-05	10
MHYJ01	1	8.79662e-05	8
WSZJ01	3	0.000263899	8
JACQXL01	1	8.79662e-05	7
Isosphaerales	21	0.00184729	29
AKYH767	1	8.79662e-05	137
JACCXN01	1	8.79662e-05
M30B66	1	8.79662e-05	4
CAIKAF01	6	0.000527797	10
UBA10329	10	0.000879662	11
Gemmatales	68	0.0059817	84
Sphingobacteriales	4	0.000351865	402
Chitinophagales	225	0.019792399718508092	1148
Pan216	3	0.000263899	3
Planctomycetales	124	0.010907811400422239	144
CAILMK01	3	0.000263899	10
J057	4	0.000351865	13
SpSt-205	10	0.000879662	10
Balneolales	20	0.00175932	122
Rhodothermales	27	0.00237509	80
UBA10030	15	0.00131949
T3Sed10-11	4	0.000351865
Kryptoniales	5	0.000439831
Ignavibacteriales	88	0.00774103	160
SZUA-365	15	0.00131949
Palsa-1295	1	8.79662e-05	9
Kapabacteriales	28	0.00246305	81
SORT01	2	0.000175932
BS150m-G59	1	8.79662e-05
Marinisomatales	10	0.000879662	129
Pirellulales	290	0.025510204081632654	400
SCGC-AAA003-L08	9	0.000791696	45
AB16	1	8.79662e-05
UBA8477	11	0.000967628
UBA2242	1	8.79662e-05
JAANXI01	2	0.000175932
Cloacimonadales	1	8.79662e-05	82
JGIOTU-2	1	8.79662e-05	13
LBFQ01	7	0.000615764	8
WGAB01	1	8.79662e-05	2
S141-80	1	8.79662e-05
UBA8231	4	0.000351865	28
UBA2968	1	8.79662e-05	14
GN15	31	0.00272695	52
CAIYYT01	2	0.000175932	5
WJJR01	1	8.79662e-05	7
UBA10806	4	0.000351865	9
UM-FILTER-46-8	1	8.79662e-05	3
JABDJQ01	3	0.000263899
ARS69	1	8.79662e-05
JAGLYR01	1	8.79662e-05
CAIMUX01	3	0.000263899	11
RBG-16-71-46	2	0.000175932	19
SZUA-252	1	8.79662e-05	7
WVZY01	3	0.000263899	5
JACNKJ01	1	8.79662e-05	5
LZORAL124-64-63	27	0.00237509	33
GWA2-58-10	2	0.000175932
Gemmatimonadales	24	0.00211119	197
Longimicrobiales	18	0.00158339	109
KS3-K002	7	0.000615764	23
4572-55	1	8.79662e-05
J002	1	8.79662e-05
MFGW01	1	8.79662e-05
Aminicenantales	1	8.79662e-05	60
UBA2201	1	8.79662e-05
UBA5066	13	0.00114356	15
Thermoanaerobaculales	15	0.00131949	26
UBA5704	12	0.00105559	41
Polarisedimenticolales	2	0.000175932	6
J045	4	0.000351865	7
HR10	4	0.000351865	6
Chloracidobacteriales	3	0.000263899	13
RBC074	7	0.000615764	18
Acidoferrales	3	0.000263899	76
Bryobacterales	51	0.00448628	184
Terriglobales	49	0.00431034	325
JAAYUB01	3	0.000263899	4
UBA6911	1	8.79662e-05	14
CAINFC01	1	8.79662e-05
Vicinamibacterales	14	0.00123153	134
Fen-336	2	0.000175932	14
UBA4820	2	0.000175932
Thermotomaculales	4	0.000351865	6
Holophagales	39	0.00343068	60
Acanthopleuribacterales	1	8.79662e-05	5
B130-G9	1	8.79662e-05
JAJRTK01	1	8.79662e-05
Nautiliales	8	0.00070373	8
Campylobacterales	367	0.0322836	656
JAADFJ01	2	0.000175932	2
Desulfurobacteriales	9	0.000791696
Hydrogenothermales	20	0.00175932	22
Aquificales	17	0.00149543	48
Thermosulfidibacterales	5	0.000439831
Chrysiogenales	3	0.000263899
Deferribacterales	30	0.00263899
UBA2774	1	8.79662e-05	17
RKRQ01	3	0.000263899	8
Calescibacteriales	3	0.000263899
DYJV01	1	8.79662e-05
Syntrophorhabdales	3	0.000263899
Acidulodesulfobacterales	22	0.00193526
J088	1	8.79662e-05
UBA1280	1	8.79662e-05	16
JABSOH01	4	0.000351865	10
Micavibrionales	12	0.00105559	126
Thalassobaculales	10	0.000879662	31
UBA7985	1	8.79662e-05	8
JANSWW01	1	8.79662e-05
Acetobacterales	68	0.0059817	425
FEN-1346	4	0.000351865	7
JAJVII01	1	8.79662e-05
SM23-33	4	0.000351865	29
JAAYCJ01	3	0.000263899	3
Rhodospirillales	55	0.00483814	113
UBA1845	42	0.00369458	88
Kiloniellales	23	0.00202322	38
DSM-16000	10	0.000879662	11
Azospirillales	10	0.000879662	76
BOG-932	1	8.79662e-05	3
Dongiales	7	0.000615764	15
JAEULC01	3	0.000263899	5
CACIAM-22H2	4	0.000351865	18
SHVT01	1	8.79662e-05	2
ATCC43930	15	0.00131949	27
Elsterales	2	0.000175932	7
SMXQ01	2	0.000175932	8
JAAXGF01	1	8.79662e-05	3
SP197	2	0.000175932	8
UBA828	3	0.000263899	16
GCA-2721365	1	8.79662e-05
UBA7887	6	0.000527797	8
Geminicoccales	2	0.000175932	20
CAIVPW01	1	8.79662e-05	5
UBA2966	3	0.000263899	5
GCA-2731375	2	0.000175932	8
Zavarziniales	2	0.000175932	5
Caulobacterales	36	0.00316678	574
Sedimentisphaerales	32	0.00281492	126
Micropepsales	5	0.000439831	70
Rhodobacterales	154	0.013546798029556651	1479
Tepidisphaerales	2	0.000175932	11
Phycisphaerales	101	0.00888459	317
Rhizobiales	624	0.0548909	2368
Parvibaculales	2	0.000175932	55
CAISDR01	1	8.79662e-05
Sphingomonadales	79	0.00694933	1183
GCA-2746535	1	8.79662e-05
UBA11346	11	0.000967628
H5-PLA8	1	8.79662e-05	3
Sneathiellales	11	0.000967628	24
SZUA-567	1	8.79662e-05	10
Minwuiales	4	0.000351865	4
Ferrovibrionales	1	8.79662e-05	12
Bin95	5	0.000439831	10
Reyranellales	20	0.00175932	62
UBA6615	3	0.000263899	17
MPNO01	6	0.000527797	24
Rhodospirillales_A	46	0.00404645	148
UBA8366	4	0.000351865	35
Paracaedibacterales	1	8.79662e-05	32
TMED109_A	6	0.000527797	14
VXPW01	6	0.000527797	6
TMED109	5	0.000439831	8
Rickettsiales	2	0.000175932	285
CG1-02-64-396	1	8.79662e-05
Mariprofundales	19	0.00167136	45
Magnetococcales	48	0.00422238
Chlamydiales	1	8.79662e-05	234
UBA4486	10	0.000879662	40
Ga0077536	4	0.000351865	27
JAJPIJ01	1	8.79662e-05	3
UBA7966	2	0.000175932	2
J113	1	8.79662e-05
Beggiatoales	26	0.00228712	30
Nitrosococcales	25	0.00219916	50
DSM-26407	1	8.79662e-05
HK1	7	0.000615764	15
JAABTG01	2	0.000175932	2
QNFN01	1	8.79662e-05	2
QQUJ01	1	8.79662e-05
J048	1	8.79662e-05
S144-34	1	8.79662e-05	2
S012-40	2	0.000175932	3
Thiohalomonadales	12	0.00105559	12
GCA-013348725	1	8.79662e-05
SKWO01	1	8.79662e-05
UBA6429	18	0.00158339	21
DRMK01	6	0.000527797	6
Thiohalospirales	1	8.79662e-05
RBG-16-57-12	1	8.79662e-05
JAFLJP01	2	0.000175932	2
SZUA-152	15	0.00131949	18
SG8-11	2	0.000175932	5
Tenderiales	5	0.000439831	8
JAADHS01	3	0.000263899	3
JAADGQ01	3	0.000263899	3
CALZJG01	1	8.79662e-05	3
GCA-2400775	1	8.79662e-05	5
SZUA-76	2	0.000175932	9
JADJWH01	1	8.79662e-05	4
UBA9214	5	0.000439831	9
DSM-19610	10	0.000879662	11
Thiohalobacterales	3	0.000263899	3
Chthoniobacterales	29	0.00255102	170
JAHJQQ01	2	0.000175932	4
JAADJB01	1	8.79662e-05
SZUA-21	2	0.000175932	2
DRJJ01	1	8.79662e-05
GCF-013343005	1	8.79662e-05
JACKNK01	2	0.000175932	2
JABHGC01	2	0.000175932	2
GCF-002020875	5	0.000439831	5
BW-2	2	0.000175932	3
GRL18	11	0.000967628	11
Methylococcales	93	0.00818086	234
JAGRCI01	1	8.79662e-05
JAGRGH01	1	8.79662e-05
Chromatiales	145	0.012755102040816327	166
UWMA-0217	2	0.000175932	3
Thiotrichales	37	0.00325475	43
J044	2	0.000175932	2
Ectothiorhodospirales	45	0.00395848	48
SpSt-1174	1	8.79662e-05	2
UBA4575	7	0.000615764	8
JAJDOJ01	1	8.79662e-05
JAHELT01	1	8.79662e-05
XJ16	1	8.79662e-05	3
Granulosicoccales	8	0.00070373	14
UBA5861	2	0.000175932	2
Halothiobacillales	23	0.00202322	25
HTCC5015	1	8.79662e-05	4
SZUA-229	19	0.00167136	27
GCA-001735895	19	0.00167136	24
Xanthomonadales	114	0.010028149190710767	778
SLND01	1	8.79662e-05	4
SZUA-146	1	8.79662e-05	2
JABDKV01	1	8.79662e-05	3
UBA6522	7	0.000615764	18
GCA-2729495	12	0.00105559	29
Woeseiales	25	0.00219916	70
XN24	2	0.000175932	5
Steroidobacterales	37	0.00325475	163
Verrucomicrobiales	62	0.00545391	292
Nevskiales	13	0.00114356	67
UBA5335	5	0.000439831	9
Competibacterales	38	0.00334272	44
Nitrococcales	14	0.00123153	49
UBA5859	1	8.79662e-05
PS1	8	0.00070373	69
Thiomicrospirales	45	0.00395848	57
HP12	1	8.79662e-05
Enterobacterales_A	276	0.024278676988036593	1276
Pseudomonadales	519	0.0456545	2563
JADLBR01	1	8.79662e-05	4
Methylacidiphilales	14	0.00123153	44
Pedosphaerales	72	0.00633357	253
Immundisolibacterales	1	8.79662e-05	8
Arenicellales	18	0.00158339	78
Acidiferrobacterales	13	0.00114356	51
Arenicellales_A	1	8.79662e-05
Thiohalorhabdales	1	8.79662e-05	2
Acidithiobacillales	1	8.79662e-05	30
Burkholderiales	1268	0.11154116819141449	4020
Palsa-1439	4	0.000351865	14
Opitutales	110	0.00967628	427
Porisulfidales	1	8.79662e-05	4
RKRP01	1	8.79662e-05	5
UBA12135	1	8.79662e-05
Enterobacterales	1	8.79662e-05	848
UBA2233	2	0.000175932
Anaeroferrophillales	12	0.00105559
Deferrimicrobiales	13	0.00114356	31
J040	2	0.000175932	2
BMS3Abin14	5	0.000439831
Deferrisomatales	8	0.00070373
JdFR-97	1	8.79662e-05
GWC2-55-46	31	0.00272695	39
UBA9637	4	0.000351865	10
BSN033	5	0.000439831	15
CAIYCZ01	3	0.000263899	7
SM23-61	1	8.79662e-05
JADFVX01	2	0.000175932
Geobacterales	115	0.010116115411681914	127
Desulfuromonadales	92	0.00809289	112
JAJRXV01	2	0.000175932
JAENJC01	3	0.000263899
SZUA-191	3	0.000263899	4
Rokubacteriales	6	0.000527797	53
Methylomirabilales	10	0.000879662	27
GWA2-38-11	2	0.000175932
UBA8248	1	8.79662e-05	12
Entotheonellales	3	0.000263899	3
2-12-FULL-45-22	2	0.000175932
JACRGQ01	7	0.000615764	10
UBA7883	8	0.00070373	9
Nitrospinales	32	0.00281492
JADGAW01	1	8.79662e-05
CAJXCL01	1	8.79662e-05
JACRGO01	1	8.79662e-05
SZUA-224	2	0.000175932
UBA9942	3	0.000263899	7
CG2-30-53-67	3	0.000263899
JACRHL01	1	8.79662e-05
CG2-30-70-394	2	0.000175932
JACRHA01	1	8.79662e-05
SBBL01	2	0.000175932	12
Nitrospirales	195	0.0171534	201
LD1-PB3_A	2	0.000175932	14
COTS27	1	8.79662e-05	2
HDB-SIOI813	2	0.000175932	10
JACRHJ01	1	8.79662e-05	5
UBA9217	11	0.000967628	13
SZUA-242	2	0.000175932	2
UBA6902	34	0.00299085	41
Thermodesulfovibrionales	106	0.00932442	150
SLOV01	1	8.79662e-05
Kiritimatiellales	2	0.000175932	28
Desulfobaccales	18	0.00158339
Desulfarculales	17	0.00149543	20
Adiutricales	4	0.000351865	7
BM002	3	0.000263899	10
B119-G9	1	8.79662e-05
Syntrophobacterales	15	0.00131949	33
RBG-13-43-22	3	0.000263899
QYQD01	1	8.79662e-05
JADFXK01	4	0.000351865
JACQYL01	1	8.79662e-05
Desulfatiglandales	24	0.00211119
RZYC01	1	8.79662e-05	2
Desulfobacterales	180	0.015833919774806474	300
UBA8416	1	8.79662e-05	22
C00003060	1	8.79662e-05	16
Desulfovibrionales	209	0.0183849
Desulfobulbales	179	0.015746
Dissulfuribacterales	16	0.00140746
Thermodesulfobacteriales	21	0.00184729
Desulfomonilales	13	0.00114356	15
UBA1062	1	8.79662e-05	19
Syntrophales	31	0.00272695
JACPQY01	2	0.000175932
SURF-8	1	8.79662e-05
FEN-1099	1	8.79662e-05	2
UBA796	19	0.00167136	61
JAKLKC01	1	8.79662e-05
UBA9615	3	0.000263899	4
UBA6777	3	0.000263899
GCA-2863065	1	8.79662e-05	4
UBA9042	7	0.000615764	21
PHBI01	6	0.000527797	9
DTJE01	1	8.79662e-05	11
JAGQJP01	1	8.79662e-05
UBA7976	3	0.000263899	12
UBA4248	1	8.79662e-05	11
REDH01	1	8.79662e-05	6
Bradymonadales	13	0.00114356	19
Polyangiales	59	0.00519001	163
JAAYKL01	3	0.000263899	7
GCA-2747355	8	0.00070373	9
Haliangiales	17	0.00149543	43
JAHFDS01	1	8.79662e-05
Fen-1088	1	8.79662e-05	19
Nannocystales	10	0.000879662	25
UBA727	2	0.000175932
WYAZ01	3	0.000263899
JADLHZ01	1	8.79662e-05
XYA12-FULL-58-9	4	0.000351865	7
Myxococcales	36	0.00316678	147
JAGRBM01	1	8.79662e-05
JADJOY01	1	8.79662e-05
SZUA-336	2	0.000175932	7
UBA9160	18	0.00158339	53
UBA1149	2	0.000175932	8
UBA9968	3	0.000263899	30
Bin18	4	0.000351865	16
HRBIN30	3	0.000263899	8
UBA1177	1	8.79662e-05
SAR324	11	0.000967628	38
XYD2-FULL-50-16	9	0.000791696	11
Silvanigrellales	4	0.000351865	13
UBA6919	2	0.000175932
Oligoflexales	1	8.79662e-05	31
SZUA-149	2	0.000175932	7
UBA2361	4	0.000351865	25
UBA2466	8	0.00070373
Lentisphaerales	3	0.000263899	4
Bacteriovoracales	49	0.00431034
Victivallales	3	0.000263899	139
UBA1018	9	0.000791696	41
Bdellovibrionales	53	0.00466221	114
YA12-FULL-61-11	1	8.79662e-05
Deinococcales	2	0.000175932	166
UBA1407	4	0.000351865	60
JABSQK01	5	0.000439831	7
UBA9983_A	1	8.79662e-05	703
MWCT01	1	8.79662e-05	3
JADFCT01	1	8.79662e-05
SURF-12	4	0.000351865	4
OLB16	2	0.000175932	3
Hydrogenedentiales	14	0.00123153
GCA-2687025	1	8.79662e-05	3
WGA-4E	4	0.000351865	57
DTYX01	1	8.79662e-05
JAJRTO01	1	8.79662e-05
4484-113	4	0.000351865	7
UBA6099	3	0.000263899
Ozemobacterales	5	0.000439831
UBA6191	2	0.000175932	4
JACPRK01	1	8.79662e-05	6
UBA9980	2	0.000175932
Synergistales	1	8.79662e-05
Chitinivibrionales	1	8.79662e-05
RBG-16-64-13	2	0.000175932	18
UBA5070	1	8.79662e-05	4
BMS3ABIN01	1	8.79662e-05	20
UBA2241	1	8.79662e-05	15
UBA11236	1	8.79662e-05	6
family name	number of genome hits	proportion of all hits	number of genomes in clade
AABM5-125-24	1	8.79662e-05
RPQS01	6	0.000527797	13
BMS3BBIN04	2	0.000175932
CAIWAD01	2	0.000175932	3
RBG-13-44-9	3	0.000263899	5
J042	9	0.000791696	11
JAJRVZ01	1	8.79662e-05
J004	5	0.000439831	5
Calditrichaceae	7	0.000615764	12
QEVD01	1	8.79662e-05	5
DRLW01	5	0.000439831	8
AABM5-25-91	3	0.000263899	5
DYKH01	1	8.79662e-05
JADDFT01	1	8.79662e-05
GWE2-31-10	4	0.000351865
4484-219	1	8.79662e-05
JABMRT01	1	8.79662e-05	3
Microbacteriaceae	1	8.79662e-05	928
SB21	3	0.000263899
Chlorobiaceae	17	0.00149543	100
Chloroherpetonaceae	7	0.000615764	7
JANWVE01	1	8.79662e-05
Cyclobacteriaceae	204	0.017945109078114006	324
Catalimonadaceae	2	0.000175932	4
Hymenobacteraceae	134	0.011787473610133709	178
UMGS124	10	0.000879662	11
Eggerthellaceae	59	0.00519001	181
UBA8131	5	0.000439831	13
RUG844	1	8.79662e-05	3
PHET01	1	8.79662e-05	2
JAAXUF01	1	8.79662e-05	2
D1FN1-002	1	8.79662e-05	2
UBA2279	11	0.000967628	25
UBA912	1	8.79662e-05	4
JAGXFU01	1	8.79662e-05
JAHIQC01	1	8.79662e-05
JAENZW01	1	8.79662e-05
SLCP01	4	0.000351865	7
UBA3086	1	8.79662e-05
Aquicultoraceae	2	0.000175932	7
Chloroflexaceae	12	0.00105559	33
JAHJIN01	1	8.79662e-05
UBA4142	4	0.000351865	14
JAADDB01	1	8.79662e-05
JAAEKA01	1	8.79662e-05
J102	4	0.000351865
Caldilineaceae	4	0.000351865
Fen-1058	2	0.000175932
172606-1	3	0.000263899	3
SLSP01	1	8.79662e-05	22
B4-G1	2	0.000175932	11
Promineofilaceae	13	0.00114356	68
UBA6668	3	0.000263899	4
UBA6663	1	8.79662e-05	8
VGOW01	1	8.79662e-05	5
DRMV01	1	8.79662e-05	9
UBA4823	3	0.000263899	30
UBA11858	3	0.000263899	16
UBA12059	14	0.00123153	18
UBA11579	1	8.79662e-05	19
Anaerolineaceae	2	0.000175932	137
EnvOPS12	24	0.00211119	155
UBA3940	1	8.79662e-05	10
UBA2796	2	0.000175932	11
J027	2	0.000175932	11
Spirosomaceae	17	0.00149543	186
Phototrophicaceae	11	0.000967628	79
NAK82	1	8.79662e-05	5
4572-78	3	0.000263899	5
J111	7	0.000615764	20
RBG-13-53-26	1	8.79662e-05
JACQUE01	1	8.79662e-05
UBA11138	1	8.79662e-05	18
CSP1-4	1	8.79662e-05	92
UBA1398	1	8.79662e-05
UBA10988	2	0.000175932	4
Abditibacteriaceae	1	8.79662e-05	5
GBS-DC	3	0.000263899	7
Capsulimonadaceae	1	8.79662e-05	3
CAJBBX01	3	0.000263899	9
SYMT01	2	0.000175932	3
Baltobacteraceae	16	0.00140746	68
QWHO01	1	8.79662e-05
JADMJV01	2	0.000175932	6
Limnochordaceae	1	8.79662e-05	2
Bu05	1	8.79662e-05
DTU010	1	8.79662e-05	23
UBA5301	1	8.79662e-05
Thermonemataceae	1	8.79662e-05	5
JAMCQP01	1	8.79662e-05
Rectinemataceae	5	0.000439831	26
Microscillaceae	6	0.000527797	15
UBA3567	1	8.79662e-05
Thermoflexibacteraceae	5	0.000439831	10
Flammeovirgaceae	8	0.00070373	14
Bernardetiaceae	2	0.000175932	8
VRUD01	1	8.79662e-05
Cytophagaceae	2	0.000175932	16
WTJX01	1	8.79662e-05
CCMP332	1	8.79662e-05
JAHDFW01	1	8.79662e-05
UBA8524	1	8.79662e-05	5
UBA955	3	0.000263899	38
UBA9320	7	0.000615764	35
UKL13-3	2	0.000175932	31
UBA7662	2	0.000175932
2013-40CM-41-45	4	0.000351865	12
JABDAW01	1	8.79662e-05	4
OLB10	6	0.000527797	30
GWA2-32-17	1	8.79662e-05	7
JAFGXI01	1	8.79662e-05	3
DYOH01	2	0.000175932	2
DYQJ01	1	8.79662e-05
S143-33	1	8.79662e-05	4
JAADGE01	2	0.000175932	12
UBA6013	1	8.79662e-05
JAIFNL01	1	8.79662e-05	3
NBLH01	1	8.79662e-05	3
Marinilabiliaceae	10	0.000879662	41
UBA5342	1	8.79662e-05	2
Marinifilaceae	10	0.000879662	62
Prolixibacteraceae	31	0.00272695	107
BM523	1	8.79662e-05	2
UBA12481	6	0.000527797	10
JABHKC01	1	8.79662e-05
M50B96	2	0.000175932	4
B39-G9	1	8.79662e-05	5
GWF2-33-38	2	0.000175932	3
DSM-8902	1	8.79662e-05
VadinHA17	2	0.000175932	87
Salinispiraceae	1	8.79662e-05	4
UBA10428	2	0.000175932	26
GCA-2748055	2	0.000175932	18
JAAYUG01	1	8.79662e-05	2
JAAUTT01	4	0.000351865	4
Tenuifilaceae	2	0.000175932	24
Spirochaetaceae_B	2	0.000175932	17
Lachnospiraceae	2	0.000175932	2902
JAFGRV01	2	0.000175932	5
DRHE01	1	8.79662e-05	6
SPDA01	1	8.79662e-05
UBA9216	1	8.79662e-05
Sediminispirochaetaceae	4	0.000351865
UBA1444	1	8.79662e-05
Acetonemaceae	1	8.79662e-05
Thermosinaceae	1	8.79662e-05	2
DSM-15969	2	0.000175932	2
Sporomusaceae	7	0.000615764	13
ARS1246	1	8.79662e-05
JAEYSJ01	1	8.79662e-05
Massilibacillaceae	1	8.79662e-05	2
DSM-13327	3	0.000263899	6
Propionisporaceae	1	8.79662e-05	4
Syntrophomonadaceae	3	0.000263899	42
BICA1-8	2	0.000175932	5
UBA4068	1	8.79662e-05	19
Heliobacteriaceae	8	0.00070373
Desulfitobacteriaceae	9	0.000791696	42
Syntrophobotulaceae	7	0.000615764	18
SLTJ01	1	8.79662e-05	3
Calderihabitantaceae	1	8.79662e-05
JADQBR01	3	0.000263899
DULZ01	3	0.000263899	3
Zhaonellaceae	1	8.79662e-05	2
PH28-bin88	3	0.000263899
Carboxydothermaceae	3	0.000263899
Desulfocucumaceae	1	8.79662e-05	8
Desulfovirgulaceae	4	0.000351865	8
Desulfallaceae	1	8.79662e-05	16
Ammonificaceae	1	8.79662e-05	6
Thermincolaceae	1	8.79662e-05
UBA2595	2	0.000175932	9
Natranaerofabaceae	1	8.79662e-05
UBA8154	3	0.000263899	21
DTU022	1	8.79662e-05	43
PWVN01	1	8.79662e-05
SKNC01	2	0.000175932
Dethiobacteraceae	9	0.000791696
Desulfuribacillaceae	2	0.000175932
UBA5550	12	0.00105559	19
DSM-18226	1	8.79662e-05	169
Anoxybacillaceae	1	8.79662e-05	42
Anaerobacillaceae	2	0.000175932	7
Bacillaceae_F	1	8.79662e-05	7
DSM-22679	1	8.79662e-05
UBA994	1	8.79662e-05
Acetohalobiaceae	1	8.79662e-05	5
JAIMAT01	1	8.79662e-05
JAMCWA01	1	8.79662e-05
Symbiobacteriaceae	4	0.000351865	4
JAJYMS01	1	8.79662e-05
DYFQ01	1	8.79662e-05
UB4802	2	0.000175932	3
UBA3575	1	8.79662e-05
UBA3569	1	8.79662e-05
JAFGDQ01	1	8.79662e-05	2
2-02-FULL-35-15	1	8.79662e-05
JAGODF01	1	8.79662e-05	2
Gloeobacteraceae	5	0.000439831	6
PCC-7336	1	8.79662e-05
Thermostichaceae	4	0.000351865	7
Pseudanabaenaceae	9	0.000791696
CACIAM-69d	3	0.000263899
Prochlorotrichaceae	2	0.000175932
PCC-7407	1	8.79662e-05
Elainellaceae	27	0.00237509
Oscillatoriaceae	4	0.000351865	6
UBA5368	3	0.000263899	5
Geitlerinemaceae_A	1	8.79662e-05
Geitlerinemaceae	8	0.00070373	14
PCC-6304	4	0.000351865	10
Microcoleaceae	34	0.00299085	56
Coleofasciculaceae	24	0.00211119	25
Rubidibacteraceae	6	0.000527797	9
Xenococcaceae	12	0.00105559	14
Cyanobacteriaceae	14	0.00123153	20
Prochloraceae	3	0.000263899	3
JAABRE01	1	8.79662e-05
Gloeocapsaceae	1	8.79662e-05	2
Microcystaceae	7	0.000615764	22
Microcystaceae_B	1	8.79662e-05	6
Microcystaceae_A	8	0.00070373	13
SIO1D9	1	8.79662e-05
Spirulinaceae	10	0.000879662	11
FACHB-T130	2	0.000175932	4
JAAUUE01	1	8.79662e-05	2
CCAP-1448	2	0.000175932	2
PCC-9333	1	8.79662e-05	2
Phormidiaceae_A	7	0.000615764	8
Chroococcidiopsidaceae	9	0.000791696	18
Nostocaceae	175	0.0153941	217
Desertifilaceae	5	0.000439831	7
Neosynechococcaceae	1	8.79662e-05
GCF-001939115	1	8.79662e-05
FACHB-46	2	0.000175932
Leptolyngbyaceae	27	0.00237509
Phormidesmiaceae	47	0.00413441
Thermosynechococcaceae	18	0.00158339
Gloeomargaritaceae	3	0.000263899
Cyanobiaceae	65	0.0057178
DYNZ01	1	8.79662e-05
Turneriellaceae	8	0.00070373	10
FACHB-261	1	8.79662e-05
VGJW01	1	8.79662e-05	5
UBA7694	4	0.000351865	5
DT-59	1	8.79662e-05
UBA9959	4	0.000351865	48
UBA9628	8	0.00070373	38
JACRDR01	1	8.79662e-05	4
UBA1565	2	0.000175932	8
CAKKQC01	1	8.79662e-05
B26-G9	3	0.000263899	9
UBA12090	6	0.000527797	8
Fredricksoniimonadaceae	1	8.79662e-05	34
Zapsychraceae	2	0.000175932	29
SKK-01	2	0.000175932
Aquincolibacteriaceae	1	8.79662e-05	27
Auribacteraceae	1	8.79662e-05
JACRDZ01	1	8.79662e-05
DYLW01	1	8.79662e-05	2
Leptospiraceae	63	0.00554187	88
DSM-17781	1	8.79662e-05
Leptonemataceae	10	0.000879662	20
JAGOBX01	1	8.79662e-05
UBA12077	1	8.79662e-05	12
UBA1715	1	8.79662e-05	12
Salinivirgaceae	1	8.79662e-05	3
SZUA-534	4	0.000351865	17
JAJVHW01	2	0.000175932	5
UBA7960	1	8.79662e-05	53
UBA1556	1	8.79662e-05	11
UBA12170	6	0.000527797	9
F082	46	0.00404645	157
PLA2	2	0.000175932	4
JAEUHO01	3	0.000263899	4
DRQF01	1	8.79662e-05	4
JABMQR01	1	8.79662e-05
FEN-979	9	0.000791696	32
GCA-002687715	1	8.79662e-05	7
CAIXZF01	1	8.79662e-05	2
Lentimicrobiaceae	11	0.000967628	24
UBA4417	1	8.79662e-05	15
JADJEK01	1	8.79662e-05	4
CG2-30-32-10	1	8.79662e-05	6
CAIXTV01	1	8.79662e-05
JAIOZK01	2	0.000175932	2
JAGOPY01	1	8.79662e-05	3
B18-G4	1	8.79662e-05	8
4484-276	3	0.000263899	11
JAEINX01	1	8.79662e-05
JAIPAP01	1	8.79662e-05
JAADJA01	10	0.000879662	13
TTA-H9	1	8.79662e-05	6
JAGNHN01	1	8.79662e-05	2
GCA-002748355	2	0.000175932	6
UBA2386	22	0.00193526	36
S143-32	1	8.79662e-05
Vicingaceae	22	0.00193526	39
Salibacteraceae	17	0.00149543	29
UBA2798	2	0.000175932	3
Crocinitomicaceae	33	0.00290289	163
JADKAF01	1	8.79662e-05	2
GCA-002686595	17	0.00149543	59
Parvicellaceae	3	0.000263899	26
CAJJDF01	2	0.000175932	5
JAHECK01	1	8.79662e-05
SKUL01	1	8.79662e-05	2
PHOS-HE28	23	0.00202322	75
Cryomorphaceae	4	0.000351865	6
UA16	12	0.00105559	69
JABDKJ01	1	8.79662e-05	3
Schleiferiaceae	23	0.00202322	71
ECT2AJA-044	1	8.79662e-05	2
Weeksellaceae	33	0.00290289	335
UBA1135	11	0.000967628	17
JAKEFC01	1	8.79662e-05
JAADED01	7	0.000615764	7
UBA1146	8	0.00070373	15
Flavobacteriaceae	503	0.044247	1785
JAJFFE01	1	8.79662e-05	2
UBA8108	3	0.000263899	7
J058	5	0.000439831	6
UBA2392	4	0.000351865	18
J132	1	8.79662e-05
Uabimicrobiaceae	1	8.79662e-05
JAGVGO01	1	8.79662e-05
JAKLHB01	1	8.79662e-05
2-02-FULL-50-16-A	4	0.000351865	5
Scalinduaceae	15	0.00131949	15
Anammoxibacteraceae	2	0.000175932	2
Brocadiaceae	30	0.00263899	31
JAJRTI01	1	8.79662e-05
JAKLEA01	1	8.79662e-05
JACPRB01	1	8.79662e-05	5
JACPWG01	2	0.000175932	2
WSZJ01	1	8.79662e-05	5
JACQZI01	1	8.79662e-05	2
Isosphaeraceae	21	0.00184729
JADGDT01	2	0.000175932	3
UBA4408	1	8.79662e-05	10
JACCXN01	1	8.79662e-05
M30B66	1	8.79662e-05
CAIKAF01	6	0.000527797
UBA10329	10	0.000879662
HRBIN36	1	8.79662e-05	6
Gemmataceae	67	0.00589374	78
Sphingobacteriaceae	4	0.000351865	395
S012-47	2	0.000175932	3
UBA2359	3	0.000263899	24
JADIYW01	6	0.000527797	17
LD1	5	0.000439831	23
UBA8649	4	0.000351865	7
JABDMM01	1	8.79662e-05
REEL01	1	8.79662e-05
UBA10324	2	0.000175932	14
Chitinophagaceae	71	0.0062456	705
Pan216	3	0.000263899
Planctomycetaceae	124	0.010907811400422239
CAIOSU01	1	8.79662e-05	2
BACL12	2	0.000175932	9
Saprospiraceae	127	0.011171710063335678	328
JACPUW01	1	8.79662e-05	3
JAAYUY01	2	0.000175932	3
J057	2	0.000175932	7
JADKCL01	1	8.79662e-05	2
JANWXU01	1	8.79662e-05
JAADEI01	3	0.000263899	3
S141-50	1	8.79662e-05
SpSt-205	6	0.000527797	6
HLUCCA01	1	8.79662e-05	5
Cyclonatronaceae	2	0.000175932	11
Natronogracilivirgulaceae	2	0.000175932	19
M1805	1	8.79662e-05
Balneolaceae	14	0.00123153	86
Rubricoccaceae	1	8.79662e-05	9
UBA10348	1	8.79662e-05	14
JABDKH01	2	0.000175932	4
JAHQVL01	1	8.79662e-05
Salinibacteraceae	13	0.00114356	29
VXPQ01	2	0.000175932	3
Rhodothermaceae	4	0.000351865	4
UBA2364	3	0.000263899	3
UBA6906	6	0.000527797	21
SZUA-254	1	8.79662e-05	13
UBA8401	5	0.000439831	14
UBA10030	3	0.000263899	27
T3Sed10-11	4	0.000351865
Kryptoniaceae	5	0.000439831	5
Melioribacteraceae	39	0.00343068	74
Ignavibacteriaceae	49	0.00431034	85
JAADGX01	2	0.000175932	2
GCA-2699105	1	8.79662e-05
SZUA-365	12	0.00105559	12
Palsa-1295	1	8.79662e-05
WFXC01	1	8.79662e-05
HRBIN21	3	0.000263899	3
Kapabacteriaceae	1	8.79662e-05	17
UBA961	1	8.79662e-05	14
NICIL-2	2	0.000175932	5
UBA4661	5	0.000439831	6
UBA2268	15	0.00131949	33
SORT01	2	0.000175932
BS150m-G59	1	8.79662e-05
SCKK01	1	8.79662e-05	3
JACNKV01	1	8.79662e-05
J089	2	0.000175932	2
JABMOV01	1	8.79662e-05
UBA1611	2	0.000175932	34
TCS55	2	0.000175932	41
Pb10988	1	8.79662e-05
TCS56	1	8.79662e-05	3
JACOUI01	1	8.79662e-05
TS1B11	3	0.000263899	9
JACNLC01	5	0.000439831	5
S012-138	2	0.000175932	2
GCA-2689995	1	8.79662e-05	2
DSDE01	1	8.79662e-05
Thermoguttaceae	56	0.00492611	71
UBA8477	11	0.000967628
JAFGTP01	1	8.79662e-05	3
JAANXI01	2	0.000175932
JAIOQZ01	1	8.79662e-05	2
B8-G9	1	8.79662e-05
LBFQ01	6	0.000527797	6
DSFT01	1	8.79662e-05	2
WGAB01	1	8.79662e-05
S141-80	1	8.79662e-05
UBA8231	4	0.000351865
UBA2968	1	8.79662e-05	10
JAAZOE01	3	0.000263899	3
JACZUZ01	2	0.000175932	4
PGXB01	4	0.000351865	10
2026-02-12	22	0.00193526	35
CAIYYT01	2	0.000175932
WJJR01	1	8.79662e-05	5
UBA10806	4	0.000351865	5
UM-FILTER-46-8	1	8.79662e-05
JABDJQ01	3	0.000263899
ARS69	1	8.79662e-05
JAGLYR01	1	8.79662e-05
CAIMUX01	1	8.79662e-05	4
JAHJDP01	1	8.79662e-05
WJJG01	1	8.79662e-05	4
RBG-16-71-46	2	0.000175932	18
SZUA-252	1	8.79662e-05
WVZY01	3	0.000263899	4
JACNKJ01	1	8.79662e-05
LZORAL124-64-63	27	0.00237509
GWA2-58-10	2	0.000175932
Gemmatimonadaceae	17	0.00149543	114
GWC2-71-9	7	0.000615764	78
JAEUIK01	7	0.000615764	7
UBA6960	14	0.00123153	92
UBA1268	44	0.00387051	59
RSA9	3	0.000263899	9
Longimicrobiaceae	1	8.79662e-05	8
JABDQB01	4	0.000351865	17
KS3-K002	3	0.000263899	6
4572-55	1	8.79662e-05
J002	1	8.79662e-05
MFGW01	1	8.79662e-05
JAFGBC01	1	8.79662e-05	2
UBA2201	1	8.79662e-05
Gp7-AA6	1	8.79662e-05	2
UBA5066	12	0.00105559	13
Sulfomarinibacteraceae	8	0.00070373	12
Thermoanaerobaculaceae	7	0.000615764	14
QQVD01	4	0.000351865	14
UBA5704	8	0.00070373	26
Polarisedimenticolaceae	2	0.000175932
J045	4	0.000351865
HR10	3	0.000263899	3
J050	1	8.79662e-05	2
JADJPF01	3	0.000263899	5
RBC074	7	0.000615764
UBA7541	3	0.000263899	71
JADZDJ01	1	8.79662e-05
PALSA-1355	3	0.000263899	5
Bryobacteraceae	51	0.00448628	174
JALHLM01	1	8.79662e-05
JACPPG01	1	8.79662e-05
JAIMBC01	1	8.79662e-05
PNKZ01	7	0.000615764	7
JAGQOS01	1	8.79662e-05
Lacipirellulaceae	19	0.00167136	38
Acidobacteriaceae	31	0.00272695	200
Koribacteraceae	3	0.000263899	13
SbA1	12	0.00105559	82
JAIQGF01	3	0.000263899	3
JAAYUB01	3	0.000263899
UBA6911	1	8.79662e-05
CAINFC01	1	8.79662e-05
Pirellulaceae	137	0.0120514	193
SCN-69-37	2	0.000175932	12
JAFNAJ01	4	0.000351865	4
Vicinamibacteraceae	3	0.000263899	11
2-12-FULL-66-21	1	8.79662e-05	12
UBA2999	4	0.000351865	58
JAGNNV01	1	8.79662e-05	3
Fen-336	1	8.79662e-05	11
DSQY01	2	0.000175932	7
Thermotomaculaceae	4	0.000351865
Holophagaceae	39	0.00343068
Acanthopleuribacteraceae	1	8.79662e-05
B130-G9	1	8.79662e-05
JAJRTK01	1	8.79662e-05
JAADDX01	1	8.79662e-05
Nautiliaceae	7	0.000615764	7
UBA6016	3	0.000263899	3
SZUA-545	2	0.000175932	3
Helicobacteraceae	1	8.79662e-05	115
JAABSR01	1	8.79662e-05
Arcobacteraceae	61	0.00536594	86
BB28	2	0.000175932	2
JACAEZ01	1	8.79662e-05
DZAY01	1	8.79662e-05
Sulfurospirillaceae	24	0.00211119	29
Campylobacteraceae	61	0.00536594	145
UBA1877	1	8.79662e-05	5
JAADDL01	1	8.79662e-05	2
QNZT01	6	0.000527797	10
JAADDG01	1	8.79662e-05
Hydrogenimonadaceae	8	0.00070373	9
Sulfurovaceae	82	0.00721323	96
Nitratiruptoraceae	1	8.79662e-05	15
Sulfurimonadaceae	105	0.00923645	126
Thiovulaceae	5	0.000439831	5
JAADFJ01	2	0.000175932
Desulfurobacteriaceae	9	0.000791696	13
Hydrogenothermaceae	20	0.00175932
Aquificaceae	17	0.00149543	39
B14-G1	2	0.000175932	4
Thermosulfidibacteraceae	3	0.000263899	4
Chrysiogenaceae	3	0.000263899
UBA228	1	8.79662e-05
Deferribacteraceae	2	0.000175932	2
Flexistipitaceae	2	0.000175932	2
Deferrivibrionaceae	3	0.000263899	3
Calditerrivibrionaceae	3	0.000263899	3
Denitrovibrionaceae	11	0.000967628	11
Mucispirillaceae	8	0.00070373	8
CSP1-2	1	8.79662e-05	5
RKRQ01	3	0.000263899	7
Calescibacteriaceae	3	0.000263899
DYJV01	1	8.79662e-05
Syntrophorhabdaceae	3	0.000263899	26
Acidulodesulfobacteraceae	22	0.00193526
J088	1	8.79662e-05
RI-95	1	8.79662e-05
JAHZMA01	1	8.79662e-05
JABAAW01	3	0.000263899	6
Micavibrionaceae	12	0.00105559	104
PLA5	1	8.79662e-05
JADFKK01	1	8.79662e-05
UBA7805	6	0.000527797	8
Thalassobaculaceae	10	0.000879662
UBA7985	1	8.79662e-05
JANSWW01	1	8.79662e-05
Acetobacteraceae	68	0.0059817
JAACEH01	4	0.000351865	4
JAJVII01	1	8.79662e-05
SM23-33	4	0.000351865	26
JAAYCJ01	3	0.000263899
Rhodospirillaceae	13	0.00114356	51
Fen-1342	20	0.00175932	22
WMHbin7	6	0.000527797	6
Magnetospirillaceae	36	0.00316678	55
CECT-8803	1	8.79662e-05
J153	8	0.00070373	9
Kiloniellaceae	7	0.000615764	14
JAKSBE01	1	8.79662e-05
DSM-21159	1	8.79662e-05	5
Rhodovibrionaceae	5	0.000439831	6
Inquilinaceae	10	0.000879662
Azospirillaceae	10	0.000879662
BOG-932	1	8.79662e-05
Dongiaceae	7	0.000615764
JAEULC01	3	0.000263899
CACIAM-22H2	4	0.000351865
SHVT01	1	8.79662e-05
UTPLA1	3	0.000263899	15
Stellaceae	15	0.00131949
Elsteraceae	2	0.000175932
SMXQ01	2	0.000175932
JAAXGF01	1	8.79662e-05
SP197	2	0.000175932
UBA828	3	0.000263899
GCA-2721365	1	8.79662e-05
UBA7887	6	0.000527797
Geminicoccaceae	2	0.000175932
CAIVPW01	1	8.79662e-05
UBA2966	3	0.000263899
CAIVHJ01	1	8.79662e-05	4
GCA-2731375	2	0.000175932
Zavarziniaceae	2	0.000175932
UBA1845	12	0.00105559	36
Parvularculaceae	4	0.000351865	47
Maricaulaceae	9	0.000791696	95
JAFGLZ01	1	8.79662e-05
PWPN01	5	0.000439831	9
Caulobacteraceae	1	8.79662e-05	294
Hyphomonadaceae	20	0.00175932	83
SM23-30	8	0.00070373	10
TH1-2	2	0.000175932	55
Micropepsaceae	5	0.000439831
Rhodobacteraceae	154	0.013546798029556651
SG8-4	12	0.00105559	64
Anaerohalosphaeraceae	12	0.00105559	34
Tepidisphaeraceae	2	0.000175932	10
Zrk34	2	0.000175932	4
Phycisphaeraceae	14	0.00123153	31
Methyloligellaceae	8	0.00070373	28
Hyphomicrobiaceae	45	0.00395848	105
JAGLTS01	1	8.79662e-05
UBA1924	64	0.00562984	127
Rhodomicrobiaceae	7	0.000615764	8
JAJRRF01	1	8.79662e-05
JAKIUO01	4	0.000351865	5
S144-35	1	8.79662e-05
HXMU1428-3	5	0.000439831	6
Devosiaceae	2	0.000175932	118
WTKA01	1	8.79662e-05
Afifellaceae	2	0.000175932	9
Rhizobiaceae	218	0.019176636171710063	955
Breznakiellaceae	4	0.000351865	50
Phreatobacteraceae	2	0.000175932	12
Beijerinckiaceae	82	0.00721323	403
UBA5793	1	8.79662e-05	5
SM1A02	19	0.00167136	149
Methylopilaceae	3	0.000263899	18
Xanthobacteraceae	160	0.014074595355383532	474
Kaistiaceae	9	0.000791696	21
Pleomorphomonadaceae	5	0.000439831	17
Ancalomicrobiaceae	1	8.79662e-05	9
Rhodobiaceae	1	8.79662e-05	2
Stappiaceae	33	0.00290289	67
Amorphaceae	2	0.000175932	6
JACESI01	1	8.79662e-05
GCA-2746425	1	8.79662e-05	3
Cohaesibacteraceae	2	0.000175932	7
Tepidamorphaceae	2	0.000175932	10
NORP267	1	8.79662e-05	4
BM303	2	0.000175932	2
JAJFHC01	1	8.79662e-05	2
JAJFHR01	2	0.000175932	3
JAJFHB01	3	0.000263899	4
Aestuariivirgaceae	11	0.000967628	37
Thermopetrobacteraceae	4	0.000351865	4
Im1	2	0.000175932	3
Parvibaculaceae	2	0.000175932	32
CAISDR01	1	8.79662e-05
Emcibacteraceae	4	0.000351865	30
Sphingomonadaceae	67	0.00589374	1113
GCA-2746535	1	8.79662e-05
UBA11346	11	0.000967628
H5-PLA8	1	8.79662e-05
Kordiimonadaceae	6	0.000527797	24
Rhodothalassiaceae	2	0.000175932	5
Sneathiellaceae	11	0.000967628
SZUA-567	1	8.79662e-05	9
Minwuiaceae	4	0.000351865
Ferrovibrionaceae	1	8.79662e-05
Bin95	5	0.000439831
Reyranellaceae	20	0.00175932
UBA6615	3	0.000263899
MPNO01	2	0.000175932	3
UBA830	2	0.000175932	8
UBA2964	2	0.000175932	12
Terasakiellaceae	3	0.000263899	6
Magnetospiraceae	1	8.79662e-05
Magnetovibrionaceae	7	0.000615764	9
Casp-alpha2	17	0.00149543	40
JAJFIE01	3	0.000263899	5
2-02-FULL-58-16	3	0.000263899	9
JABJKH01	1	8.79662e-05
2-02-FULL-58-16_A	3	0.000263899	6
JACKKN01	1	8.79662e-05	2
GLO-3	1	8.79662e-05
JACZKS01	1	8.79662e-05	3
UXAT02	4	0.000351865	10
UBA2165	1	8.79662e-05	20
GCA-2696645	1	8.79662e-05	11
JADFVY01	1	8.79662e-05	3
GCA-2717185	1	8.79662e-05	8
UBA8366	1	8.79662e-05	13
JAKBAR01	1	8.79662e-05	2
TMED131	6	0.000527797
VXPW01	6	0.000527797
TMED109	5	0.000439831
JADKJE01	1	8.79662e-05
UBA3002	1	8.79662e-05	10
CG1-02-64-396	1	8.79662e-05
Mariprofundaceae	19	0.00167136	42
JADGAP01	1	8.79662e-05
JADFXB01	1	8.79662e-05
Magnetococcaceae	2	0.000175932	2
JADFWT01	1	8.79662e-05
JADGBX01	1	8.79662e-05
JADFWU01	1	8.79662e-05
DC0425bin3	5	0.000439831	5
JADGAQ01	1	8.79662e-05
JADGCH01	1	8.79662e-05	2
JADGCL01	1	8.79662e-05
JADFZT01	1	8.79662e-05
UBA8363	13	0.00114356	14
JAJFMG01	1	8.79662e-05	2
Magnetaquicoccaceae	19	0.00167136	19
UBA4486	10	0.000879662	39
Ga0077536	4	0.000351865
JAJPIJ01	1	8.79662e-05
UBA7966	2	0.000175932
J113	1	8.79662e-05
Beggiatoaceae	26	0.00228712
Methylophagaceae	25	0.00219916	44
DSM-26407	1	8.79662e-05
HK1	5	0.000439831	10
JABDQX01	2	0.000175932	5
JAABTG01	2	0.000175932
QNFN01	1	8.79662e-05
QQUJ01	1	8.79662e-05
J048	1	8.79662e-05
S144-34	1	8.79662e-05
S012-40	2	0.000175932
Thiohalomonadaceae	12	0.00105559
GCA-013348725	1	8.79662e-05
SKWO01	1	8.79662e-05
UBA6429	18	0.00158339
DRMK01	6	0.000527797
Thiohalospiraceae	1	8.79662e-05
RBG-16-57-12	1	8.79662e-05
JAFLJP01	2	0.000175932
SZUA-152	15	0.00131949
SG8-11	2	0.000175932
Tenderiaceae	5	0.000439831
JAADHS01	3	0.000263899
JAADGQ01	3	0.000263899
CALZJG01	1	8.79662e-05
GCA-2400775	1	8.79662e-05
SZUA-76	2	0.000175932
JADJWH01	1	8.79662e-05
UBA9214	5	0.000439831
DSM-19610	10	0.000879662
Thiohalobacteraceae	3	0.000263899
JACTMZ01	3	0.000263899	9
JAHJQQ01	2	0.000175932
JAADJB01	1	8.79662e-05
SZUA-21	2	0.000175932
DRJJ01	1	8.79662e-05
GCF-013343005	1	8.79662e-05
JACKNK01	2	0.000175932
JABHGC01	2	0.000175932
GCF-002020875	5	0.000439831
BW-2	2	0.000175932
GRL18	11	0.000967628
Methylococcaceae	11	0.000967628	32
Methylothermaceae	2	0.000175932	2
Methylomonadaceae	72	0.00633357	174
UBA2778	1	8.79662e-05
UBA1147	3	0.000263899	3
UBA2780	1	8.79662e-05	2
Cycloclasticaceae	1	8.79662e-05	18
DRLZ01	2	0.000175932	2
JAGRCI01	1	8.79662e-05
JAGRGH01	1	8.79662e-05
Chromatiaceae	74	0.0065095	83
Terrimicrobiaceae	6	0.000527797	17
Sedimenticolaceae	71	0.0062456	83
UWMA-0217	2	0.000175932
Thiotrichaceae	37	0.00325475
DYNR01	1	8.79662e-05
J044	2	0.000175932
Ectothiorhodospiraceae	13	0.00114356	16
Chthoniobacteraceae	6	0.000527797	25
Thioalkalivibrionaceae	32	0.00281492	32
SpSt-1174	1	8.79662e-05
UBA4575	7	0.000615764
JAJDOJ01	1	8.79662e-05
JAHELT01	1	8.79662e-05
Halofilaceae	1	8.79662e-05
Granulosicoccaceae	8	0.00070373
UBA5861	2	0.000175932
JAAZVP01	1	8.79662e-05
Halothiobacillaceae	22	0.00193526	24
HTCC5015	1	8.79662e-05
SZUA-229	19	0.00167136
GCA-001735895	19	0.00167136
S139-57	1	8.79662e-05
Marinicellaceae	10	0.000879662	14
SZUA-36	9	0.000791696	24
Wenzhouxiangellaceae	10	0.000879662	43
SZUA-5	4	0.000351865	11
UBA2363	2	0.000175932	4
Xanthomonadaceae	50	0.00439831	464
UBA10450	1	8.79662e-05	77
Rhodanobacteraceae	25	0.00219916	202
Ahniellaceae	3	0.000263899	13
SLND01	1	8.79662e-05
SZUA-146	1	8.79662e-05
JABDKV01	1	8.79662e-05
UBA6522	7	0.000615764
GCA-2729495	12	0.00105559
SZAS-18	3	0.000263899	3
Woeseiaceae	25	0.00219916
JAFAMB01	9	0.000791696	11
XN24	2	0.000175932
Steroidobacteraceae	37	0.00325475
V1-33	2	0.000175932	8
Salinisphaeraceae	1	8.79662e-05	15
Nevskiaceae	9	0.000791696	42
Algiphilaceae	2	0.000175932	3
Oceanococcaceae	1	8.79662e-05	2
UBA5335	5	0.000439831
JAHEDQ01	1	8.79662e-05
Competibacteraceae	37	0.00325475	43
Aquisalimonadaceae	3	0.000263899	15
Verrucomicrobiaceae	13	0.00114356	48
Nitrococcaceae	3	0.000263899	18
Halorhodospiraceae	8	0.00070373	13
UBA5859	1	8.79662e-05
Thioglobaceae	8	0.00070373
Thiomicrospiraceae	45	0.00395848	56
SKLO01	1	8.79662e-05
DEV007	23	0.00202322	55
HP12	1	8.79662e-05
DSM-103792	2	0.000175932	3
Kangiellaceae	13	0.00114356	27
GCA-2746155	2	0.000175932	2
GCA-002770795	1	8.79662e-05	3
Aeromonadaceae	1	8.79662e-05	63
Shewanellaceae	41	0.00360662	140
Psychrobiaceae	8	0.00070373	8
Neiellaceae	5	0.000439831	7
Alteromonadaceae	179	0.015746	448
SLCJ01	1	8.79662e-05	3
Celerinatantimonadaceae	2	0.000175932	12
Psychromonadaceae	2	0.000175932	23
Moritellaceae	6	0.000527797	11
Vibrionaceae	14	0.00123153	295
Akkermansiaceae	22	0.00193526	177
Pseudohongiellaceae	18	0.00158339	98
HTCC2089	19	0.00167136	134
UBA5862	1	8.79662e-05	2
Cellvibrionaceae	64	0.00562984	116
Porticoccaceae	20	0.00175932	99
UBA7239	1	8.79662e-05	3
M0112	1	8.79662e-05
UBA5518	8	0.00070373	10
Spongiibacteraceae	11	0.000967628	18
DSM-21967	2	0.000175932	7
UBA7434	1	8.79662e-05	9
Halieaceae	43	0.00378255	111
PIVM01	1	8.79662e-05
DT-91	4	0.000351865	4
JAHEGP01	1	8.79662e-05
IMCC2047	4	0.000351865	4
Pseudomonadaceae	109	0.00958832	886
JAIBCM01	1	8.79662e-05	3
Methylacidiphilaceae	11	0.000967628	12
UBA1321	3	0.000263899	11
AAA164-E04	2	0.000175932	8
DUCD01	1	8.79662e-05
JAHDYP01	1	8.79662e-05
Aestuariirhabdaceae	2	0.000175932	2
Zooshikellaceae	2	0.000175932	4
JAGWYX01	1	8.79662e-05
JADFAD01	1	8.79662e-05
DSM-6294	33	0.00290289	38
JAKLHY01	1	8.79662e-05
UBA1319	2	0.000175932	2
Natronospirillaceae	5	0.000439831	20
Marinomonadaceae	1	8.79662e-05	44
CAINDV01	1	8.79662e-05
Nitrincolaceae	52	0.00457424	97
UBA8199	5	0.000439831	9
Halomonadaceae	21	0.00184729	244
UBA11358	12	0.00105559	50
Oleiphilaceae	52	0.00457424	146
Ketobacteraceae	16	0.00140746	16
DC-out160	2	0.000175932	2
CAMAPQ01	1	8.79662e-05
UBA3067	3	0.000263899	5
JADFDG01	1	8.79662e-05
Alcanivoracaceae	17	0.00149543	42
Moraxellaceae	2	0.000175932	333
JACRJZ01	2	0.000175932	2
JADJPG01	1	8.79662e-05	2
Immundisolibacteraceae	1	8.79662e-05	7
JAJDZL01	3	0.000263899	3
LS-SOB	4	0.000351865	14
SIBE01	2	0.000175932	7
UBA868	1	8.79662e-05	33
Arenicellaceae	4	0.000351865	13
JAANXG01	3	0.000263899	4
HyVt-429	3	0.000263899	3
SPGG2	2	0.000175932	3
Sulfurifustaceae	7	0.000615764	18
JAEYXS01	1	8.79662e-05	2
UBA6901	1	8.79662e-05	8
JAJDNE01	1	8.79662e-05
SZUA-150	2	0.000175932	2
QOAV01	1	8.79662e-05
Thiohalorhabdaceae	1	8.79662e-05
Acidithiobacillaceae	1	8.79662e-05	29
SXTU01	6	0.000527797	10
CADEHE01	1	8.79662e-05
Rhodocyclaceae	317	0.027885292047853623	402
CAIMTB01	4	0.000351865	4
UBA9464	9	0.000791696	38
Burkholderiaceae_A	31	0.00272695	191
UBA11320	3	0.000263899	5
RI-55	1	8.79662e-05	2
J093	12	0.00105559	14
Burkholderiaceae	151	0.0132829	940
CAIYYI01	1	8.79662e-05	2
UBA1096	3	0.000263899	17
GCA-2715965	1	8.79662e-05	2
CAIQCK01	4	0.000351865	5
Opitutaceae	97	0.00853272	200
Burkholderiaceae_C	1	8.79662e-05	239
Burkholderiaceae_B	409	0.0359782	1145
JAEUOS01	1	8.79662e-05	2
SG8-39	32	0.00281492	87
Casimicrobiaceae	24	0.00211119	46
Usitatibacteraceae	18	0.00158339	24
Gallionellaceae	77	0.0067734	121
JABEVD01	2	0.000175932	10
Nitrosomonadaceae	14	0.00123153	120
UBA6910	2	0.000175932	3
Ga0077523	9	0.000791696	9
SG8-40	3	0.000263899	3
JACQAP01	2	0.000175932	2
SHXO01	3	0.000263899	3
JAEUMW01	1	8.79662e-05	2
WYBJ01	4	0.000351865	4
SG8-41	26	0.00228712	59
JAJFLR01	1	8.79662e-05
UBA2987	2	0.000175932	5
UBA9220	3	0.000263899	5
Sulfuricellaceae	13	0.00114356	15
RBG-16-58-11	2	0.000175932	6
Methylophilaceae	19	0.00167136	142
JAJZQI01	2	0.000175932	2
Sulfuriferulaceae	2	0.000175932	17
Thiobacillaceae	79	0.00694933	108
Leeiaceae	1	8.79662e-05	3
SCOH01	2	0.000175932	2
Chitinimonadaceae	1	8.79662e-05	6
Chitinibacteraceae	6	0.000527797	37
Chromobacteriaceae	1	8.79662e-05	55
Aquaspirillaceae	2	0.000175932	6
UBA3031	7	0.000615764	10
Porisulfidaceae	1	8.79662e-05	2
RKRP01	1	8.79662e-05
UBA12135	1	8.79662e-05
DYQA01	1	8.79662e-05
CG1-02-43-26	1	8.79662e-05	2
UBA3534	1	8.79662e-05
Puniceicoccaceae	1	8.79662e-05	3
Enterobacteriaceae	1	8.79662e-05
UBA2233	2	0.000175932
JABSRG01	1	8.79662e-05
Tharpellaceae	9	0.000791696	10
Anaeroferrophillaceae	3	0.000263899	4
Deferrimicrobiaceae	13	0.00114356
J040	2	0.000175932
BMS3Abin14	5	0.000439831
BM512	4	0.000351865	4
Deferrisomataceae	2	0.000175932	3
JACRMM01	2	0.000175932	2
JdFR-97	1	8.79662e-05
DRME01	1	8.79662e-05
GWC2-55-46	22	0.00193526	27
JADFVP01	3	0.000263899	3
DRQE01	5	0.000439831	7
DSM-45221	5	0.000439831	39
UBA9637	2	0.000175932	7
GWC2-42-11	2	0.000175932	3
UBA1163	5	0.000439831
CAIRTM01	3	0.000263899	6
SM23-61	1	8.79662e-05
JADFVX01	2	0.000175932
Pseudopelobacteraceae	53	0.00466221	59
Geobacteraceae_A	10	0.000879662	11
JAJYBI01	1	8.79662e-05
CAIOGM01	4	0.000351865	4
Geobacteraceae	47	0.00413441	52
JAAYDE01	4	0.000351865	6
BM103	7	0.000615764	14
Geopsychrobacteraceae	32	0.00281492	34
Desulfuromonadaceae	9	0.000791696	9
JAAXQG01	1	8.79662e-05
Syntrophotaleaceae	3	0.000263899	12
JAGXHI01	1	8.79662e-05
ATBO01	1	8.79662e-05
JACZKF01	1	8.79662e-05
UBA2197	4	0.000351865	4
DDH964	1	8.79662e-05
NIT-T3	1	8.79662e-05
BM501	1	8.79662e-05
CALZIZ01	1	8.79662e-05
Trichloromonadaceae	4	0.000351865	4
SZUA-540	3	0.000263899	3
WTL	1	8.79662e-05
BM515	1	8.79662e-05
JAHYIW01	1	8.79662e-05
UBA2294	5	0.000439831	5
Geothermobacteraceae	5	0.000439831	5
SZUA-401	2	0.000175932	2
Geoalkalibacteraceae	3	0.000263899	3
JAJRXV01	2	0.000175932
JAENJC01	3	0.000263899
JAJRXT01	3	0.000263899	3
CSP1-6	6	0.000527797	51
JACRGL01	1	8.79662e-05
Methylomirabilaceae	9	0.000791696	11
J061	2	0.000175932	2
UBA8248	1	8.79662e-05	11
Entotheonellaceae	3	0.000263899
JACOWJ01	1	8.79662e-05
2-12-FULL-45-22	1	8.79662e-05
JAJRYD01	1	8.79662e-05	2
JACRGQ01	6	0.000527797	8
JADGCD01	1	8.79662e-05
JAJRTC01	1	8.79662e-05
UBA7883	3	0.000263899	4
JACRLM01	3	0.000263899	3
Nitrospinaceae	32	0.00281492
JADGAW01	1	8.79662e-05
CAJXCL01	1	8.79662e-05
JACRGO01	1	8.79662e-05
SZUA-224	2	0.000175932
UBA9942	3	0.000263899
CG2-30-53-67	3	0.000263899
JACRHL01	1	8.79662e-05
CG2-30-70-394	2	0.000175932
JACRHA01	1	8.79662e-05
JAADHI01	2	0.000175932	3
NS-4	7	0.000615764	7
Nitrospiraceae	153	0.013458831808585503	154
CAIVKH01	2	0.000175932	4
JAFLEE01	1	8.79662e-05
UBA8639	35	0.00307882	37
HDB-SIOI813	2	0.000175932
JACRHJ01	1	8.79662e-05
UBA9217	11	0.000967628
SZUA-242	2	0.000175932
JACROP01	1	8.79662e-05
UBA6902	28	0.00246305	32
DSMQ01	4	0.000351865	5
JAJYJJ01	1	8.79662e-05
JdFR-88	6	0.000527797	15
SLOV01	1	8.79662e-05
JdFR-86	1	8.79662e-05	2
UBA9159	5	0.000439831	5
SM23-35	2	0.000175932	17
UBA6898	22	0.00193526	26
UBA1546	13	0.00114356	15
Thermodesulfovibrionaceae	6	0.000527797	10
Dissulfurispiraceae	20	0.00175932	23
Tichowtungiaceae	1	8.79662e-05	8
DYHD01	1	8.79662e-05
DUZI01	1	8.79662e-05
BMS3Bbin05	2	0.000175932	2
Magnetobacteriaceae	16	0.00140746	19
JdFR-85	11	0.000967628	14
0-14-0-80-60-11	15	0.00131949	19
Desulfobaccaceae	3	0.000263899	5
JAHJDS01	1	8.79662e-05
Desulfarculaceae	16	0.00140746	19
Pontiellaceae	1	8.79662e-05	19
Adiutricaceae	1	8.79662e-05	2
JAHJTB01	1	8.79662e-05
JAGVGV01	2	0.000175932	2
BM002	3	0.000263899
B119-G9	1	8.79662e-05
Syntrophobacteraceae	10	0.000879662	25
DSM-9756	5	0.000439831	6
RBG-13-43-22	3	0.000263899
QYQD01	1	8.79662e-05
JADFXK01	4	0.000351865
JACQYL01	1	8.79662e-05
Desulfatiglandaceae	18	0.00158339	40
RZZM01	1	8.79662e-05
HGW-15	6	0.000527797	22
Desulfatibacillaceae	4	0.000351865	9
[truncated: 15,907 more rows]
