# Supplementary material for: A bacterial NO-binding sensor domain evolved through acquisition of a cytochrome-derived c-type heme-binding motif
Source: bioRxiv. 2026 Feb 2:2026.02.01.703092. Preprint. [Version 1] doi: 10.64898/2026.02.01.703092 (PMC12889525; doi:10.64898/2026.02.01.703092)
Supplement: Supplement 8 [file media-8.xlsx]

## Sheet: protein-matching-PF11845
Dataset S1. Sequences matching PF11845 in InterPro database
Accession	Name	Tax ID	Tax Name	Length	Matches (aa)
A0A011NLY5	Tll0287-like domain-containing protein	1454001	Candidatus Accumulibacter adjunctus	188	43..187
A0A011NYI5	histidine kinase	1454001	Candidatus Accumulibacter adjunctus	290	32..197
A0A011PN40	Tll0287-like domain-containing protein	1454003	Candidatus Accumulibacter appositus	196	43..192
A0A011Q827	Tll0287-like domain-containing protein	522306	Accumulibacter regalis	193	40..192
A0A011QTN5	HAMP domain-containing protein	1454003	Candidatus Accumulibacter appositus	290	32..197
A0A011REW8	HAMP domain-containing protein	522306	Accumulibacter regalis	290	32..197
A0A023D8J8	HAMP domain-containing protein	1231351	Acidomonas methanolica NBRC 104435	286	43..197
A0A023WQE0	Tll0287-like domain-containing protein	316	Stutzerimonas stutzeri	185	50..182
A0A037ZD90	Tll0287-like domain-containing protein	1454373	Actibacterium mucosum KCTC 23349	184	43..181
A0A058ZM89	Tll0287-like domain-containing protein	1461693	Actibacterium atlanticum	191	42..188
A0A060I5E9	Guanylate cyclase domain-containing protein	1432050	Rhizobium etli bv. mimosae str. IE4771	536	41..202
A0A061CTG2	Tll0287-like domain-containing protein	301	Ectopseudomonas oleovorans	182	44..176
A0A061JPE3	Tll0287-like domain-containing protein	1218352	Stutzerimonas stutzeri KOS6	185	61..179
A0A062XWR5	Tll0287-like domain-containing protein	1312852	Thermoanaerobaculum aquaticum	208	33..197
A0A063Y856	Sensory/regulatory protein RpfC	267850	Nitrincola lacisaponensis	911	45..204
A0A067A0D5	Tll0287-like domain-containing protein	28885	Hydrogenovibrio marinus	192	48..189
A0A069PNG8	Signal protein	60547	Caballeronia glathei	294	33..199
A0A072N3B9	Tll0287-like domain-containing protein	1137280	Marinobacter nitratireducens	189	30..186
A0A074LIQ8	Tll0287-like domain-containing protein	1048983	Anditalea andensis	219	48..211
A0A074MU57	Tll0287-like domain-containing protein	1044	Erythrobacter longus	198	30..193
A0A074MWE3	Tll0287-like domain-containing protein	39960	Erythrobacter litoralis	195	49..189
A0A075P0G7	Tll0287-like domain-containing protein	589873	Alteromonas australica	194	80..191
A0A075WRQ9	histidine kinase	289377	Thermodesulfobacterium commune DSM 2178	657	41..212
A0A076FGB4	histidine kinase	1244531	Campylobacter iguaniorum	472	29..201
A0A080LU97	HAMP domain-containing protein	327160	Candidatus Accumulibacter phosphatis	290	32..197
A0A080M405	Tll0287-like domain-containing protein	2954383	Candidatus Accumulibacter cognatus	188	40..187
A0A080M7F1	HAMP domain-containing protein	2954383	Candidatus Accumulibacter cognatus	290	32..197
A0A080M8Q6	Virulence sensor protein BvgS	2954383	Candidatus Accumulibacter cognatus	1250	41..193
A0A081DC33	Cytochrome c domain-containing protein	906888	Nonlabens ulvanivorans	335	201..333
A0A081FZN4	cyclic-guanylate-specific phosphodiesterase	1232683	Marinobacterium lacunae	807	49..193
A0A081RK62	Cytochrome c domain-containing protein	46429	Sphingobium chlorophenolicum	208	30..186
A0A084JYT9	Cytochrome c domain-containing protein	906888	Nonlabens ulvanivorans	335	198..333
A0A084TJF7	Cytochrome c domain-containing protein	1197477	Mangrovimonas yunxiaonensis	316	184..314
A0A084XV28	Cyclic di-GMP phosphodiesterase Gmr	2954382	Candidatus Accumulibacter vicinus	859	119..227
A0A084XXZ2	Virulence sensor protein BvgS	2954382	Candidatus Accumulibacter vicinus	1119	36..188
A0A084Y061	HAMP domain-containing protein	2954382	Candidatus Accumulibacter vicinus	290	32..197
A0A085V9M8	Tll0287-like domain-containing protein	317	Pseudomonas syringae	185	47..176
A0A087MG07	Tll0287-like domain-containing protein	1121014	Arenimonas donghaensis DSM 18148 = HO3-R19	226	74..219
A0A090ICX3	GGDEF domain-containing protein	80852	Aliivibrio wodanis	420	44..200
A0A090MS10	Guanylate cyclase domain-containing protein	1035	Afipia felis	468	23..143
A0A090QFL7	Tll0287-like domain-containing protein	906888	Nonlabens ulvanivorans	191	57..189
A0A090W065	Cytochrome c domain-containing protein	504487	Jejuia pallidilutea	330	201..327
A0A090W501	Cytochrome c domain-containing protein	221126	Algibacter lectus	334	162..331
A0A090WT60	Tll0287-like domain-containing protein	221126	Algibacter lectus	208	55..205
A0A090X2L4	Tll0287-like domain-containing protein	906888	Nonlabens ulvanivorans	112	5..110
A0A091BG98	Tll0287-like domain-containing protein	1384054	Arenimonas malthae CC-JY-1	211	54..204
A0A094L2F7	Tll0287-like domain-containing protein	1517416	Pseudidiomarina atlantica	184	26..179
A0A095SQU3	Tll0287-like domain-containing protein	1177154	Alcanivorax nanhaiticus	197	44..196
A0A095WYB1	Cytochrome c domain-containing protein	1265313	Pseudohaliea rubra DSM 19751	327	169..319
A0A098AW50	histidine kinase	49338	Desulfitobacterium hafniense	582	60..219
A0A098B5Z0	Circadian input-output histidine kinase CikA	49338	Desulfitobacterium hafniense	560	35..193
A0A098B601	Circadian input-output histidine kinase CikA	49338	Desulfitobacterium hafniense	559	43..201
A0A098BAM4	Circadian input-output histidine kinase CikA	49338	Desulfitobacterium hafniense	561	36..195
A0A098QST6	Chemotaxis protein	1480694	Spirochaeta lutea	612	32..190
A0A098TKQ7	histidine kinase	1497020	Neosynechococcus sphagnicola sy1	300	36..205
A0A098TNT1	Tll0287-like domain-containing protein	1497020	Neosynechococcus sphagnicola sy1	207	42..195
A0A099KHT3	histidine kinase	28229	Colwellia psychrerythraea	975	54..215
A0A099KIV5	Methyl-accepting chemotaxis sensory transducer	28229	Colwellia psychrerythraea	567	38..200
A0A099KTU0	Tll0287-like domain-containing protein	28229	Colwellia psychrerythraea	193	51..188
A0A099KUB0	diguanylate cyclase	28229	Colwellia psychrerythraea	425	40..196
A0A099L144	histidine kinase	28229	Colwellia psychrerythraea	1197	50..211
A0A0A0BJG9	Tll0287-like domain-containing protein	392484	Methylophaga thiooxydans	190	25..186
A0A0A0D0F2	HAMP domain-containing protein	1398085	Inquilinus limosus MP06	291	32..198
A0A0A1YT55	HAMP domain-containing protein	1324332	Pseudomonas fluorescens LMG 5329	292	33..199
A0A0A3Y654	Guanylate cyclase domain-containing protein	375	Bradyrhizobium japonicum	520	41..200
A0A0A8B3H9	Circadian input-output histidine kinase CikA	1531429	Berryella intestinalis	573	41..198
A0A0B0ECT6	Tll0287-like domain-containing protein	237368	Candidatus Scalindua brodae	439	73..226
A0A0B0EF74	Tll0287-like domain-containing protein	237368	Candidatus Scalindua brodae	193	50..187
A0A0B0EFW3	histidine kinase	237368	Candidatus Scalindua brodae	835	23..110
A0A0B0EJ24	Tll0287-like domain-containing protein	237368	Candidatus Scalindua brodae	211	40..204
A0A0B0EJI4	Tll0287-like domain-containing protein	237368	Candidatus Scalindua brodae	251	30..249
A0A0B0EJW0	Tll0287-like domain-containing protein	237368	Candidatus Scalindua brodae	192	77..187
A0A0B0EJZ0	Tll0287-like domain-containing protein	237368	Candidatus Scalindua brodae	238	34..193
A0A0B0EKS7	Tll0287-like domain-containing protein	237368	Candidatus Scalindua brodae	436	65..226
A0A0B0ELY5	Tll0287-like domain-containing protein	237368	Candidatus Scalindua brodae	220	49..211
A0A0B0EPD2	Tll0287-like domain-containing protein	237368	Candidatus Scalindua brodae	187	43..166
A0A0B0H6Q1	histidine kinase	2340	Solemya velum gill symbiont	516	53..154
A0A0B0HBC2	Tll0287-like domain-containing protein	2340	Solemya velum gill symbiont	285	91..282
A0A0B3Z196	Tll0287-like domain-containing protein	203795	Alteromonas marina	201	29..198
A0A0B4XBU8	Tll0287-like domain-containing protein	1041138	Rhizobium gallicum bv. gallicum R602sp	248	100..245
A0A0B5BBQ1	histidine kinase	345632	Geobacter pickeringii	407	40..195
A0A0B5BHB3	diguanylate cyclase	345632	Geobacter pickeringii	419	51..193
A0A0B5FE40	histidine kinase	483547	Geoalkalibacter subterraneus	417	40..201
A0A0B5FI95	histidine kinase	483547	Geoalkalibacter subterraneus	524	34..192
A0A0B6S517	HAMP domain-containing protein	41899	Burkholderia plantarii	306	33..200
A0A0B7HJ64	Tll0287-like domain-containing protein	28189	Capnocytophaga cynodegmi	187	53..185
A0A0B7HPF7	Tll0287-like domain-containing protein	28189	Capnocytophaga cynodegmi	187	47..185
A0A0B7HTF6	Tll0287-like domain-containing protein	28188	Capnocytophaga canimorsus	158	15..157
A0A0B7IEW3	Tll0287-like domain-containing protein	1848903	Capnocytophaga canis	191	40..186
A0A0B7ILK4	Tll0287-like domain-containing protein	28188	Capnocytophaga canimorsus	212	60..211
A0A0B7IQT0	Tll0287-like domain-containing protein	1848903	Capnocytophaga canis	191	40..186
A0A0C1N0S7	histidine kinase	1479485	Tolypothrix bouteillei VB521301	302	36..203
A0A0C1N798	histidine kinase	1479485	Tolypothrix bouteillei VB521301	300	35..203
A0A0C1QSR2	Histidine kinase	1510391	Geobacter soli	405	40..195
A0A0C1QVB4	histidine kinase	1479485	Tolypothrix bouteillei VB521301	308	37..205
A0A0C1QWJ1	HAMP domain-containing protein	1479485	Tolypothrix bouteillei VB521301	294	30..199
A0A0C1R0L8	histidine kinase	1510391	Geobacter soli	494	36..198
A0A0C1R5K2	histidine kinase	1479485	Tolypothrix bouteillei VB521301	303	35..203
A0A0C1R768	DUF3365 domain-containing protein	1479485	Tolypothrix bouteillei VB521301	354	36..205
A0A0C1RTQ8	Tll0287-like domain-containing protein	1202785	Methylacidiphilum kamchatkense Kam1	216	57..210
A0A0C1TWC0	Tll0287-like domain-containing protein	1510391	Geobacter soli	187	23..185
A0A0C1U1R6	Sensory/regulatory protein RpfC	1510391	Geobacter soli	1025	86..199
A0A0C1UQW3	DUF3365 domain-containing protein	1574623	Lyngbya confervoides BDU141951	293	32..196
A0A0C1UT34	Tll0287-like domain-containing protein	1574623	Lyngbya confervoides BDU141951	201	38..189
A0A0C1VDH2	Tll0287-like domain-containing protein	1574623	Lyngbya confervoides BDU141951	216	50..212
A0A0C1Y3D5	DUF3365 domain-containing protein	1574623	Lyngbya confervoides BDU141951	314	40..206
A0A0C2HKD0	histidine kinase	1121915	Geoalkalibacter ferrihydriticus DSM 17813	409	40..201
A0A0C2HZF1	histidine kinase	1121915	Geoalkalibacter ferrihydriticus DSM 17813	535	35..195
A0A0C2YW96	Sensory box/GGDEF family protein	272627	Paramagnetospirillum magnetotacticum MS-1	831	107..221
A0A0C4WKY7	Tll0287-like domain-containing protein	1328314	Azotobacter chroococcum NCIMB 8003	184	39..178
A0A0D0QXB9	Methyl-accepting chemotaxis protein	404937	Anoxybacillus thermarum	566	32..172
A0A0D2HYX2	histidine kinase	1429043	Dethiosulfatarculus sandiegensis	915	46..221
A0A0D2IXU0	Tll0287-like domain-containing protein	1429043	Dethiosulfatarculus sandiegensis	316	62..184
A0A0D6JHB2	Tll0287-like domain-containing protein	1608628	Candidatus Filomicrobium marinum	195	52..191
A0A0D6JIN8	Tll0287-like domain-containing protein	1608628	Candidatus Filomicrobium marinum	193	35..190
A0A0D7E7D2	Tll0287-like domain-containing protein	316	Stutzerimonas stutzeri	185	61..179
A0A0D7F3P7	Guanylate cyclase domain-containing protein	1076	Rhodopseudomonas palustris	525	41..199
A0A0D7WFP1	Tll0287-like domain-containing protein	1435349	Neotamlana sedimentorum	274	113..191
A0A0D8ZNX1	HAMP domain-containing protein	1618023	Aliterella atlantica CENA595	298	36..206
A0A0D8ZPU3	histidine kinase	1618023	Aliterella atlantica CENA595	297	36..205
A0A0E2BW18	histidine kinase	1049984	Leptospira santarosai str. MOR084	615	47..209
A0A0E2DIV2	Tll0287-like domain-containing protein	1049938	Leptospira interrogans str. UI 12758	252	93..250
A0A0E4BMW2	Guanylate cyclase domain-containing protein	1355477	Bradyrhizobium diazoefficiens	520	41..200
A0A0F3H092	Tll0287-like domain-containing protein	29290	Candidatus Magnetobacterium bavaricum	286	54..211
A0A0F5YAD3	Tll0287-like domain-containing protein	1637645	Limnoraphis robusta CS-951	199	33..189
A0A0F6HGL1	Tll0287-like domain-containing protein	1049937	Leptospira interrogans str. UI 12621	178	19..176
A0A0F6I8W0	Tll0287-like domain-containing protein	1193040	Leptospira interrogans str. FPW1039	252	93..250
A0A0F7JW55	histidine kinase	1543721	Sedimenticola thiotaurini	291	33..195
A0A0F7K0T6	Tll0287-like domain-containing protein	1543721	Sedimenticola thiotaurini	179	47..178
A0A0F7KUN0	Tll0287-like domain-containing protein	1267766	Croceibacterium atlanticum	210	57..204
A0A0F8XKS3	Tll0287-like domain-containing protein	412755	marine sediment metagenome	237	7..227
A0A0F8ZQC8	Tll0287-like domain-containing protein	412755	marine sediment metagenome	229	40..197
A0A0F9ANF6	Tll0287-like domain-containing protein	412755	marine sediment metagenome	229	39..211
A0A0F9BNU8	histidine kinase	412755	marine sediment metagenome	389	36..140
A0A0F9CBN8	GGDEF domain-containing protein	412755	marine sediment metagenome	352	30..139
A0A0F9F195	histidine kinase	412755	marine sediment metagenome	736	31..204
A0A0F9GBI5	histidine kinase	412755	marine sediment metagenome	489	36..199
A0A0F9GBU1	Tll0287-like domain-containing protein	412755	marine sediment metagenome	188	47..186
A0A0F9GEC0	Tll0287-like domain-containing protein	412755	marine sediment metagenome	331	7..115
A0A0F9IBL7	Cytochrome c domain-containing protein	412755	marine sediment metagenome	330	174..324
A0A0F9IT24	histidine kinase	412755	marine sediment metagenome	660	42..201
A0A0F9JHE2	histidine kinase	412755	marine sediment metagenome	498	18..117
A0A0F9K7T3	histidine kinase	412755	marine sediment metagenome	784	46..206
A0A0F9KWV1	Tll0287-like domain-containing protein	412755	marine sediment metagenome	243	38..197
A0A0F9L8B4	histidine kinase	412755	marine sediment metagenome	340	109..219
A0A0F9M3D9	histidine kinase	412755	marine sediment metagenome	547	38..198
A0A0F9VED3	histidine kinase	412755	marine sediment metagenome	871	37..199
A0A0F9W3C5	Tll0287-like domain-containing protein	412755	marine sediment metagenome	196	39..193
A0A0G3BJE5	histidine kinase	413882	Caldimonas brevitalea	290	31..197
A0A0G3BMR6	HAMP domain-containing protein	413882	Caldimonas brevitalea	308	32..197
A0A0G3G7N3	Tll0287-like domain-containing protein	106634	Thioalkalivibrio versutus	202	41..199
A0A0G9H2Q8	HAMP domain-containing protein	1440762	Dyella japonica DSM 16301	287	29..194
A0A0G9JRV9	Chemotaxis protein	1447256	Aliarcobacter butzleri L348	464	60..153
A0A0G9L2L7	Chemotaxis protein	1447263	Aliarcobacter butzleri L355	464	60..153
A0A0H1RCM7	Guanylate cyclase domain-containing protein	1225564	Microvirga vignae	526	43..199
A0A0H3A4V8	Methyl-accepting chemotaxis sensory transducer	391774	Nitratidesulfovibrio vulgaris (strain DP4)	603	37..190
A0A0H3A8V9	histidine kinase	391774	Nitratidesulfovibrio vulgaris (strain DP4)	810	40..202
A0A0H3AA96	histidine kinase	391774	Nitratidesulfovibrio vulgaris (strain DP4)	831	39..185
A0A0H3AAH1	histidine kinase	391774	Nitratidesulfovibrio vulgaris (strain DP4)	803	48..212
A0A0H3YWP6	Tll0287-like domain-containing protein	316	Stutzerimonas stutzeri	185	62..179
A0A0H4PCT1	Tll0287-like domain-containing protein	320787	Cyclobacterium amurskyense	221	69..213
A0A0H5BF73	Tll0287-like domain-containing protein	1079	Blastochloris viridis	194	52..190
A0A0J1BM53	Tll0287-like domain-containing protein	595434	Rhodopirellula islandica	207	54..205
A0A0J1EHL8	Tll0287-like domain-containing protein	595434	Rhodopirellula islandica	241	88..205
A0A0J6S184	Guanylate cyclase domain-containing protein	270351	Methylobacterium aquaticum	532	46..206
A0A0K0XVF9	Tll0287-like domain-containing protein	1579979	Wenzhouxiangella marina	190	49..184
A0A0K2G9E0	Tll0287-like domain-containing protein	42253	Nitrospira moscoviensis	197	41..194
A0A0K2GA34	Tll0287-like domain-containing protein	42253	Nitrospira moscoviensis	249	96..247
A0A0K2GBD9	Tll0287-like domain-containing protein	42253	Nitrospira moscoviensis	244	75..242
A0A0K2GD71	Putative Methyl-accepting chemotaxis protein (MCP)	42253	Nitrospira moscoviensis	561	41..181
A0A0K2GG47	Tll0287-like domain-containing protein	42253	Nitrospira moscoviensis	252	25..248
A0A0K2GHJ0	Tll0287-like domain-containing protein	42253	Nitrospira moscoviensis	193	40..190
A0A0K2GHS2	Tll0287-like domain-containing protein	42253	Nitrospira moscoviensis	195	42..193
A0A0K2SIZ8	Circadian input-output histidine kinase CikA	1555112	Limnochorda pilosa	564	36..194
A0A0K6H983	Tll0287-like domain-containing protein	1381080	Pseudidiomarina woesei	180	42..176
A0A0K6I4U4	Tll0287-like domain-containing protein	339866	Thiomonas bhubaneswarensis	194	21..193
A0A0K8NXB9	histidine kinase	1547922	Piscinibacter sakaiensis	290	31..197
A0A0L6W6S9	Circadian input-output histidine kinase CikA	281456	Thermincola ferriacetica	547	39..197
A0A0L8VC62	Tll0287-like domain-containing protein	1409788	Sunxiuqinia dokdonensis	195	45..190
A0A0M2UUP7	histidine kinase	380242	Candidatus Brocadia fulgida	809	32..191
A0A0M2UX14	Methyl-accepting chemotaxis protein	380242	Candidatus Brocadia fulgida	580	36..200
A0A0M3V2X6	histidine kinase	199	Campylobacter concisus	475	31..200
A0A0M4CWE4	Tll0287-like domain-containing protein	1603606	Desulfuromonas soudanensis	195	38..188
A0A0M4CXK5	histidine kinase	1603606	Desulfuromonas soudanensis	522	34..192
A0A0M5IS98	histidine kinase	1603606	Desulfuromonas soudanensis	411	40..201
A0A0M5IU85	Sensor diguanylate cyclase/phosphodiesterase, GAF domain-containing	1603606	Desulfuromonas soudanensis	690	94..205
A0A0M6Y8Q4	PPM-type phosphatase domain-containing protein	187304	Roseibium aggregatum	502	49..209
A0A0M6ZWT3	Sensory/regulatory protein RpfC	311410	Roseibium album	1166	48..200
A0A0M7AJP5	PPM-type phosphatase domain-containing protein	388408	Roseibium alexandrii	520	51..208
A0A0M7AU35	Sensory/regulatory protein RpfC	388408	Roseibium alexandrii	1166	48..200
A0A0N1N3K1	Chemotaxis protein	1526658	Bosea vaviloviae	594	91..210
A0A0N7LYL4	Guanylate cyclase domain-containing protein	928856	Tritonibacter multivorans	519	44..203
A0A0P0D6D9	Cytochrome c domain-containing protein	1736674	Pseudalgibacter alginicilyticus	329	197..326
A0A0P1EFJ6	Tll0287-like domain-containing protein	81569	Ruegeria atlantica	249	98..246
A0A0P1ENK1	Tll0287-like domain-containing protein	81569	Ruegeria atlantica	249	101..246
A0A0P1M8W2	Tll0287-like domain-containing protein	1633631	Candidatus Kryptonium thompsonii	193	43..184
A0A0P1NV58	Tll0287-like domain-containing protein	1633643	Candidatus Chrysopegis kryptomonas	190	17..184
A0A0P7BAJ8	Cytochrome c domain-containing protein	1605367	Jiulongibacter sediminis	305	159..301
A0A0P8C3L3	Tll0287-like domain-containing protein	1305737	Algoriphagus marincola HL-49	217	63..209
A0A0P9GLU8	Tll0287-like domain-containing protein	381306	Thiohalorhabdus denitrificans	195	31..192
A0A0R3DGV5	Guanylate cyclase domain-containing protein	989370	Bradyrhizobium manausense	520	44..200
A0A0S2IRM9	Tll0287-like domain-containing protein	280505	Leptospira borgpetersenii serovar Ballum	258	100..256
A0A0S2ISW5	histidine kinase	280505	Leptospira borgpetersenii serovar Ballum	630	63..225
A0A0S2KAP2	Tll0287-like domain-containing protein	1249552	Pseudohongiella spirulinae	191	37..188
A0A0S2TA12	Tll0287-like domain-containing protein	1748243	Candidatus Tenderia electrophaga	156	10..150
A0A0S3F1C0	Cytochrome c domain-containing protein	1332080	Sphingobium baderi	208	30..186
A0A0S3QUK7	histidine kinase	1298851	Thermosulfidibacter takaii (strain DSM 17441 / JCM 13301 / NBRC 103674 / ABI70S6)	498	37..165
A0A0S4KKU3	Tll0287-like domain-containing protein	1715989	Candidatus Nitrospira inopinata	246	112..242
A0A0S4KMB6	Tll0287-like domain-containing protein	1715989	Candidatus Nitrospira inopinata	201	34..196
A0A0S4KTK7	Tll0287-like domain-containing protein	1715989	Candidatus Nitrospira inopinata	198	45..196
A0A0S4L2C4	Tll0287-like domain-containing protein	1742972	Candidatus Nitrospira nitrosa	197	42..195
A0A0S4L6B7	Tll0287-like domain-containing protein	1742972	Candidatus Nitrospira nitrosa	195	39..191
A0A0S4LAP5	Tll0287-like domain-containing protein	1742972	Candidatus Nitrospira nitrosa	201	35..195
A0A0S4LEG6	Tll0287-like domain-containing protein	1742972	Candidatus Nitrospira nitrosa	248	96..244
A0A0S4LFG3	Tll0287-like domain-containing protein	1742973	Candidatus Nitrospira nitrificans	197	46..195
A0A0S4LJD4	Tll0287-like domain-containing protein	1742973	Candidatus Nitrospira nitrificans	266	47..262
A0A0S4MX44	Tll0287-like domain-containing protein	1643428	Candidatus Thermokryptus mobilis	188	20..184
A0A0S4RKF5	histidine kinase	91352	Campylobacter hyointestinalis subsp. hyointestinalis	469	31..197
A0A0S4XNK4	Tll0287-like domain-containing protein	497650	Sulfurovum sp. enrichment culture clone C5	194	53..190
A0A0S7C5C8	Tll0287-like domain-containing protein	1678841	Lentimicrobium saccharophilum	194	64..190
A0A0T5P3U9	Cytochrome c domain-containing protein	540747	Roseovarius indicus	240	92..237
A0A0T5YSK4	PAS domain S-box/diguanylate cyclase (GGDEF) domain	54398	endosymbiont of Ridgeia piscesae	829	63..208
A0A0T5YSY8	Methyl-accepting chemotaxis protein	54398	endosymbiont of Ridgeia piscesae	562	33..195
A0A0T5YTY0	Tll0287-like domain-containing protein	54398	endosymbiont of Ridgeia piscesae	69	3..42
A0A0T5YZN8	Diguanylate cyclase (GGDEF) domain	54398	endosymbiont of Ridgeia piscesae	866	46..205
A0A0T5Z2X1	HAMP domain-containing protein	54398	endosymbiont of Ridgeia piscesae	347	33..195
A0A0T5Z4V5	GAF domain-containing protein	54398	endosymbiont of Ridgeia piscesae	462	46..205
A0A0T5Z7K6	PAS domain S-box-containing protein/diguanylate cyclase (GGDEF) domain-containing protein	54398	endosymbiont of Ridgeia piscesae	579	63..208
A0A0T5Z976	histidine kinase	54398	endosymbiont of Ridgeia piscesae	794	34..194
A0A0U1KWY8	histidine kinase	2378	Sporomusa ovata	556	37..194
A0A0U2WWZ9	Tll0287-like domain-containing protein	1315283	Pseudoalteromonas translucida KMM 520	178	45..175
A0A0U2ZJI2	Tll0287-like domain-containing protein	1526571	Lacimicrobium alkaliphilum	191	26..182
A0A0U3GYM7	Chemotaxis protein	43658	Pseudoalteromonas rubra	556	38..189
A0A0U3I3S1	Tll0287-like domain-containing protein	43658	Pseudoalteromonas rubra	274	90..262
A0A0U4AKV8	Tll0287-like domain-containing protein	1411621	Hymenobacter sedentarius	245	124..218
A0A0U5AJ06	histidine kinase	1653476	Caldimicrobium thiodismutans	626	40..206
A0A0U5AZM6	Methyl-accepting chemotaxis protein	1653476	Caldimicrobium thiodismutans	580	94..227
A0A0U5BY97	histidine kinase	1653476	Caldimicrobium thiodismutans	561	42..204
A0A0U9HUP7	histidine kinase	86166	Thermodesulfovibrio aggregans	644	36..207
A0A0V7ZET7	HAMP domain-containing protein	371196	Mastigocoleus testarum BC008	319	43..213
A0A0V7ZLL8	histidine kinase	371196	Mastigocoleus testarum BC008	322	35..203
A0A0V7ZNA3	histidine kinase	371196	Mastigocoleus testarum BC008	296	32..201
A0A0V7ZNH4	HAMP domain-containing protein	371196	Mastigocoleus testarum BC008	318	44..211
A0A0W1JIW8	histidine kinase	49338	Desulfitobacterium hafniense	483	41..199
A0A0W1JKS4	histidine kinase	49338	Desulfitobacterium hafniense	585	63..222
A0A0W1JLW6	Circadian input-output histidine kinase CikA	49338	Desulfitobacterium hafniense	560	35..193
A0A0W1JM64	Circadian input-output histidine kinase CikA	49338	Desulfitobacterium hafniense	559	43..201
A0A0W1JPZ5	histidine kinase	49338	Desulfitobacterium hafniense	561	36..195
A0A0W8FWT1	Tll0287-like domain-containing protein	938273	hydrocarbon metagenome	193	40..190
A0A0W8G3C0	Methyl-accepting chemotaxis protein	938273	hydrocarbon metagenome	583	32..204
A0A0W8G6X1	Histidine kinase domain-containing protein	938273	hydrocarbon metagenome	814	39..201
A0A0X3U5A3	Tll0287-like domain-containing protein	1685379	Ruegeria marisrubri	190	33..188
A0A0X8G7U3	Tll0287-like domain-containing protein	1622118	Lutibacter profundi	174	27..171
A0A0X8JHN0	Sensory/regulatory protein RpfC	44742	Desulfovibrio fairfieldensis	1175	49..209
A0A0X8JIB4	histidine kinase	44742	Desulfovibrio fairfieldensis	950	107..207
A0A101FKD5	histidine kinase	1741	Thermodesulfobacterium commune	657	42..212
A0A109W4W6	histidine kinase	44742	Desulfovibrio fairfieldensis	792	90..185
A0A109W6A9	Chemotaxis protein	888061	Desulfomicrobium orale DSM 12838	573	36..192
A0A126Q471	Tll0287-like domain-containing protein	28108	Alteromonas macleodii	201	20..198
A0A126QND7	Chemotaxis protein	1716143	Pseudodesulfovibrio indicus	601	38..192
A0A126QSL3	histidine kinase	1716143	Pseudodesulfovibrio indicus	810	38..203
A0A126T2L1	Chemotaxis protein	1538553	Methylomonas denitrificans	584	38..217
A0A126T898	diguanylate cyclase	1538553	Methylomonas denitrificans	413	30..191
A0A127F8W6	Tll0287-like domain-containing protein	465721	Steroidobacter denitrificans	233	74..215
A0A127HZT3	HAMP domain-containing protein	47878	Pseudomonas azotoformans	292	33..199
A0A127JX73	HAMP domain-containing protein	94132	Ramlibacter tataouinensis	290	32..197
A0A127JY54	histidine kinase	94132	Ramlibacter tataouinensis	290	32..196
A0A127K6Q5	Diguanylate cyclase	1134435	Thauera humireducens	568	48..206
A0A132BUP8	Guanylate cyclase domain-containing protein	1768241	Tritonibacter horizontis	516	42..204
A0A133XET5	Diguanylate cyclase	281362	Dechloromonas denitrificans	706	85..201
A0A133XFK5	Tll0287-like domain-containing protein	281362	Dechloromonas denitrificans	188	41..187
A0A133XJY4	Virulence sensor protein BvgS	281362	Dechloromonas denitrificans	838	85..169
A0A133XL29	Virulence sensor protein BvgS	281362	Dechloromonas denitrificans	706	32..194
A0A137RM56	Cytochrome c domain-containing protein	1548749	Aequorivita aquimaris	341	188..338
A0A139WU95	histidine kinase	128403	Scytonema hofmannii PCC 7110	303	36..203
A0A139WUD3	histidine kinase	128403	Scytonema hofmannii PCC 7110	302	36..203
A0A139WUS0	HAMP domain-containing protein	128403	Scytonema hofmannii PCC 7110	305	41..210
A0A139WZP9	HAMP domain-containing protein	128403	Scytonema hofmannii PCC 7110	305	41..210
A0A139X0M0	histidine kinase	128403	Scytonema hofmannii PCC 7110	317	46..214
A0A139X8N2	histidine kinase	128403	Scytonema hofmannii PCC 7110	300	35..203
A0A139XFY1	HAMP domain-containing protein	128403	Scytonema hofmannii PCC 7110	330	64..233
A0A139XFZ4	HAMP domain-containing protein	128403	Scytonema hofmannii PCC 7110	355	37..205
A0A139XG01	histidine kinase	128403	Scytonema hofmannii PCC 7110	296	31..201
A0A140E6E5	Chemotaxis protein	1538553	Methylomonas denitrificans	583	38..216
A0A140E6H8	histidine kinase	1538553	Methylomonas denitrificans	504	26..190
A0A142EKA9	Tll0287-like domain-containing protein	1727163	Algoriphagus sanaruensis	238	85..230
A0A149PFU5	HAMP domain-containing protein	1399968	Paraburkholderia monticola	292	34..199
A0A150WGB9	Methyl-accepting transducer domain-containing protein	959	Bdellovibrio bacteriovorus	509	33..204
A0A150WK72	Methyl-accepting transducer domain-containing protein	959	Bdellovibrio bacteriovorus	509	33..204
A0A150XUZ8	Tll0287-like domain-containing protein	296218	Roseivirga echinicomitans	204	61..190
A0A151CDW1	Tll0287-like domain-containing protein	1630136	Sulfurovum riftiae	187	42..182
A0A151CIC7	Diguanylate cyclase	1630136	Sulfurovum riftiae	831	55..205
A0A157ZWV5	HAMP domain-containing protein	1777144	Caballeronia ptereochthonis	292	34..199
A0A158A142	HAMP domain-containing protein	1777137	Caballeronia temeraria	292	34..199
A0A158BXS5	HAMP domain protein	1777140	Caballeronia hypogeia	292	34..199
A0A158CQB0	HAMP domain-containing protein	1777136	Caballeronia catudaia	292	34..199
A0A158DG65	HAMP domain protein	1777143	Caballeronia glebae	292	34..199
A0A158DZK2	HAMP domain-containing protein	1777141	Caballeronia pedi	292	34..199
A0A158E9Y5	HAMP domain-containing protein	1777139	Caballeronia calidae	292	34..199
A0A158GS82	HAMP domain protein	1353886	Caballeronia cordobensis	297	35..201
A0A158I005	HAMP domain-containing protein	326474	Caballeronia humi	292	34..199
A0A158IA97	histidine kinase	196367	Caballeronia sordidicola	299	35..201
A0A158IB73	HAMP domain-containing protein	326475	Caballeronia telluris	292	34..199
A0A158JRJ2	HAMP domain-containing protein	326476	Caballeronia choica	292	34..199
A0A158KHS1	HAMP domain-containing protein	326475	Caballeronia telluris	292	36..199
A0A158KJ83	HAMP domain-containing protein	1777135	Caballeronia arvi	292	34..199
A0A160THG9	Tll0287-like domain-containing protein	652676	hydrothermal vent metagenome	182	24..176
A0A161PU03	Methyl-accepting transducer domain-containing protein	959	Bdellovibrio bacteriovorus	509	33..204
A0A162H2B3	Methyl-accepting transducer domain-containing protein	959	Bdellovibrio bacteriovorus	510	32..204
A0A163BSW3	Tll0287-like domain-containing protein	1642818	Aquimarina aggregata	286	115..193
A0A167K6B8	Methyl-accepting chemotaxis protein	1365257	Pseudoalteromonas luteoviolacea S4060-1	545	24..178
A0A172WT65	Tll0287-like domain-containing protein	316	Stutzerimonas stutzeri	181	52..176
A0A175RBK9	Tll0287-like domain-containing protein	401562	Aureimonas ureilytica	245	90..241
A0A175RPA7	Tll0287-like domain-containing protein	401562	Aureimonas ureilytica	255	100..251
A0A176RVN5	Tll0287-like domain-containing protein	1003181	Candidatus Thiomargarita nelsonii	72	2..71
A0A176RWA6	Tll0287-like domain-containing protein	1003181	Candidatus Thiomargarita nelsonii	139	34..127
A0A176TFE3	Cytochrome c domain-containing protein	1333662	Polaribacter atrinae	327	189..324
A0A176Y9N9	Tll0287-like domain-containing protein	1505087	Bradyrhizobium centrolobii	245	86..242
A0A176YF11	Guanylate cyclase domain-containing protein	1505087	Bradyrhizobium centrolobii	520	41..200
A0A177E4R3	histidine kinase	1795632	Thermodesulfatator autotrophicus	637	30..196
A0A177E5Z4	Tll0287-like domain-containing protein	1795632	Thermodesulfatator autotrophicus	205	78..190
A0A177E9B0	HAMP domain-containing protein	1795632	Thermodesulfatator autotrophicus	338	40..234
A0A177EAK0	histidine kinase	1795632	Thermodesulfatator autotrophicus	517	36..164
A0A177LYT0	Chemotaxis protein	421	Methylomonas methanica	583	38..216
A0A177LYW6	Chemotaxis protein	421	Methylomonas methanica	584	38..217
A0A177M9F0	Chemotaxis protein	421	Methylomonas methanica	584	38..217
A0A177MB62	Chemotaxis protein	421	Methylomonas methanica	583	38..216
A0A177ML97	diguanylate cyclase	421	Methylomonas methanica	411	31..191
A0A177MMI0	diguanylate cyclase	421	Methylomonas methanica	411	30..191
A0A177MY28	Chemotaxis protein	980561	Methylomonas lenta	584	38..217
A0A177N389	diguanylate cyclase	702114	Methylomonas koyamae	412	30..192
A0A177N744	Chemotaxis protein	702114	Methylomonas koyamae	583	38..216
A0A177NFX8	diguanylate cyclase	980561	Methylomonas lenta	412	30..192
A0A177NFY9	Chemotaxis protein	980561	Methylomonas lenta	584	38..217
A0A177NKL8	Chemotaxis protein	702114	Methylomonas koyamae	583	38..216
A0A177NVR4	diguanylate cyclase	702114	Methylomonas koyamae	402	32..169
A0A177Y3X8	Chemotaxis protein	1276888	Vibrio bivalvicida	568	36..201
A0A178IF63	Methyl-accepting transducer domain-containing protein	1184151	Termitidicoccus mucosus	519	43..208
A0A178MJ26	PAS domain-containing protein	1285242	Paramagnetospirillum marisnigri	518	37..146
A0A178MJK8	histidine kinase	1437059	Magnetospirillum moscoviense	609	29..193
A0A178MM19	histidine kinase	1437059	Magnetospirillum moscoviense	502	36..194
A0A178MUT7	Signal transduction protein	1285242	Paramagnetospirillum marisnigri	831	97..222
A0A178MXV7	Signal transduction protein	1437059	Magnetospirillum moscoviense	815	51..208
A0A178Y3F9	Tll0287-like domain-containing protein	1472378	Sinorhizobium glycinis	252	95..249
A0A179BG78	Guanylate cyclase domain-containing protein	384	Rhizobium leguminosarum	533	45..206
A0A179D5Q5	histidine kinase	999894	Thermosulfurimonas dismutans	507	44..161
A0A191ZKG6	histidine kinase	1860122	Halothiobacillus diazotrophicus	840	36..205
A0A192TG31	Guanylate cyclase domain-containing protein	396	Rhizobium phaseoli	536	41..202
A0A193LDI2	Tll0287-like domain-containing protein	1548547	Woeseia oceani	210	40..200
A0A194AEV7	Chemotaxis protein	1592317	Desulfoplanes formicivorans	601	38..191
A0A194AFL3	histidine kinase	1592317	Desulfoplanes formicivorans	808	38..202
A0A194AGL4	histidine kinase	1592317	Desulfoplanes formicivorans	794	42..204
A0A194AI55	diguanylate cyclase	1592317	Desulfoplanes formicivorans	405	35..191
A0A1A7BJK3	Tll0287-like domain-containing protein	1300349	Erythrobacter dokdonensis DSW-74	198	44..190
A0A1A7QQN7	Tll0287-like domain-containing protein	49280	Gelidibacter algens	210	70..208
A0A1A8XS66	histidine kinase	1860102	Candidatus Accumulibacter aalborgensis	290	33..197
A0A1A8XY51	Tll0287-like domain-containing protein	1860102	Candidatus Accumulibacter aalborgensis	193	42..192
A0A1A9LBF6	Cytochrome c domain-containing protein	1385699	Aequorivita soesokkakensis	341	183..338
A0A1B1Y2S8	Tll0287-like domain-containing protein	1790137	Wenyingzhuangia fucanilytica	270	63..191
A0A1B2EKG2	HAMP domain-containing protein	1882682	Microvirga ossetica	290	32..197
A0A1B3BCR5	Tll0287-like domain-containing protein	1144748	Kangiella sediminilitoris	196	32..184
A0A1B4V069	Tll0287-like domain-containing protein	1675686	Sulfurifustis variabilis	185	33..184
A0A1B4V7J2	Tll0287-like domain-containing protein	1675686	Sulfurifustis variabilis	196	62..193
A0A1B4XEB8	Tll0287-like domain-containing protein	1620215	Sulfuricaulis limicola	185	24..183
A0A1B6NT48	Tll0287-like domain-containing protein	412755	marine sediment metagenome	148	29..121
A0A1B7W0A9	HAMP domain-containing protein	1710894	Aphanizomenon flos-aquae LD13	314	42..222
A0A1B7X963	histidine kinase	1560234	Halodesulfovibrio spirochaetisodalis	808	40..200
A0A1B7YZC2	Tll0287-like domain-containing protein	1836467	Maribacter hydrothermalis	209	67..203
A0A1B8R1M4	Guanylate cyclase domain-containing protein	386	Rhizobium leguminosarum bv. trifolii	533	45..206
A0A1B8TVD7	Cytochrome c domain-containing protein	996801	Polaribacter reichenbachii	331	193..329
A0A1B9F313	Tll0287-like domain-containing protein	1156395	Dissulfuribacter thermophilus	253	111..250
A0A1B9F350	histidine kinase	1156395	Dissulfuribacter thermophilus	521	45..167
A0A1B9F914	diguanylate cyclase	1156395	Dissulfuribacter thermophilus	412	37..193
A0A1C0TUV3	Chemotaxis protein	43657	Pseudoalteromonas luteoviolacea	562	41..195
A0A1C3EKB1	histidine kinase	1841610	Planctopirus hydrillae	577	78..181
A0A1C3ISH2	Phytochrome-like protein cph2	693153	Vibrio atlanticus	731	38..194
A0A1C3RDG3	Sensor protein FixL	1867952	Candidatus Terasakiella magnetica	1062	35..196
A0A1C3RDI8	Sensory/regulatory protein RpfC	1867952	Candidatus Terasakiella magnetica	915	72..198
A0A1C3RHW7	Putative signal transduction protein	1867952	Candidatus Terasakiella magnetica	715	57..215
A0A1C3V762	Guanylate cyclase domain-containing protein	108015	Bradyrhizobium yuanmingense	520	41..200
A0A1C3Y4W8	Guanylate cyclase domain-containing protein	1138170	Rhizobium aethiopicum	536	41..202
A0A1C7AFW0	Tll0287-like domain-containing protein	1675686	Sulfurifustis variabilis	266	135..263
A0A1C9W9A6	Tll0287-like domain-containing protein	1769779	Microbulbifer aggregans	225	59..217
A0A1D2QQW2	Chemotaxis protein	62101	Candidatus Endobugula sertula	568	38..198
A0A1D7TKJ9	Diguanylate cyclase	1193502	Sulfurospirillum halorespirans DSM 13726	859	37..196
A0A1D7TN87	histidine kinase	1193502	Sulfurospirillum halorespirans DSM 13726	471	29..200
A0A1D7UTM0	Tll0287-like domain-containing protein	2564040	Leptospira tipperaryensis	203	44..201
A0A1D8ATA8	Tll0287-like domain-containing protein	1838286	Lacunisphaera limnophila	214	98..207
A0A1D8P6G9	Cytochrome c domain-containing protein	1850246	Urechidicola croceus	333	182..330
A0A1D8TRN5	Guanylate cyclase	1458985	Moorena producens PAL-8-15-08-1	628	50..209
A0A1D8TTQ5	Tll0287-like domain-containing protein	1458985	Moorena producens PAL-8-15-08-1	214	51..210
A0A1D8TV82	HAMP domain-containing protein	1458985	Moorena producens PAL-8-15-08-1	303	31..198
A0A1D8UT24	HAMP domain-containing protein	153496	Kozakia baliensis	312	65..217
A0A1D9FZV4	Adenylate/guanylate cyclase domain-containing protein	1454205	Moorena producens (strain JHB)	599	24..183
A0A1D9G1T5	Tll0287-like domain-containing protein	1454205	Moorena producens (strain JHB)	214	52..210
A0A1D9G1X5	HAMP domain-containing protein	1454205	Moorena producens (strain JHB)	300	38..205
A0A1D9G3M3	HAMP domain-containing protein	1454205	Moorena producens (strain JHB)	303	31..198
A0A1D9GRH9	Tll0287-like domain-containing protein	1874317	Marinobacter salinus	183	24..177
A0A1E1EYY8	Cytochrome c domain-containing protein	120107	Sphingobium cloacae	208	30..186
A0A1E2UHR9	histidine kinase	1818881	Candidatus Thiodiazotropha endoloripes	607	47..146
A0A1E2UNT5	histidine kinase	1818881	Candidatus Thiodiazotropha endoloripes	304	44..206
A0A1E2UP18	Diguanylate cyclase	1818881	Candidatus Thiodiazotropha endoloripes	809	22..179
A0A1E2UPL8	cyclic-guanylate-specific phosphodiesterase	1818881	Candidatus Thiodiazotropha endoloripes	693	91..206
A0A1E2UQF3	Tll0287-like domain-containing protein	1818881	Candidatus Thiodiazotropha endoloripes	189	48..185
A0A1E2USN2	diguanylate cyclase	1818881	Candidatus Thiodiazotropha endoloripes	438	47..221
A0A1E3GRD7	Tll0287-like domain-containing protein	291169	Methylophaga muralis	190	28..184
A0A1E3V5C3	Tll0287-like domain-containing protein	1752398	Sinorhizobium alkalisoli	252	98..249
A0A1E3VYL9	Cytochrome c domain-containing protein	1774968	Methyloceanibacter methanicus	228	76..226
A0A1E3X5F3	Tll0287-like domain-containing protein	1872076	Candidatus Scalindua rubra	260	53..212
A0A1E3X8Z8	Tll0287-like domain-containing protein	1872076	Candidatus Scalindua rubra	160	4..113
A0A1E3XGQ1	histidine kinase	1872076	Candidatus Scalindua rubra	569	59..219
A0A1E5CWM6	GGDEF domain-containing protein	1191298	Vibrio genomosp. F6 str. FF-238	406	41..200
A0A1E5G2X5	Circadian input-output histidine kinase CikA	766136	Desulfuribacillus alkaliarsenatis	797	90..199
A0A1E5G351	GGDEF domain-containing protein	766136	Desulfuribacillus alkaliarsenatis	430	44..200
A0A1E5G654	Chemotaxis protein	766136	Desulfuribacillus alkaliarsenatis	589	37..195
A0A1E5Q724	Tll0287-like domain-containing protein	28181	Magnetovibrio blakemorei	195	68..191
A0A1E5QBD2	histidine kinase	28181	Magnetovibrio blakemorei	511	41..201
A0A1E5QEG0	Guanylate cyclase domain-containing protein	1781255	Desertifilum tharense IPPAS B-1220	501	47..209
A0A1E5T9Z1	Tll0287-like domain-containing protein	1849968	Flavivirga aquatica	269	113..188
A0A1E8FCA5	Tll0287-like domain-containing protein	1856405	Alteromonas lipolytica	190	31..185
A0A1F2UIJ2	histidine kinase	1797195	Candidatus Aquicultor primus	290	86..184
A0A1F6D1H6	histidine kinase	1817868	Handelsmanbacteria sp. (strain RIFCSPLOWO2_12_FULL_64_10)	570	56..207
A0A1F6GFA5	histidine kinase	1817772	Candidatus Lambdaproteobacteria bacterium RIFOXYD2_FULL_50_16	914	97..209
A0A1F6GG14	histidine kinase	1817772	Candidatus Lambdaproteobacteria bacterium RIFOXYD2_FULL_50_16	841	38..210
A0A1F6GSG7	Sensory/regulatory protein RpfC	1817773	Candidatus Lambdaproteobacteria bacterium RIFOXYD2_FULL_56_26	919	52..209
A0A1F6GV67	histidine kinase	1817773	Candidatus Lambdaproteobacteria bacterium RIFOXYD2_FULL_56_26	864	72..245
A0A1F6H0Y8	Tll0287-like domain-containing protein	1817773	Candidatus Lambdaproteobacteria bacterium RIFOXYD2_FULL_56_26	189	62..184
A0A1F6SYU4	Tll0287-like domain-containing protein	1817756	Candidatus Muproteobacteria bacterium RBG_16_62_13	192	25..189
A0A1F6TCV8	diguanylate cyclase	1817758	Candidatus Muproteobacteria bacterium RBG_16_64_11	432	97..205
A0A1F7WZE4	histidine kinase	1817813	Candidatus Wallbacteria bacterium GWC2_49_35	702	38..199
A0A1G1SY62	Tll0287-like domain-containing protein	1908235	Hymenobacter coccineus	237	115..210
A0A1G1T3W0	Tll0287-like domain-containing protein	1908236	Hymenobacter glacialis	226	96..199
A0A1G1T8Y6	Tll0287-like domain-containing protein	1908237	Hymenobacter lapidarius	226	95..199
A0A1G4TMK3	Tll0287-like domain-containing protein	158890	Rhizobium mongolense subsp. loessense	248	97..245
A0A1G5C876	Guanylate cyclase domain-containing protein	549386	Microvirga guangxiensis	530	46..202
A0A1G5CV93	histidine kinase	419481	Desulfoluna spongiiphila	657	36..202
A0A1G5F3X5	Methyl-accepting chemotaxis protein	419481	Desulfoluna spongiiphila	572	38..192
A0A1G5PR05	Tll0287-like domain-containing protein	415747	Thiohalomonas denitrificans	188	33..187
A0A1G5QEC9	PAS domain S-box-containing protein/diguanylate cyclase (GGDEF) domain-containing protein	415747	Thiohalomonas denitrificans	949	45..204
A0A1G5QET3	Tll0287-like domain-containing protein	415747	Thiohalomonas denitrificans	262	111..255
A0A1G5QTX5	PAS domain S-box-containing protein/diguanylate cyclase (GGDEF) domain-containing protein	415747	Thiohalomonas denitrificans	692	37..198
A0A1G5QVJ1	cyclic-guanylate-specific phosphodiesterase	415747	Thiohalomonas denitrificans	981	93..201
A0A1G5YEF6	Tll0287-like domain-containing protein	279824	Algoriphagus alkaliphilus	217	60..209
A0A1G6AJH1	histidine kinase	617002	Desulfonatronum thiosulfatophilum	534	31..198
A0A1G6AWT3	Methyl-accepting chemotaxis protein	617002	Desulfonatronum thiosulfatophilum	612	32..182
A0A1G6BNJ1	histidine kinase	617002	Desulfonatronum thiosulfatophilum	860	54..220
A0A1G6CWY9	Tll0287-like domain-containing protein	665467	Bauldia litoralis	265	108..262
A0A1G6EE72	histidine kinase	617002	Desulfonatronum thiosulfatophilum	482	104..216
A0A1G6QQJ7	Tll0287-like domain-containing protein	686796	Algoriphagus faecimaris	217	60..209
A0A1G6Z5H5	GGDEF domain-containing protein	57664	Desulfuromonas thiophila	676	44..162
A0A1G6ZRN4	Diguanylate cyclase/phosphodiesterase with PAS/PAC sensor(S)	57664	Desulfuromonas thiophila	929	85..198
A0A1G6ZX98	Methyl-accepting chemotaxis sensory transducer	57664	Desulfuromonas thiophila	643	37..207
A0A1G7AG94	histidine kinase	57664	Desulfuromonas thiophila	293	36..201
A0A1G7CD68	histidine kinase	57664	Desulfuromonas thiophila	667	34..192
A0A1G7CZ85	Cytochrome c domain-containing protein	641691	Pricia antarctica	331	174..324
A0A1G7F484	histidine kinase	57664	Desulfuromonas thiophila	420	37..195
A0A1G7G295	Tll0287-like domain-containing protein	76594	Cellulophaga baltica	205	36..202
A0A1G7G6L2	histidine kinase	69960	Rhodospira trueperi	493	86..198
A0A1G7I889	Cytochrome c domain-containing protein	227084	Ulvibacter litoralis	337	195..332
A0A1G7J2M4	Tll0287-like domain-containing protein	101564	Ectopseudomonas alcaliphila	182	44..176
A0A1G7LZC4	Circadian input-output histidine kinase CikA	1123285	Sporolituus thermophilus DSM 23256	557	36..195
A0A1G7PB00	histidine kinase	571438	Desulfovibrio legallii	826	81..187
A0A1G7TF49	Tll0287-like domain-containing protein	1082479	Limimonas halophila	194	41..190
A0A1G7ZA06	Circadian input-output histidine kinase CikA	1121419	Desulfosporosinus hippei DSM 8344	559	42..201
A0A1G8ADA3	PAS domain S-box-containing protein/diguanylate cyclase (GGDEF) domain-containing protein	83767	Propionivibrio dicarboxylicus	1054	80..193
A0A1G8B5V5	Tll0287-like domain-containing protein	702745	Myroides phaeus	186	44..183
A0A1G8BG41	Circadian input-output histidine kinase CikA	1121419	Desulfosporosinus hippei DSM 8344	564	43..199
A0A1G8LC50	Cytochrome c domain-containing protein	262004	Winogradskyella thalassocola	332	197..329
A0A1G8QAZ7	Tll0287-like domain-containing protein	718193	Ferrimonas sediminum	191	48..187
A0A1G8VC83	Tll0287-like domain-containing protein	658219	Microbulbifer yueqingensis	182	27..181
A0A1G8Z457	Tll0287-like domain-containing protein	137658	Pseudomonas indica	185	71..176
A0A1G9CG83	Methyl-accepting transducer domain-containing protein	246191	Maridesulfovibrio ferrireducens	606	32..204
A0A1G9ECH1	Tll0287-like domain-containing protein	1075417	Catalinimonas alkaloidigena	217	46..204
A0A1G9FS41	Tll0287-like domain-containing protein	1004279	Mesorhizobium muleiense	252	99..249
A0A1G9FSM7	Guanylate cyclase domain-containing protein	1004279	Mesorhizobium muleiense	514	30..188
A0A1G9FUW9	diguanylate cyclase	246191	Maridesulfovibrio ferrireducens	419	39..194
A0A1G9LWR9	histidine kinase	392333	Geoalkalibacter ferrihydriticus	409	40..201
A0A1G9S0R7	Cytochrome c domain-containing protein	192904	Kriegella aquimaris	329	194..326
A0A1G9W2A4	histidine kinase	392333	Geoalkalibacter ferrihydriticus	535	35..195
A0A1G9WVT9	histidine kinase	392333	Geoalkalibacter ferrihydriticus	754	54..212
A0A1H0E8F9	histidine kinase	206665	Desulfonauticus submarinus	783	38..199
A0A1H0I2X5	HAMP domain-containing protein	395598	Pseudomonas reinekei	292	33..199
A0A1H0Q517	Uncharacterized protein	418854	Filomicrobium insigne	195	55..191
A0A1H0R5X1	Uncharacterized protein	418854	Filomicrobium insigne	193	35..190
A0A1H0TGX3	histidine kinase	91360	Desulforhopalus singaporensis	530	42..200
A0A1H1GNY9	HAMP domain-containing protein	157910	Paraburkholderia tuberum	296	33..200
A0A1H1UME6	Tll0287-like domain-containing protein	1392877	Pseudomonas oryzae	185	47..179
A0A1H1W4R8	Cytochrome c domain-containing protein	1382466	Winogradskyella sediminis	332	193..329
A0A1H2FSS5	Tll0287-like domain-containing protein	364197	Pseudomonas pohangensis	185	45..176
A0A1H2IGV0	Tll0287-like domain-containing protein	1245526	Geopseudomonas guangdongensis	184	59..180
A0A1H2QBB9	Tll0287-like domain-containing protein	488533	Marinobacter mobilis	191	54..184
A0A1H2U7G4	Cytochrome c domain-containing protein	1073328	Flagellimonas zhangzhouensis	333	193..325
A0A1H2W8Y1	Tll0287-like domain-containing protein	1058	Thiocapsa roseopersicina	189	34..188
A0A1H3DD04	Cytochrome c domain-containing protein	762486	Lutibacter oricola	333	182..328
A0A1H3E2F8	Tll0287-like domain-containing protein	61595	Allochromatium warmingii	196	26..193
A0A1H3EI06	Tll0287-like domain-containing protein	762486	Lutibacter oricola	188	46..186
A0A1H3FBA9	Tll0287-like domain-containing protein	229203	Flavobacterium degerlachei	326	191..322
A0A1H3H947	diguanylate cyclase	61595	Allochromatium warmingii	419	52..210
A0A1H3I5P0	Tll0287-like domain-containing protein	651662	Hymenobacter psychrophilus	226	103..202
A0A1H3K0D6	Uncharacterized protein	336829	Rhodonellum ikkaensis	217	58..209
A0A1H3W5R2	HAMP domain-containing protein	37625	Desulfuromusa kysingii	288	33..199
A0A1H3WYA5	Tll0287-like domain-containing protein	658218	Microbulbifer marinus	182	27..181
A0A1H3X730	Methyl-accepting chemotaxis protein	37625	Desulfuromusa kysingii	636	35..206
A0A1H3ZIX5	Tll0287-like domain-containing protein	908615	Psychroflexus halocasei	203	54..200
A0A1H4BRV0	diguanylate cyclase	1122198	Marinobacterium iners DSM 11526	445	46..197
A0A1H4DCS7	histidine kinase	37625	Desulfuromusa kysingii	517	34..192
A0A1H4GCK7	Tll0287-like domain-containing protein	525918	Thiothrix caldifontis	216	54..210
A0A1H5MY42	Cytochrome c domain-containing protein	390640	Salinimicrobium catena	330	182..327
A0A1H5VYW5	Methyl-accepting chemotaxis protein	1036778	Bosea lathyri	601	60..217
A0A1H5WQP5	Tll0287-like domain-containing protein	373675	Thalassococcus halodurans	191	51..189
A0A1H5X322	Tll0287-like domain-containing protein	488547	Jhaorihella thermophila	192	29..187
A0A1H5YX77	Tll0287-like domain-containing protein	1120964	Algoriphagus boritolerans DSM 17298 = JCM 18970	217	58..209
A0A1H6BM63	Methyl-accepting transducer domain-containing protein	863522	Bryocella elongata	503	44..200
A0A1H6F2X6	HAMP domain-containing protein	1899563	Candidatus Venteria ishoeyi	567	32..194
A0A1H6FAP3	Tll0287-like domain-containing protein	1899563	Candidatus Venteria ishoeyi	254	121..250
A0A1H6FAS4	Tll0287-like domain-containing protein	1899563	Candidatus Venteria ishoeyi	136	18..132
A0A1H6FC90	diguanylate cyclase	1899563	Candidatus Venteria ishoeyi	569	88..204
A0A1H6FCU7	Aerobic respiration control sensor protein ArcB	1899563	Candidatus Venteria ishoeyi	594	35..196
A0A1H6FHD3	Tll0287-like domain-containing protein	1899563	Candidatus Venteria ishoeyi	201	58..193
A0A1H6L4P5	Tll0287-like domain-containing protein	235205	Bathymodiolus azoricus thioautotrophic gill symbiont	190	47..186
A0A1H6T274	Tll0287-like domain-containing protein	64971	Allopseudospirillum japonicum	199	47..195
A0A1H6WAU7	Tll0287-like domain-containing protein	1297121	Cyclobacterium xiamenense	224	57..216
A0A1H7B334	Tll0287-like domain-containing protein	915471	Pseudomonas linyingensis	184	58..176
A0A1H7G0B5	Cytochrome c domain-containing protein	228957	Maribacter orientalis	335	183..329
A0A1H7PK33	Tll0287-like domain-containing protein	1396821	Ectothiorhodospira marina	191	30..190
A0A1H7Q3J5	Tll0287-like domain-containing protein	1429083	Atopomonas hussainii	189	36..188
A0A1H7REV3	Tll0287-like domain-containing protein	641665	Colwellia chukchiensis	188	42..184
A0A1H7RWZ5	Tll0287-like domain-containing protein	1429083	Atopomonas hussainii	181	23..174
A0A1H8ART2	Tll0287-like domain-containing protein	917	Nitrosomonas marina	191	25..183
A0A1H8E0D5	Tll0287-like domain-containing protein	1121117	Brachymonas denitrificans DSM 15123	203	56..200
A0A1H8IPR4	Guanylate cyclase domain-containing protein	501024	Rhizobium tibeticum	530	42..206
A0A1H8VJF1	Tll0287-like domain-containing protein	1513892	Rhodopseudomonas pseudopalustris	193	66..189
A0A1H8W926	Tll0287-like domain-containing protein	501024	Rhizobium tibeticum	248	100..245
A0A1H8Z2R0	diguanylate cyclase	867345	Ectothiorhodospira magna	425	47..204
A0A1H9JMI5	Cytochrome c domain-containing protein	419940	Hyunsoonleella jejuensis	334	210..331
A0A1H9LK29	Tll0287-like domain-containing protein	180197	Giesbergeria anulus	61	3..57
A0A1H9P6C2	Cytochrome c domain-containing protein	478744	Neolewinella agarilytica	322	158..319
A0A1I0BPM5	Tll0287-like domain-containing protein	917	Nitrosomonas marina	192	25..184
A0A1I0I1M3	Tll0287-like domain-containing protein	82805	Hymenobacter actinosclerus	224	102..199
A0A1I1BEF6	Tll0287-like domain-containing protein	237018	Algoriphagus aquimarinus	217	60..209
A0A1I1DQM6	Tll0287-like domain-containing protein	927664	Flexibacter flexilis DSM 6793	204	45..193
A0A1I1DW66	PAS domain S-box-containing protein/diguanylate cyclase (GGDEF) domain-containing protein	1122252	Marinospirillum celere	812	40..200
A0A1I1ERV8	Tll0287-like domain-containing protein	1123010	Pseudoalteromonas denitrificans DSM 6059	245	90..242
A0A1I1FQ07	Methyl-accepting chemotaxis protein	1123010	Pseudoalteromonas denitrificans DSM 6059	557	32..190
A0A1I1H9H8	diguanylate cyclase	1122252	Marinospirillum celere	440	45..197
A0A1I1I4Z0	histidine kinase	1123010	Pseudoalteromonas denitrificans DSM 6059	752	49..208
A0A1I1NT07	Tll0287-like domain-containing protein	1123397	Thiohalospira halophila DSM 15071	191	25..190
A0A1I1PW78	Methyl-accepting chemotaxis protein	1123397	Thiohalospira halophila DSM 15071	581	37..213
A0A1I1U2J8	Tll0287-like domain-containing protein	1123010	Pseudoalteromonas denitrificans DSM 6059	242	94..240
A0A1I2IDD4	Tll0287-like domain-containing protein	655355	Sunxiuqinia elliptica	207	49..201
A0A1I2J8M6	Tll0287-like domain-containing protein	1003	Thermoflexibacter ruber	205	55..197
A0A1I2SKR8	Tll0287-like domain-containing protein	435880	Algoriphagus hitonicola	217	65..208
A0A1I3CYH8	HAMP domain-containing protein	1114924	Albimonas pacifica	290	31..197
A0A1I3GH07	Tll0287-like domain-containing protein	1114924	Albimonas pacifica	188	33..185
A0A1I3MLC4	Cytochrome c domain-containing protein	1144750	Olleya namhaensis	330	192..328
A0A1I3Q1U9	histidine kinase	52560	Desulfomicrobium apsheronum	535	37..182
A0A1I3U034	Tll0287-like domain-containing protein	45496	Methylophaga sulfidovorans	196	37..187
A0A1I3XJS8	histidine kinase	52560	Desulfomicrobium apsheronum	813	40..201
A0A1I4A0J3	Guanylate cyclase domain-containing protein	1280847	Shimia haliotis	514	42..201
A0A1I4A1C7	diguanylate cyclase	52560	Desulfomicrobium apsheronum	427	57..212
A0A1I4A6Z5	Methyl-accepting chemotaxis protein	52560	Desulfomicrobium apsheronum	573	37..192
A0A1I4B9A0	Tll0287-like domain-containing protein	1280847	Shimia haliotis	280	152..191
A0A1I4L255	Tll0287-like domain-containing protein	488535	Marinobacter zhejiangensis	191	22..184
A0A1I4PCH2	Circadian input-output histidine kinase CikA	1123291	Pelosinus propionicus DSM 13327	562	36..194
A0A1I4XG15	Tll0287-like domain-containing protein	379482	Marinobacter pelagius	192	24..186
A0A1I4YLH8	Cytochrome c domain-containing protein	649333	Bizionia echini	334	199..332
A0A1I5B8B6	Tll0287-like domain-containing protein	287099	Salegentibacter flavus	313	154..311
A0A1I5FVC6	Tll0287-like domain-containing protein	226506	Algoriphagus ornithinivorans	216	61..208
A0A1I5KEN5	Tll0287-like domain-containing protein	289003	Pseudomonas borbori	186	54..177
A0A1I5KHB1	HAMP domain-containing protein	655353	Cohaesibacter marisflavi	290	32..197
A0A1I5NP85	Methyl-accepting chemotaxis protein	223786	Hydrogenimonas thermophila	567	38..199
A0A1I5RVC4	Diguanylate cyclase (GGDEF) domain-containing protein	223786	Hydrogenimonas thermophila	683	36..201
A0A1I5T4V1	Methyl-accepting transducer domain-containing protein	223786	Hydrogenimonas thermophila	650	49..163
A0A1I5UNV0	Tll0287-like domain-containing protein	223786	Hydrogenimonas thermophila	200	60..198
A0A1I5VAM5	Tll0287-like domain-containing protein	1135990	Geopseudomonas sagittaria	184	53..176
A0A1I5XRU3	Tll0287-like domain-containing protein	1227077	Hymenobacter arizonensis	243	120..217
A0A1I6JE57	Tll0287-like domain-containing protein	440514	Maribacter stanieri	212	57..207
A0A1I6Q696	Tll0287-like domain-containing protein	593133	Lutibacter maritimus	190	44..186
A0A1I6RG12	Tll0287-like domain-containing protein	311180	Alloyangia pacifica	261	108..256
A0A1I6UYR5	Tll0287-like domain-containing protein	683125	Sphingobacterium wenxiniae	181	27..179
A0A1I7AV76	Tll0287-like domain-containing protein	305507	Algoriphagus locisalis	238	82..230
A0A1I7F0S2	Tll0287-like domain-containing protein	1224947	Pustulibacterium marinum	319	158..315
A0A1I9YMC5	HAMP domain-containing protein	754502	Paraburkholderia sprentiae WSM5005	292	34..199
A0A1J0AGW0	Circadian input-output histidine kinase CikA	1188229	Gloeomargarita lithophora Alchichica-D10	906	35..159
A0A1J1C9D0	histidine kinase	880073	Caldithrix abyssi DSM 13497	647	48..209
A0A1J1CE82	Sensory/regulatory protein RpfC	880073	Caldithrix abyssi DSM 13497	778	82..204
A0A1J5MTN7	histidine kinase	2125990	Pseudodesulfovibrio hydrargyri	642	41..202
A0A1J5MVB9	Methyl-accepting chemotaxis protein III	2125990	Pseudodesulfovibrio hydrargyri	534	37..190
A0A1J5MXZ3	histidine kinase	2125990	Pseudodesulfovibrio hydrargyri	810	38..203
A0A1J5NK66	Methyl-accepting chemotaxis protein McpS	2125990	Pseudodesulfovibrio hydrargyri	601	37..192
A0A1J5RMJ1	histidine kinase	410659	mine drainage metagenome	290	32..197
A0A1J5SAH1	histidine kinase	410659	mine drainage metagenome	290	32..197
A0A1J5SSW4	Tll0287-like domain-containing protein	410659	mine drainage metagenome	190	41..187
A0A1J5T181	Tll0287-like domain-containing protein	410659	mine drainage metagenome	190	49..189
A0A1J5TJG7	Tll0287-like domain-containing protein	410659	mine drainage metagenome	190	42..189
A0A1J5TRQ1	PAS domain-containing protein	410659	mine drainage metagenome	362	47..169
A0A1J5TWJ2	Tll0287-like domain-containing protein	2360	Bathymodiolus thermophilus thioautotrophic gill symbiont	179	40..176
A0A1J5U558	histidine kinase	410659	mine drainage metagenome	290	31..197
A0A1K1LG82	histidine kinase	901	Desulfovibrio piger	780	99..191
A0A1K1V2V6	diguanylate cyclase	1122209	Marinospirillum alkaliphilum DSM 21637	446	90..197
A0A1K1X1M4	Sensory/regulatory protein RpfC	1122209	Marinospirillum alkaliphilum DSM 21637	929	53..211
A0A1L3F4L7	Guanylate cyclase domain-containing protein	375	Bradyrhizobium japonicum	520	41..200
A0A1L3LHC7	Tll0287-like domain-containing protein	194963	Sinorhizobium americanum	252	95..249
A0A1L3SZH1	Guanylate cyclase domain-containing protein	1670800	Aquibium oceanicum	521	36..198
A0A1L5NRR0	Tll0287-like domain-containing protein	56730	Rhizobium gallicum	248	100..245
A0A1L8CTJ7	histidine kinase	870242	Carboxydothermus pertinax	531	38..194
A0A1L8CZT3	histidine kinase	661089	Carboxydothermus islandicus	414	2..77
A0A1L9QLX1	Tll0287-like domain-containing protein	1925591	Roseofilum reptotaenium AO1-A	218	55..214
A0A1L9QPY2	HAMP domain-containing protein	1925591	Roseofilum reptotaenium AO1-A	551	15..178
A0A1L9QSC8	Adenylate cyclase	1925591	Roseofilum reptotaenium AO1-A	487	57..211
A0A1L9QSN3	Tll0287-like domain-containing protein	1925591	Roseofilum reptotaenium AO1-A	198	38..190
A0A1M4N1X6	Tll0287-like domain-containing protein	393278	Donghicola eburneus	189	27..187
A0A1M4TDD4	histidine kinase	1121425	Desulfofundulus australicus DSM 11792	550	34..192
A0A1M4UEE8	Cytochrome c domain-containing protein	237373	Arenibacter palladensis	334	194..329
A0A1M4VIG2	histidine kinase	1121391	Desulfacinum infernum DSM 9756	853	53..217
A0A1M4X6C8	Tll0287-like domain-containing protein	1194090	Fodinibius roseus	207	63..198
A0A1M4XAC3	Cytochrome c domain-containing protein	1155689	Psychroflexus salarius	334	174..328
A0A1M5G2X2	Cytochrome c domain-containing protein	1122133	Kaistia soli DSM 19436	276	120..272
A0A1M5LVV7	Tll0287-like domain-containing protein	1437360	Bradyrhizobium erythrophlei	257	100..253
A0A1M5NIM0	Tll0287-like domain-containing protein	634436	Marisediminitalea aggregata	193	57..189
A0A1M5NKG0	PAS domain S-box-containing protein/diguanylate cyclase (GGDEF) domain-containing protein	1437360	Bradyrhizobium erythrophlei	801	62..192
A0A1M5P4D1	Tll0287-like domain-containing protein	229205	Flavobacterium micromati	345	216..341
A0A1M5P6J9	Tll0287-like domain-containing protein	1403346	Stutzerimonas xanthomarina DSM 18231	181	56..176
A0A1M5SJA9	Tll0287-like domain-containing protein	1508389	Cognatiyoonia sediminum	277	47..193
A0A1M5X2A9	histidine kinase	1121409	Desulfofustis glycolicus DSM 9705	805	40..200
A0A1M5YFK5	histidine kinase	1121409	Desulfofustis glycolicus DSM 9705	742	117..225
A0A1M5YPA4	Guanylate cyclase domain-containing protein	1437360	Bradyrhizobium erythrophlei	525	39..199
A0A1M6AWZ5	Tll0287-like domain-containing protein	1121955	Hymenobacter daecheongensis DSM 21074	230	93..205
A0A1M6BPA9	Cytochrome c domain-containing protein	683124	Flavobacterium haoranii	325	190..321
A0A1M6C0Y3	Cytochrome c domain-containing protein	1178825	Algibacter luteus	336	212..334
A0A1M6F2K0	Tll0287-like domain-containing protein	1168035	Tangfeifania diversioriginum	160	17..146
A0A1M6IIU9	diguanylate cyclase	1122189	Malonomonas rubra DSM 5091	455	42..220
A0A1M6IL63	Cytochrome c domain-containing protein	192903	Pseudozobellia thermophila	332	180..327
A0A1M6IS18	histidine kinase	1122189	Malonomonas rubra DSM 5091	877	92..200
A0A1M6J2U0	Cytochrome c domain-containing protein	797419	Aequorivita viscosa	341	192..338
A0A1M6J7Y3	histidine kinase	1122189	Malonomonas rubra DSM 5091	292	37..199
A0A1M6JF02	Methyl-accepting chemotaxis sensory transducer	1122189	Malonomonas rubra DSM 5091	636	36..206
A0A1M6KFU5	diguanylate cyclase	1121393	Desulfatibacillum alkenivorans DSM 16219	419	75..193
A0A1M6KZ50	histidine kinase	1122189	Malonomonas rubra DSM 5091	763	84..197
A0A1M6KZQ2	PAS domain S-box-containing protein/diguanylate cyclase (GGDEF) domain-containing protein	722472	Bradyrhizobium lablabi	801	62..192
A0A1M6MQ59	diguanylate cyclase	1122189	Malonomonas rubra DSM 5091	435	59..220
A0A1M6MZG7	histidine kinase	1122189	Malonomonas rubra DSM 5091	516	34..192
A0A1M6QEH3	histidine kinase	381751	Thermocrinis minervae	298	39..207
A0A1M6RNQ3	Tll0287-like domain-containing protein	633813	Rhodothermus profundi	192	30..181
A0A1M6RWZ5	Tll0287-like domain-containing protein	228958	Maribacter aquivivus	213	71..207
A0A1M7CAF8	Tll0287-like domain-containing protein	1121959	Hymenobacter psychrotolerans DSM 18569	225	105..201
A0A1M7IKH4	Tll0287-like domain-containing protein	388280	Cyclobacterium lianum	220	37..212
A0A1M7P9H0	HAMP domain-containing protein	735517	Roseibium suaedae	290	32..197
A0A1M7S5M7	histidine kinase	1121395	Desulfitobacterium chlororespirans DSM 11544	593	71..230
A0A1M7SLD8	Sensory/regulatory protein RpfC	1121455	Desulfovibrio litoralis DSM 11393	1115	45..208
A0A1M7SML2	Tll0287-like domain-containing protein	198312	Erythrobacter sanguineus	198	42..190
A0A1M7T259	Circadian input-output histidine kinase CikA	1121395	Desulfitobacterium chlororespirans DSM 11544	559	43..201
A0A1M7T2F2	Circadian input-output histidine kinase CikA	1121395	Desulfitobacterium chlororespirans DSM 11544	559	34..192
A0A1M7TAH1	histidine kinase	1121395	Desulfitobacterium chlororespirans DSM 11544	579	54..213
A0A1M7UVK6	Circadian input-output histidine kinase CikA	1121395	Desulfitobacterium chlororespirans DSM 11544	559	43..197
A0A1M7XVQ8	histidine kinase	1121416	Desulfopila aestuarii DSM 18488	531	35..193
A0A1M7YA60	histidine kinase	1121416	Desulfopila aestuarii DSM 18488	806	38..202
A0A1M7ZAM5	Tll0287-like domain-containing protein	1073327	Algoriphagus zhangzhouensis	216	60..208
A0A1N6FXK8	Tll0287-like domain-containing protein	226505	Algoriphagus halophilus	217	68..209
A0A1N6G9Q4	Tll0287-like domain-containing protein	364032	Sulfurivirga caldicuralii	161	36..151
A0A1N6GLA8	Tll0287-like domain-containing protein	364032	Sulfurivirga caldicuralii	188	34..187
A0A1N6H750	histidine kinase	1121457	Halodesulfovibrio marinisediminis DSM 17456	807	40..200
A0A1N6KFS1	HAMP domain-containing protein	60549	Paraburkholderia phenazinium	296	33..200
A0A1N6Q1Q0	Tll0287-like domain-containing protein	43263	Aquipseudomonas alcaligenes	181	53..178
A0A1N6R470	Tll0287-like domain-containing protein	34027	Aromatoleum tolulyticum	191	42..189
A0A1N6UTX2	Tll0287-like domain-containing protein	1077936	Pontibacter lucknowensis	230	107..209
A0A1N6VDC6	diguanylate cyclase	49186	Marinobacterium stanieri	418	84..189
A0A1N6W745	PAS domain S-box-containing protein/diguanylate cyclase (GGDEF) domain-containing protein	34027	Aromatoleum tolulyticum	693	36..197
A0A1N6Z819	Tll0287-like domain-containing protein	228959	Maribacter ulvicola	209	47..203
A0A1N7NST9	HAMP domain-containing protein	633194	Roseivivax lentus	293	32..197
A0A1N7PAW4	Tll0287-like domain-containing protein	529505	Belliella pelovolcani	217	65..209
A0A1N7PKT0	Tll0287-like domain-containing protein	484498	Thalassolituus maritimus	207	54..200
A0A1P8KC32	histidine kinase	1484693	Rhodoferax saidenbachensis	292	31..197
A0A1P8KQ74	histidine kinase	1850254	Poseidonibacter parvus	483	2..154
A0A1P8WCQ9	Tll0287-like domain-containing protein	1891926	Fuerstiella marisgermanici	197	58..173
A0A1P8WCS5	Tll0287-like domain-containing protein	1891926	Fuerstiella marisgermanici	180	34..165
A0A1P8WJJ5	histidine kinase	1891926	Fuerstiella marisgermanici	643	163..252
A0A1P8WLC7	Tll0287-like domain-containing protein	1891926	Fuerstiella marisgermanici	184	48..162
A0A1P8WLK9	Tll0287-like domain-containing protein	1891926	Fuerstiella marisgermanici	215	73..210
A0A1Q2M4C8	Tll0287-like domain-containing protein	260552	Microbulbifer agarilyticus	182	25..181
A0A1Q9AEY9	Guanylate cyclase domain-containing protein	1672749	Xaviernesmea rhizosphaerae	533	44..205
A0A1Q9AZ86	Guanylate cyclase domain-containing protein	464029	Xaviernesmea oryzae	531	48..205
A0A1Q9GA11	histidine kinase	1903952	Photobacterium proteolyticum	836	34..191
A0A1R1HZD6	Sensory/regulatory protein RpfC	418702	Azonexus hydrophilus	656	35..194
A0A1R1I1M5	Virulence sensor protein BvgS	418702	Azonexus hydrophilus	840	76..169
A0A1R1IC54	Virulence sensor protein BvgS	418702	Azonexus hydrophilus	818	34..197
A0A1R3V285	Guanylate cyclase domain-containing protein	1631249	Mesorhizobium prunaredense	528	43..202
A0A1R3XCJ2	Tll0287-like domain-containing protein	1317125	Pontibacter indicus	230	68..209
A0A1R4HA61	HAMP domain-containing protein	360316	Crenothrix polyspora	290	32..197
A0A1R4HB76	Tll0287-like domain-containing protein	360316	Crenothrix polyspora	190	35..188
A0A1S1MTG8	Chemotaxis protein	1859457	Pseudoalteromonas amylolytica	568	38..200
A0A1S2L5Z6	Circadian input-output histidine kinase CikA	85682	Anaerobacillus arseniciselenatis	529	24..183
A0A1S6HMY1	histidine kinase	225848	Shewanella psychrophila	559	37..197
A0A1S6HN80	Tll0287-like domain-containing protein	225848	Shewanella psychrophila	244	89..241
A0A1S6HQW3	histidine kinase	225848	Shewanella psychrophila	555	47..207
A0A1S6HRY4	Tll0287-like domain-containing protein	225848	Shewanella psychrophila	208	31..174
A0A1S7LDV8	histidine kinase	451514	Magnetococcus massalia (strain MO-1)	766	84..197
A0A1S7LDW2	Sensory/regulatory protein RpfC	451514	Magnetococcus massalia (strain MO-1)	1334	31..196
A0A1S7LFU9	Putative methyl-accepting chemotaxis sensory transducer	451514	Magnetococcus massalia (strain MO-1)	714	38..219
A0A1S7LI32	Methyl-accepting chemotaxis sensory transducer	451514	Magnetococcus massalia (strain MO-1)	808	44..199
A0A1S7LMG0	histidine kinase	451514	Magnetococcus massalia (strain MO-1)	1287	53..210
A0A1S7LP34	Tll0287-like domain-containing protein	451514	Magnetococcus massalia (strain MO-1)	191	22..186
A0A1S7LQC9	Sensory/regulatory protein RpfC	451514	Magnetococcus massalia (strain MO-1)	891	32..196
A0A1S9GK48	Guanylate cyclase domain-containing protein	1076926	Rhizobium laguerreae	529	41..202
A0A1T1HA51	Tll0287-like domain-containing protein	966	Oceanospirillum linum	192	26..188
A0A1T2CS20	Tll0287-like domain-containing protein	2340	Solemya velum gill symbiont	166	27..163
A0A1T2KY59	Tll0287-like domain-containing protein	1918948	Solemya velesiana gill symbiont	187	20..183
A0A1T2KYT6	Tll0287-like domain-containing protein	1918949	Solemya elarraichensis gill symbiont	166	27..163
A0A1T2KZV7	Tll0287-like domain-containing protein	642797	Solemya pervernicosa gill symbiont	328	38..200
A0A1T2L0M4	histidine kinase	642797	Solemya pervernicosa gill symbiont	602	27..173
A0A1T2L457	Tll0287-like domain-containing protein	642797	Solemya pervernicosa gill symbiont	255	108..251
A0A1T2L581	Sensor domain-containing diguanylate cyclase	642797	Solemya pervernicosa gill symbiont	1236	36..198
A0A1T2L5J0	Tll0287-like domain-containing protein	642797	Solemya pervernicosa gill symbiont	209	29..208
A0A1T2L644	histidine kinase	642797	Solemya pervernicosa gill symbiont	611	49..178
A0A1T2LB73	Uncharacterized protein	642797	Solemya pervernicosa gill symbiont	988	86..199
A0A1T2LBE0	GGDEF domain-containing protein	642797	Solemya pervernicosa gill symbiont	441	42..200
A0A1T2YCX4	HAMP domain-containing protein	294	Pseudomonas fluorescens	292	33..199
A0A1T4ML53	Sensory/regulatory protein RpfC	115783	Trichlorobacter thiogenes	668	32..208
A0A1T4N6C4	Chemotaxis protein	64969	Oceanospirillum multiglobuliferum	563	37..194
A0A1T4P1M8	diguanylate cyclase	64969	Oceanospirillum multiglobuliferum	420	85..192
A0A1T4Q3S3	histidine kinase	115783	Trichlorobacter thiogenes	399	34..190
A0A1T4VY75	Tll0287-like domain-containing protein	92487	Thiothrix eikelboomii	206	58..201
A0A1T4WQT1	histidine kinase	1121442	Desulfobaculum bizertense DSM 18034	810	40..205
A0A1T4XYS6	Methyl-accepting chemotaxis sensory transducer	1121449	Paucidesulfovibrio gracilis DSM 16080	608	44..200
A0A1T4Y6K4	Methyl-accepting chemotaxis protein	1121449	Paucidesulfovibrio gracilis DSM 16080	557	37..191
A0A1T4YR95	Tll0287-like domain-containing protein	48467	Prosthecobacter debontii	196	36..191
A0A1T5CS05	Tll0287-like domain-containing protein	561365	Maribacter arcticus	213	58..207
A0A1U7CIF7	histidine kinase	1387353	Paludisphaera borealis	636	108..230
A0A1U7CKH4	Tll0287-like domain-containing protein	1387353	Paludisphaera borealis	181	47..165
A0A1U7GVE2	HAMP domain-containing protein	210994	Fischerella major NIES-592	302	35..203
A0A1U7GVF3	histidine kinase	210994	Fischerella major NIES-592	318	35..203
A0A1U7HCJ4	Tll0287-like domain-containing protein	1921803	Hydrococcus rivularis NIES-593	202	29..189
A0A1U7HF66	HAMP domain-containing protein	1921803	Hydrococcus rivularis NIES-593	356	36..205
A0A1U7HSY9	histidine kinase	1921803	Hydrococcus rivularis NIES-593	313	48..217
A0A1U7HUE1	Tll0287-like domain-containing protein	247279	Chroogloeocystis siderophila 5.2 s.c.1	207	40..192
A0A1U7I877	histidine kinase	454136	[Phormidium ambiguum] IAM M-71	321	43..211
A0A1U7I891	HAMP domain-containing protein	454136	[Phormidium ambiguum] IAM M-71	274	16..139
A0A1U7IJW7	Adenylate cyclase	454136	[Phormidium ambiguum] IAM M-71	484	47..207
A0A1U7JAA8	histidine kinase	549789	Phormidium tenue NIES-30	311	38..205
A0A1U7N134	Guanylate cyclase	568701	Moorena bouillonii PNG	625	50..209
A0A1U7N2M6	Tll0287-like domain-containing protein	568701	Moorena bouillonii PNG	214	52..210
A0A1U7N2T6	HAMP domain-containing protein	568701	Moorena bouillonii PNG	287	38..205
A0A1U9KCI9	HAMP domain-containing protein	435	Acetobacter aceti	291	33..198
A0A1U9KLS0	Uncharacterized protein	320497	Neoasaia chiangmaiensis	285	37..196
A0A1V1P1T4	histidine kinase	890399	Candidatus Magnetoglobus multicellularis str. Araruama	957	32..204
A0A1V1P8U3	Tll0287-like domain-containing protein	890399	Candidatus Magnetoglobus multicellularis str. Araruama	320	31..194
A0A1V1PEY1	histidine kinase	890399	Candidatus Magnetoglobus multicellularis str. Araruama	498	24..199
A0A1V2ZYJ9	Tll0287-like domain-containing protein	252474	Thioalkalivibrio halophilus	207	47..204
A0A1V3A0A6	histidine kinase	252474	Thioalkalivibrio halophilus	751	95..208
A0A1V3NHU0	Tll0287-like domain-containing protein	108003	Thioalkalivibrio denitrificans	187	32..183
A0A1V4ARA8	Methyl-accepting transducer domain-containing protein	1004156	Candidatus Brocadia carolinensis	604	60..224
A0A1V4AWL7	histidine kinase	1004156	Candidatus Brocadia carolinensis	513	36..191
A0A1V4T362	Tll0287-like domain-containing protein	64969	Oceanospirillum multiglobuliferum	186	24..182
A0A1V6LWR6	Methyl-accepting transducer domain-containing protein	392547	Candidatus Brocadia sapporoensis	580	36..200
A0A1V6LZ07	histidine kinase	392547	Candidatus Brocadia sapporoensis	687	32..191
A0A1V9V9M7	Tll0287-like domain-containing protein	28198	Aliarcobacter cryaerophilus	246	43..202
A0A1W1BD79	Tll0287-like domain-containing protein	652676	hydrothermal vent metagenome	189	44..185
A0A1W1BIV4	Tll0287-like domain-containing protein	652676	hydrothermal vent metagenome	187	21..185
A0A1W1BLC9	Tll0287-like domain-containing protein	652676	hydrothermal vent metagenome	187	21..185
A0A1W1C0G7	Two-component response regulator	652676	hydrothermal vent metagenome	580	42..198
A0A1W1C1C2	Tll0287-like domain-containing protein	652676	hydrothermal vent metagenome	190	50..185
A0A1W1C273	histidine kinase	652676	hydrothermal vent metagenome	758	81..197
A0A1W1C2Y1	Tll0287-like domain-containing protein	652676	hydrothermal vent metagenome	177	45..172
A0A1W1C3T7	Tll0287-like domain-containing protein	652676	hydrothermal vent metagenome	222	72..217
A0A1W1C5Z0	Tll0287-like domain-containing protein	652676	hydrothermal vent metagenome	191	48..186
A0A1W1C7G2	Tll0287-like domain-containing protein	652676	hydrothermal vent metagenome	171	14..167
A0A1W1CEQ7	Tll0287-like domain-containing protein	652676	hydrothermal vent metagenome	192	55..188
A0A1W1CFU1	GGDEF domain-containing protein	652676	hydrothermal vent metagenome	425	38..187
A0A1W1CHR1	Tll0287-like domain-containing protein	652676	hydrothermal vent metagenome	194	54..189
A0A1W1CIP4	Tll0287-like domain-containing protein	652676	hydrothermal vent metagenome	190	51..185
A0A1W1CLC6	Tll0287-like domain-containing protein	652676	hydrothermal vent metagenome	225	66..221
A0A1W1CMD3	histidine kinase	652676	hydrothermal vent metagenome	629	4..99
A0A1W1CN81	Histidine kinase domain-containing protein	652676	hydrothermal vent metagenome	436	2..160
A0A1W1CVQ7	Tll0287-like domain-containing protein	652676	hydrothermal vent metagenome	188	44..184
A0A1W1D1H2	Tll0287-like domain-containing protein	652676	hydrothermal vent metagenome	218	60..213
A0A1W1D2V5	Methyl-accepting transducer domain-containing protein	652676	hydrothermal vent metagenome	648	44..165
A0A1W1E085	Cytochrome c domain-containing protein	652676	hydrothermal vent metagenome	190	32..186
A0A1W1E105	Tll0287-like domain-containing protein	652676	hydrothermal vent metagenome	190	32..186
A0A1W1E422	Tll0287-like domain-containing protein	652676	hydrothermal vent metagenome	190	32..186
A0A1W1E930	Tll0287-like domain-containing protein	652676	hydrothermal vent metagenome	190	50..185
A0A1W1EBU2	Tll0287-like domain-containing protein	652676	hydrothermal vent metagenome	186	43..181
A0A1W1EHF5	Tll0287-like domain-containing protein	652676	hydrothermal vent metagenome	179	32..173
A0A1W1H960	Methyl-accepting chemotaxis sensory transducer	1246637	Desulfamplus magnetovallimortis	572	39..192
A0A1W1HC29	histidine kinase	1246637	Desulfamplus magnetovallimortis	533	37..184
A0A1W1I0U4	Tll0287-like domain-containing protein	1325564	Nitrospira japonica	197	43..195
A0A1W1I0X1	Tll0287-like domain-containing protein	1325564	Nitrospira japonica	215	26..176
A0A1W1I3M6	Tll0287-like domain-containing protein	1325564	Nitrospira japonica	191	36..188
A0A1W1I5K3	Tll0287-like domain-containing protein	1325564	Nitrospira japonica	199	43..195
A0A1W1I5M4	Tll0287-like domain-containing protein	1325564	Nitrospira japonica	201	46..197
A0A1W1I6Y8	Tll0287-like domain-containing protein	1325564	Nitrospira japonica	264	113..262
A0A1W1I9N3	Tll0287-like domain-containing protein	1325564	Nitrospira japonica	245	94..243
A0A1W1IA53	Tll0287-like domain-containing protein	1325564	Nitrospira japonica	202	42..195
A0A1W1US85	Tll0287-like domain-containing protein	645990	Hymenobacter roseosalivarius DSM 11622	229	72..204
A0A1W1X9T7	histidine kinase	1121390	Desulfacinum hydrothermale DSM 13146	853	53..217
A0A1W2BPM3	Cytochrome c domain-containing protein	504486	Cellulophaga tyrosinoxydans	327	184..325
A0A1W2DYV6	Guanylate cyclase domain-containing protein	937218	Fulvimarina manganoxydans	522	39..200
A0A1W2H1F8	Tll0287-like domain-containing protein	758820	Aquiflexum balticum DSM 16537	217	64..209
A0A1W6L5G5	Signal protein	946333	Piscinibacter gummiphilus	290	34..197
A0A1W6LFR1	histidine kinase	946333	Piscinibacter gummiphilus	290	32..197
A0A1W6MUB3	Guanylate cyclase domain-containing protein	655015	Methylocystis bryophila	532	43..200
A0A1W6ZRR3	Adenylate/guanylate cyclase domain-containing protein	1235591	Pseudorhodoplanes sinuspersici	529	49..202
A0A1X0U522	histidine kinase	199	Campylobacter concisus	475	31..200
A0A1X0Y2P5	Tll0287-like domain-containing protein	1969733	Geothermobacter hydrogeniphilus	189	61..187
A0A1X3H7K0	Guanylate cyclase domain-containing protein	255045	Bradyrhizobium canariense	520	41..200
A0A1X4G2L8	Tll0287-like domain-containing protein	1170769	Cylindrospermopsis raciborskii CENA303	322	34..229
A0A1X6ZYH2	Tll0287-like domain-containing protein	505353	Roseovarius halotolerans	260	105..257
A0A1X7A6I5	Guanylate cyclase domain-containing protein	1247867	Roseovarius albus	520	39..199
A0A1X7BUQ3	Guanylate cyclase domain-containing protein	475083	Roseovarius aestuarii	519	39..199
A0A1X7EGS1	Methyl-accepting transducer domain-containing protein	1519643	Desulfovibrio gilichinskyi	610	32..204
A0A1X7KPN1	Tll0287-like domain-containing protein	1028	Marivirga sericea	219	62..209
A0A1X7L8N8	Cytochrome c domain-containing protein	188872	Arenibacter troitsensis	340	200..335
A0A1X8WJC1	Tll0287-like domain-containing protein	211880	Leptospira interrogans serovar Canicola	203	44..201
A0A1Y0HLJ2	histidine kinase	1854492	Sulfurospirillum diekertiae	471	29..200
A0A1Y0HNT4	Signaling protein	1854492	Sulfurospirillum diekertiae	857	37..196
A0A1Y0I609	Tll0287-like domain-containing protein	141451	Oleiphilus messinensis	193	40..192
A0A1Y0IFF0	Methyl-accepting chemotaxis protein	141451	Oleiphilus messinensis	576	48..209
A0A1Y0IH21	HAMP domain-containing protein	141451	Oleiphilus messinensis	294	32..197
A0A1Y1CEY6	histidine kinase	1717717	Labilibaculum antarcticum	460	20..176
A0A1Y1CN39	histidine kinase	1717717	Labilibaculum antarcticum	643	87..199
A0A1Y1QD90	Sensor protein FixL	525917	Thiothrix lacustris	911	18..175
A0A1Y1QE97	Sensor protein FixL	525917	Thiothrix lacustris	383	48..209
A0A1Y1QLE9	Tll0287-like domain-containing protein	525917	Thiothrix lacustris	217	54..211
A0A1Y1QLY8	Tll0287-like domain-containing protein	525917	Thiothrix lacustris	213	51..207
A0A1Y1QUB2	Tll0287-like domain-containing protein	525917	Thiothrix lacustris	218	81..212
A0A1Y2JXB8	Guanylate cyclase domain-containing protein	375	Bradyrhizobium japonicum	520	41..200
A0A1Y2K014	Tll0287-like domain-containing protein	1434232	Magnetofaba australis IT-1	210	66..205
A0A1Y2K1C7	Putative signal transduction protein	1434232	Magnetofaba australis IT-1	807	33..196
A0A1Y2K1X2	histidine kinase	1434232	Magnetofaba australis IT-1	648	42..201
A0A1Y2K4U5	Putative methyl-accepting chemotaxis sensory transducer	1434232	Magnetofaba australis IT-1	822	20..200
A0A1Y2K6I8	Sensory/regulatory protein RpfC	1434232	Magnetofaba australis IT-1	986	12..169
A0A1Y2K8F3	histidine kinase	1434232	Magnetofaba australis IT-1	796	83..214
A0A1Y2K984	Putative methyl-accepting chemotaxis sensory transducer	1434232	Magnetofaba australis IT-1	726	40..232
A0A1Y2T692	histidine kinase	2734	Symbiobacterium thermophilum	423	33..192
A0A1Y5EI20	Tll0287-like domain-containing protein	28229	Colwellia psychrerythraea	190	63..185
A0A1Y5EJL4	diguanylate cyclase	28229	Colwellia psychrerythraea	425	40..196
A0A1Y5F4F6	Cytochrome c domain-containing protein	97084	Halobacteriovorax marinus	263	131..259
A0A1Y5FBE1	histidine kinase	97084	Halobacteriovorax marinus	819	42..202
A0A1Y5FCM5	Tll0287-like domain-containing protein	97084	Halobacteriovorax marinus	259	105..257
A0A1Y5MFR1	histidine kinase	199	Campylobacter concisus	475	31..200
A0A1Y5MSB0	histidine kinase	199	Campylobacter concisus	475	31..200
A0A1Y5NA53	histidine kinase	199	Campylobacter concisus	475	31..200
A0A1Y5NB68	histidine kinase	199	Campylobacter concisus	475	31..200
A0A1Y6BT53	Tll0287-like domain-containing protein	1513793	Pseudobacteriovorax antillogorgiicola	324	211..321
A0A1Y6C630	Tll0287-like domain-containing protein	560819	Tistlia consotensis USBA 355	194	34..193
A0A1Z3HMX7	Tll0287-like domain-containing protein	1641165	Halomicronema hongdechloris C2206	216	50..212
A0A1Z3HSW2	Tll0287-like domain-containing protein	1641165	Halomicronema hongdechloris C2206	202	35..189
A0A1Z3HU74	histidine kinase	1641165	Halomicronema hongdechloris C2206	310	38..205
A0A1Z3N5B9	Methyl-accepting transducer domain-containing protein	959	Bdellovibrio bacteriovorus	512	32..204
A0A1Z3N6W1	Methyl-accepting transducer domain-containing protein	959	Bdellovibrio bacteriovorus	512	35..206
A0A1Z3ND49	Methyl-accepting transducer domain-containing protein	959	Bdellovibrio bacteriovorus	494	20..189
A0A1Z4J9M1	Circadian input-output histidine kinase CikA	1973484	Leptolyngbya boryana NIES-2135	833	35..205
A0A1Z4JB03	Guanylate cyclase domain-containing protein	1973484	Leptolyngbya boryana NIES-2135	501	47..205
A0A1Z4JHE8	histidine kinase	1973484	Leptolyngbya boryana NIES-2135	300	38..206
A0A1Z4JMC7	Sensor protein	1973484	Leptolyngbya boryana NIES-2135	353	36..205
A0A1Z4KFZ0	HAMP domain-containing protein	1973479	Trichormus variabilis NIES-23	300	36..205
A0A1Z4LJ53	Tll0287-like domain-containing protein	1973488	Calothrix parasitica NIES-267	364	41..210
A0A1Z4LJG9	HAMP domain-containing protein	1973488	Calothrix parasitica NIES-267	298	32..203
A0A1Z4LJM0	Sensor protein	1973488	Calothrix parasitica NIES-267	297	32..200
A0A1Z4LJW4	histidine kinase	1973488	Calothrix parasitica NIES-267	299	32..201
A0A1Z4LJY9	HAMP domain-containing protein	1973488	Calothrix parasitica NIES-267	306	31..198
A0A1Z4LRR8	HAMP domain-containing protein	1973488	Calothrix parasitica NIES-267	305	42..210
A0A1Z4MZE7	HAMP domain-containing protein	231146	Tolypothrix tenuis PCC 7101	303	38..208
A0A1Z4N0J9	Sensor protein	231146	Tolypothrix tenuis PCC 7101	359	41..210
A0A1Z4N1E3	HAMP domain-containing protein	231146	Tolypothrix tenuis PCC 7101	354	36..205
A0A1Z4N940	Guanylate cyclase domain-containing protein	231146	Tolypothrix tenuis PCC 7101	620	48..209
A0A1Z4VPT3	Tll0287-like domain-containing protein	585455	Thiohalobacter thiocyanaticus	197	43..195
A0A1Z4VST7	Tll0287-like domain-containing protein	585455	Thiohalobacter thiocyanaticus	200	25..194
A0A1Z5HT51	Circadian input-output histidine kinase CikA	1246530	Calderihabitans maritimus	557	36..194
A0A211ZE36	HAMP domain-containing protein	171674	Inquilinus limosus	291	32..198
A0A212IV22	histidine kinase	167968	uncultured Desulfovibrio sp.	817	34..193
A0A212JUG5	histidine kinase	167968	uncultured Desulfovibrio sp.	784	85..188
A0A212K317	PAS domain-containing protein	34034	uncultured delta proteobacterium	294	3..97
A0A212KEE4	Methyl-accepting chemotaxis sensory transducer	167968	uncultured Desulfovibrio sp.	606	37..190
A0A212KIV6	Methyl-accepting chemotaxis sensory transducer	167968	uncultured Desulfovibrio sp.	605	34..185
A0A212L696	Tll0287-like domain-containing protein	167968	uncultured Desulfovibrio sp.	251	114..213
A0A212QLS1	Tll0287-like domain-containing protein	1074	Rhodoblastus acidophilus	189	50..187
A0A212RQH1	histidine kinase	1963835	Arboricoccus pini	290	34..197
A0A212S7K3	HAMP domain-containing protein	1074	Rhodoblastus acidophilus	290	32..197
A0A212UF59	Tll0287-like domain-containing protein	89968	Hymenobacter gelipurpurascens	225	96..200
A0A221KCL2	Tll0287-like domain-containing protein	63	Vitreoscilla filiformis	199	68..196
A0A221UTP0	Cytochrome c domain-containing protein	616991	Arenibacter algicola	344	213..339
A0A222FGW3	Tll0287-like domain-containing protein	1249553	Bacterioplanes sanyensis	189	31..184
A0A222L5D9	Tll0287-like domain-containing protein	382	Rhizobium meliloti	252	99..249
A0A223V8U0	Uncharacterized protein	1178778	Maribacter cobaltidurans	336	180..329
A0A225DXA4	histidine kinase	1908690	Fimbriiglobus ruber	572	82..192
A0A235EQU5	diguanylate cyclase	2004485	Acidovorax kalamii	413	31..199
A0A238J7V6	Tll0287-like domain-containing protein	1037362	Pelagimonas phthalicica	189	25..186
A0A238WW32	Tll0287-like domain-containing protein	1411120	Hymenobacter mucosus	215	98..188
A0A238X6R5	Tll0287-like domain-containing protein	1109740	Lutibacter agarilyticus	188	46..186
A0A238YK15	Tll0287-like domain-containing protein	691689	Lutibacter flavus	188	45..186
A0A239C822	histidine kinase	147047	Humidesulfovibrio mexicanus	812	41..204
A0A239FRZ9	Tll0287-like domain-containing protein	1500549	Belliella buryatensis	217	65..209
A0A239LQH8	Tll0287-like domain-containing protein	1031541	Tropicimonas sediminicola	249	101..246
A0A242MIB5	HAMP domain-containing protein	196367	Caballeronia sordidicola	297	35..201
A0A243WKK6	Tll0287-like domain-containing protein	1770526	Hymenobacter crusticola	225	79..200
A0A246DPY9	Guanylate cyclase domain-containing protein	1967781	Rhizobium esperanzae	536	41..202
A0A246FPD1	Tll0287-like domain-containing protein	2006685	Hymenobacter amundsenii	230	108..203
A0A246IU80	HAMP domain-containing protein	431061	Roseateles aquatilis	313	54..219
A0A246JM88	diguanylate cyclase	431061	Roseateles aquatilis	423	33..193
A0A248VWW1	HAMP domain-containing protein	2026199	Paraburkholderia aromaticivorans	306	33..200
A0A249PHB9	Tll0287-like domain-containing protein	716928	Sinorhizobium sojae CCBAU 05684	251	94..248
A0A250E4H8	Tll0287-like domain-containing protein	28189	Capnocytophaga cynodegmi	187	47..185
A0A250FXZ7	Tll0287-like domain-containing protein	1848904	Capnocytophaga stomatis	188	53..186
A0A250G264	Tll0287-like domain-containing protein	28188	Capnocytophaga canimorsus	212	60..211
A0A250KM72	Tll0287-like domain-containing protein	1432792	Methylocaldum marinum	205	89..189
A0A251XB95	Tll0287-like domain-containing protein	1570016	Thioflexithrix psekupsensis	214	43..200
A0A254NEI7	Signal protein	431059	Roseateles puraquae	290	31..197
A0A255XIW3	Chemotaxis protein	2022747	Elstera cyanobacteriorum	584	39..195
A0A259TUK4	Tll0287-like domain-containing protein	716817	Rubricoccus marinus	197	45..194
A0A265UWM5	Cytochrome c domain-containing protein	1915063	Winogradskyella aurantia	344	206..338
A0A267AGM3	Tll0287-like domain-containing protein	296	Pseudomonas fragi	185	47..176
A0A271KMD1	Guanylate cyclase domain-containing protein	2014805	Mesorhizobium wenxiniae	528	43..202
A0A271KN48	Tll0287-like domain-containing protein	2014805	Mesorhizobium wenxiniae	253	100..250
A0A271LL79	Tll0287-like domain-containing protein	241416	Mesorhizobium temperatum	253	100..250
A0A271LN70	Guanylate cyclase domain-containing protein	241416	Mesorhizobium temperatum	528	44..202
A0A285MDP1	Cytochrome c domain-containing protein	1247520	Flagellimonas pacifica	345	217..338
A0A285NR95	Tll0287-like domain-containing protein	198703	Persephonella hydrogeniphila	204	58..195
A0A285NUN3	histidine kinase	35835	Hydrogenobacter hydrogenophilus	298	39..207
A0A285THG2	Guanylate cyclase domain-containing protein	538381	Stappia indica	539	52..211
A0A285X2M4	Cytochrome c domain-containing protein	1343891	Salinimicrobium sediminis	339	204..338
A0A286CVU9	Tll0287-like domain-containing protein	1073196	Pseudoxanthomonas wuyuanensis	214	47..208
A0A286IGV4	Guanylate cyclase domain-containing protein	714899	Hoeflea halophila	531	39..200
A0A286RBL7	histidine kinase	1331910	Thermogutta terrifontis	1325	255..414
A0A286RGF3	histidine kinase	1331910	Thermogutta terrifontis	600	61..211
A0A286TTH1	histidine kinase	1284222	Candidatus Scalindua japonica	1060	35..192
A0A286TTV1	Tll0287-like domain-containing protein	1284222	Candidatus Scalindua japonica	145	52..133
A0A286TTX5	Tll0287-like domain-containing protein	1284222	Candidatus Scalindua japonica	74	5..66
A0A286TUE8	Methyl-accepting transducer domain-containing protein	1284222	Candidatus Scalindua japonica	714	67..226
A0A286TW30	Tll0287-like domain-containing protein	1284222	Candidatus Scalindua japonica	193	76..186
A0A286TZR3	Tll0287-like domain-containing protein	1284222	Candidatus Scalindua japonica	205	41..202
A0A286U154	Tll0287-like domain-containing protein	1284222	Candidatus Scalindua japonica	192	78..175
A0A286U201	Tll0287-like domain-containing protein	1284222	Candidatus Scalindua japonica	243	34..193
A0A286U3F4	Tll0287-like domain-containing protein	1284222	Candidatus Scalindua japonica	185	44..166
A0A290HC37	Methyl-accepting chemotaxis protein	1854492	Sulfurospirillum diekertiae	533	83..149
A0A290HD86	histidine kinase	1854492	Sulfurospirillum diekertiae	471	29..200
A0A290HEI8	Diguanylate cyclase	1854492	Sulfurospirillum diekertiae	857	37..196
A0A291IJ76	Chemotaxis protein	702114	Methylomonas koyamae	583	38..216
A0A292Y9W0	Diguanylate cyclase/phosphodiesterase	1936991	Lebetimonas natsushimae	654	40..166
A0A292YDR5	Two-component system response regulator	1936991	Lebetimonas natsushimae	570	38..193
A0A292YH92	EAL domain-containing protein	1936991	Lebetimonas natsushimae	688	36..201
A0A292ZB80	Tll0287-like domain-containing protein	336203	Sphingobium fuliginis (strain ATCC 27551)	175	18..158
A0A2A2GEZ3	Tll0287-like domain-containing protein	2032627	Aliifodinibius salipaludis	211	47..197
A0A2A2TEQ9	histidine kinase	987040	Brunnivagina elsteri CCALA 953	314	42..210
A0A2A2TH29	Tll0287-like domain-containing protein	987040	Brunnivagina elsteri CCALA 953	207	41..195
A0A2A2TI87	histidine kinase	987040	Brunnivagina elsteri CCALA 953	302	35..203
A0A2A2TIF2	HAMP domain-containing protein	987040	Brunnivagina elsteri CCALA 953	295	33..201
A0A2A4GC93	Cytochrome c domain-containing protein	319238	Sediminicola luteus	332	169..323
A0A2A4SLP6	Tll0287-like domain-containing protein	2024889	SAR324 cluster bacterium	189	47..185
A0A2A4SUW0	Methyl-accepting transducer domain-containing protein	2024889	SAR324 cluster bacterium	780	60..215
A0A2A4T4V5	Methyl-accepting chemotaxis protein	2024889	SAR324 cluster bacterium	712	95..228
A0A2A5KQW4	Guanylate cyclase domain-containing protein	1535245	Rhizobium sophoriradicis	540	45..206
A0A2A6JAJ3	Guanylate cyclase domain-containing protein	2035448	Rhizobium chutanense	529	40..202
A0A2A6KIQ9	Guanylate cyclase domain-containing protein	1538159	Rhizobium hidalgonense	539	51..212
A0A2A6M0R4	Tll0287-like domain-containing protein	380	Rhizobium fredii	252	95..249
A0A2A6RDC9	GGDEF domain-containing protein	2024553	Candidatus Viridilinea mediisalina	423	98..205
A0A2A7SCQ2	HAMP domain-containing protein	28095	Burkholderia gladioli	306	33..200
A0A2A8CYY1	Tll0287-like domain-containing protein	1850348	Longibacter salinarum	226	64..210
A0A2C7ACW7	HAMP domain-containing protein	1335062	Teichococcus rhizosphaerae	303	35..200
A0A2C8F7W1	histidine kinase	57320	Pseudodesulfovibrio profundus	806	40..204
A0A2C8F8D5	Methyl-accepting chemotaxis sensory transducer	57320	Pseudodesulfovibrio profundus	534	36..190
A0A2C8F9I4	Methyl-accepting chemotaxis sensory transducer	57320	Pseudodesulfovibrio profundus	600	37..191
A0A2C8FBX7	histidine kinase	57320	Pseudodesulfovibrio profundus	756	40..185
A0A2C9CIR5	Methyl-accepting transducer domain-containing protein	174633	Kuenenia stuttgartiensis	570	36..204
A0A2C9CKA1	histidine kinase	174633	Kuenenia stuttgartiensis	1064	34..192
A0A2C9D2D7	HAMP domain-containing protein	1482074	Hartmannibacter diazotrophicus	290	32..197
A0A2C9D378	Tll0287-like domain-containing protein	1482074	Hartmannibacter diazotrophicus	192	42..189
A0A2C9D651	Tll0287-like domain-containing protein	1482074	Hartmannibacter diazotrophicus	254	99..252
A0A2C9D7Y5	Guanylate cyclase domain-containing protein	1482074	Hartmannibacter diazotrophicus	529	43..204
A0A2C9DCB0	Osmolarity sensor protein	1482074	Hartmannibacter diazotrophicus	290	32..197
A0A2D0NC03	Tll0287-like domain-containing protein	1122177	Flavilitoribacter nigricans (strain ATCC 23147 / DSM 23189 / NBRC 102662 / NCIMB 1420 / SS-2)	224	49..220
A0A2D3WBS1	Tll0287-like domain-containing protein	366522	Sulfurospirillum cavolei	436	40..197
A0A2D3WC82	Tll0287-like domain-containing protein	148813	Sulfuricurvum kujiense	184	45..181
A0A2D6YJ74	Methyl-accepting transducer domain-containing protein	2024889	SAR324 cluster bacterium	534	5..160
A0A2G1BTD9	Cytochrome c domain-containing protein	361581	Tenacibaculum discolor	333	190..330
A0A2G1DIW7	diguanylate cyclase	870501	Malaciobacter molluscorum LMG 25693	429	42..193
A0A2G1DJU7	histidine kinase	870501	Malaciobacter molluscorum LMG 25693	476	29..200
A0A2G1VBX6	Tll0287-like domain-containing protein	432303	Marinobacter guineae	192	28..186
A0A2G1W642	Tll0287-like domain-containing protein	2014065	Rhodopirellula bahusiensis	250	109..230
A0A2G1WCS2	Tll0287-like domain-containing protein	2014065	Rhodopirellula bahusiensis	207	49..205
A0A2G4EV76	Adenylate cyclase	2040638	Tychonema bourrellyi FEM_GT703	491	48..211
A0A2G5KB70	Guanylate cyclase domain-containing protein	1889778	Paramylibacter kogurei	504	22..183
A0A2G6MQZ8	histidine kinase	2293	Desulfobacter postgatei	811	39..204
A0A2G6MS07	Chemotaxis protein	2293	Desulfobacter postgatei	595	39..215
A0A2G6PE52	histidine kinase	1400860	Candidatus Contendobacter odensis	303	41..203
A0A2G8TG23	HAMP domain-containing protein	1485217	Massilia eurypsychrophila	292	34..199
A0A2H1YHG5	Cytochrome c domain-containing protein	1458515	Tenacibaculum piscium	346	191..343
A0A2H3KLI1	GGDEF domain-containing protein	1506545	Candidatus Chloroploca asiatica	399	27..183
A0A2H3KWZ0	Tll0287-like domain-containing protein	55197	Flavobacterium branchiophilum	196	63..192
A0A2H3P1K8	Tll0287-like domain-containing protein	1469170	Longimonas halophila	207	45..198
A0A2I0CTE2	Tll0287-like domain-containing protein	1793966	Pseudomonas fluvialis	185	38..177
A0A2I0QZP0	Tll0287-like domain-containing protein	2058658	Brumimicrobium salinarum	211	26..208
A0A2I7SDS4	Tll0287-like domain-containing protein	2069432	Pseudotamlana carrageenivorans	269	113..188
A0A2J0Z1T2	Tll0287-like domain-containing protein	382	Rhizobium meliloti	252	99..249
A0A2J6WJG4	histidine kinase	86166	Thermodesulfovibrio aggregans	644	36..207
A0A2J6WKA5	histidine kinase	477976	Calditerrivibrio nitroreducens	510	34..166
A0A2J6WKE3	Chemotaxis protein	477976	Calditerrivibrio nitroreducens	571	34..205
A0A2K1E4I2	Cytochrome c domain-containing protein	1445657	Hanstruepera neustonica	334	202..332
A0A2K2H6A7	Methyl-accepting chemotaxis protein	1969733	Geothermobacter hydrogeniphilus	602	52..220
A0A2K2HCH5	Tll0287-like domain-containing protein	1969733	Geothermobacter hydrogeniphilus	189	61..187
A0A2K2U437	histidine kinase	2070688	Rubneribacter badeniensis	558	36..195
A0A2K2U9P1	Circadian input-output histidine kinase CikA	2070686	Enteroscipio rubneri	605	69..229
A0A2K8KV65	Tll0287-like domain-containing protein	1921086	Mariprofundus aestuarium	178	40..175
A0A2K8KVS3	diguanylate cyclase	1921086	Mariprofundus aestuarium	431	53..208
A0A2K8KXC3	HD-GYP domain-containing protein	1921086	Mariprofundus aestuarium	413	5..167
A0A2K8KYC4	diguanylate cyclase	1921086	Mariprofundus aestuarium	467	41..205
A0A2K8KYT7	diguanylate cyclase	1921086	Mariprofundus aestuarium	470	45..208
A0A2K8L0U9	diguanylate cyclase	1921087	Mariprofundus ferrinatatus	468	43..203
A0A2K8L2G7	diguanylate cyclase	1921087	Mariprofundus ferrinatatus	469	37..208
A0A2K8L8K7	PAS domain S-box-containing protein	1921087	Mariprofundus ferrinatatus	600	43..204
A0A2K8SN01	histidine kinase	2038116	Nostoc flagelliforme CCNUN1	302	36..203
A0A2K8T4Z0	Tll0287-like domain-containing protein	2038116	Nostoc flagelliforme CCNUN1	92	14..84
A0A2K8U3L2	Tll0287-like domain-containing protein	1166950	Candidatus Thiodictyon syntrophicum	200	41..198
A0A2K9ADM4	Tll0287-like domain-containing protein	1561924	Kangiella profundi	193	31..184
A0A2K9LKF0	Tll0287-like domain-containing protein	1917421	Ketobacter alkanivorans	200	41..196
A0A2K9LUL8	HAMP domain-containing protein	1917421	Ketobacter alkanivorans	293	31..197
A0A2K9NRV6	Uncharacterized protein	960	Bacteriovorax stolpii	559	40..211
A0A2K9NUA8	Uncharacterized protein	960	Bacteriovorax stolpii	565	40..211
A0A2K9PKQ2	Tll0287-like domain-containing protein	1803846	Flavivirga eckloniae	274	90..193
A0A2K9Z861	Guanylate cyclase domain-containing protein	384	Rhizobium leguminosarum	533	44..206
A0A2L0H1L4	Tll0287-like domain-containing protein	380	Rhizobium fredii	252	95..249
A0A2M6U458	Guanylate cyclase domain-containing protein	709803	Bradyrhizobium nitroreducens	520	42..200
A0A2M7FXI2	Tll0287-like domain-containing protein	2014261	bacterium (Candidatus Blackallbacteria) CG17_big_fil_post_rev_8_21_14_2_50_48_46	188	24..179
A0A2M7G9S3	histidine kinase	2014261	bacterium (Candidatus Blackallbacteria) CG17_big_fil_post_rev_8_21_14_2_50_48_46	765	36..196
A0A2M8IWS1	Tll0287-like domain-containing protein	2029104	Pseudooceanicola lipolyticus	248	94..246
A0A2M8R5B7	Guanylate cyclase domain-containing protein	1419263	Bradyrhizobium forestalis	520	41..200
A0A2M9B4F5	Tll0287-like domain-containing protein	1121954	Hymenobacter chitinivorans DSM 11115	229	94..205
A0A2M9FZ72	histidine kinase	2056226	Minwuia thermotolerans	527	52..208
A0A2M9YQQ8	Tll0287-like domain-containing protein	2023186	Leptospira adleri	243	84..241
A0A2M9ZIW9	histidine kinase	2023191	Leptospira perolatii	621	48..209
A0A2M9ZMD5	Tll0287-like domain-containing protein	2023191	Leptospira perolatii	209	46..204
A0A2N0ANE4	Tll0287-like domain-containing protein	2023189	Leptospira harrisiae	189	38..188
A0A2N0B5Z7	Tll0287-like domain-containing protein	2023197	Leptospira ellisii	203	44..201
A0A2N1J5T2	diguanylate cyclase	197482	Malaciobacter halophilus	427	43..191
A0A2N3HMU7	Tll0287-like domain-containing protein	1909700	Confluentibacter flavum	274	90..193
A0A2N3HVE5	histidine kinase	1940526	Labilibaculum filiforme	649	90..199
A0A2N3HYG9	histidine kinase	1940526	Labilibaculum filiforme	476	36..192
A0A2N3IDW2	histidine kinase	1940525	Labilibaculum manganireducens	649	89..199
A0A2N3PTH9	Tll0287-like domain-containing protein	382514	Telmatospirillum siberiense	300	33..198
A0A2N3UD51	Tll0287-like domain-containing protein	1179743	Pontibacter ramchanderi	230	88..209
A0A2N5WYU7	Tll0287-like domain-containing protein	1737061	Pseudohalioglobus lutimaris	188	25..185
A0A2N5WZK4	Cytochrome c domain-containing protein	1737061	Pseudohalioglobus lutimaris	330	177..325
A0A2N5Y487	Tll0287-like domain-containing protein	1905677	Kineobactrum sediminis	183	44..182
A0A2N6CRV6	Tll0287-like domain-containing protein	191960	Sedimenticola selenatireducens	184	43..183
A0A2N6CUX7	Tll0287-like domain-containing protein	191960	Sedimenticola selenatireducens	151	64..148
A0A2N6CVG2	Diguanylate cyclase	191960	Sedimenticola selenatireducens	585	48..205
A0A2N6CZY8	EAL domain-containing protein	191960	Sedimenticola selenatireducens	715	66..208
A0A2N6D0A9	cyclic-guanylate-specific phosphodiesterase	191960	Sedimenticola selenatireducens	860	33..195
A0A2N6D194	Tll0287-like domain-containing protein	191960	Sedimenticola selenatireducens	219	85..216
A0A2N6JUE2	histidine kinase	2019572	Fischerella muscicola CCMEE 5323	317	35..203
A0A2N6JUE7	histidine kinase	2019572	Fischerella muscicola CCMEE 5323	302	35..203
A0A2N6K0M0	HAMP domain-containing protein	2019572	Fischerella muscicola CCMEE 5323	354	37..205
A0A2N6K156	histidine kinase	2019572	Fischerella muscicola CCMEE 5323	300	37..205
A0A2N6KFA0	histidine kinase	2019662	Fischerella thermalis CCMEE 5268	300	36..205
A0A2N6KI93	histidine kinase	2019662	Fischerella thermalis CCMEE 5268	302	35..203
A0A2N6KI99	histidine kinase	2019662	Fischerella thermalis CCMEE 5268	317	35..203
A0A2N6LB21	histidine kinase	2019666	Fischerella thermalis CCMEE 5318	300	36..205
A0A2N6LKM0	histidine kinase	2019666	Fischerella thermalis CCMEE 5318	317	35..203
A0A2N6LKR3	histidine kinase	2019666	Fischerella thermalis CCMEE 5318	302	35..203
A0A2N6LTV9	HAMP domain-containing protein	2019670	Fischerella thermalis CCMEE 5330	302	35..203
A0A2N6MQK0	histidine kinase	2019670	Fischerella thermalis CCMEE 5330	261	2..146
A0A2N7NL98	Diguanylate phosphodiesterase	212663	Vibrio tasmaniensis	731	38..194
A0A2N7PI15	Methyl-accepting chemotaxis protein	1653476	Caldimicrobium thiodismutans	580	91..226
A0A2N7PJ77	histidine kinase	1653476	Caldimicrobium thiodismutans	633	40..206
A0A2N8RJF9	Tll0287-like domain-containing protein	316	Stutzerimonas stutzeri	185	61..179
A0A2N8S6Y9	Tll0287-like domain-containing protein	316	Stutzerimonas stutzeri	185	61..182
A0A2N8T750	Tll0287-like domain-containing protein	316	Stutzerimonas stutzeri	185	61..179
A0A2N9LJ57	histidine kinase	2043161	Candidatus Sulfotelmatomonas gaucii	297	38..203
A0A2N9VWC0	Tll0287-like domain-containing protein	1867719	Phyllobacterium zundukense	252	98..249
A0A2N9YHV8	Tll0287-like domain-containing protein	288004	Beggiatoa leptomitoformis	218	53..200
A0A2P2D920	Tll0287-like domain-containing protein	1917822	Leptospira ellinghausenii	185	30..182
A0A2P6C7Y9	Cytochrome c domain-containing protein	218490	Polaribacter butkevichii	339	202..334
A0A2P6M8E1	Tll0287-like domain-containing protein	2058085	Arenimonas caeni	322	43..190
A0A2P6MAJ6	Tll0287-like domain-containing protein	2058085	Arenimonas caeni	217	65..210
A0A2P7AKK8	Tll0287-like domain-containing protein	1149773	Phyllobacterium endophyticum	247	94..244
A0A2P7AXI9	Tll0287-like domain-containing protein	1520277	Phyllobacterium sophorae	247	90..244
A0A2P7BVC8	Tll0287-like domain-containing protein	314235	Phyllobacterium brassicacearum	246	91..243
A0A2P8E0F1	Tll0287-like domain-containing protein	1485585	Cecembia rubra	217	64..209
A0A2P8FJQ9	Guanylate cyclase domain-containing protein	1662395	Shimia abyssi	518	41..200
A0A2P9AV91	Guanylate cyclase domain-containing protein	1631247	Mesorhizobium delmotii	528	44..202
A0A2P9AWM5	Tll0287-like domain-containing protein	1631247	Mesorhizobium delmotii	253	100..250
A0A2R4P2W0	histidine kinase	199	Campylobacter concisus	475	31..200
A0A2R5FB11	Tll0287-like domain-containing protein	1825523	Novimethylophilus kurashikiensis	190	30..186
A0A2R5FPY1	histidine kinase	2005467	Nostoc commune NIES-4072	304	40..210
A0A2R5FWF8	histidine kinase	2005467	Nostoc commune NIES-4072	302	36..203
A0A2R8AR31	Tll0287-like domain-containing protein	1695997	Pseudoprimorskyibacter insulae	193	63..190
A0A2R8B3P5	Tll0287-like domain-containing protein	1542388	Albidovulum aquaemixtae	256	100..253
A0A2R8C833	Guanylate cyclase domain-containing protein	1200281	Falsiruegeria mediterranea M17	519	39..200
A0A2S0PEN7	Tll0287-like domain-containing protein	57480	Microvirgula aerodenitrificans	213	77..211
A0A2S0VQQ4	Methyl-accepting chemotaxis protein	2172099	Saccharobesus litoralis	562	37..195
A0A2S0VRG6	Tll0287-like domain-containing protein	2172099	Saccharobesus litoralis	192	41..190
A0A2S1LHC1	Cytochrome c domain-containing protein	1355330	Flavobacterium faecale	326	191..322
A0A2S2DG68	HAMP domain-containing protein	945844	Massilia oculi	293	35..200
A0A2S3V3I8	PPM-type phosphatase domain-containing protein	281252	Roseibium marinum	520	50..209
A0A2S3YQU9	Tll0287-like domain-containing protein	194963	Sinorhizobium americanum	252	95..249
A0A2S4AL99	Tll0287-like domain-containing protein	316	Stutzerimonas stutzeri	185	50..179
A0A2S5A9N3	Tll0287-like domain-containing protein	2080416	Flavobacterium alvei	194	54..189
A0A2S5DFP5	Chemotaxis protein	2073169	Chromobacterium alticapitis	565	40..199
A0A2S5KSX8	PAC domain-containing protein	2083153	Proteobacteria bacterium 228	736	52..212
A0A2S5T703	histidine kinase	215580	Caldimonas thermodepolymerans	290	31..197
A0A2S5Z659	Tll0287-like domain-containing protein	2055143	Marinobacter maroccanus	192	50..186
A0A2S6CW51	HAMP domain-containing protein	2052836	Cuspidothrix issatschenkoi CHARLIE-1	312	35..219
A0A2S6G6S6	Tll0287-like domain-containing protein	930118	Marinobacter persicus	187	22..181
A0A2S6N982	Tll0287-like domain-containing protein	1071	Rhodopila globiformis	195	22..191
A0A2S6NFH1	HAMP domain-containing protein	1071	Rhodopila globiformis	291	33..199
A0A2S7KAV4	Tll0287-like domain-containing protein	2058213	Hyphococcus luteus	202	58..193
A0A2S7U9E4	Cytochrome c domain-containing protein	1217969	Nonlabens arenilitoris	336	201..334
A0A2S7WCA5	Cytochrome c domain-containing protein	574710	Polaribacter gangjinensis	327	189..324
A0A2S7WHT0	Cytochrome c domain-containing protein	102	Polaribacter glomeratus	337	199..335
A0A2S7XUS5	Tll0287-like domain-containing protein	61644	Chromatium okenii	191	31..190
A0A2S8F245	Tll0287-like domain-containing protein	124	Blastopirellula marina	175	57..160
A0A2S8FDF9	Tll0287-like domain-containing protein	124	Blastopirellula marina	174	39..156
A0A2S8FDQ9	Tll0287-like domain-containing protein	124	Blastopirellula marina	203	45..201
A0A2S8FMY1	Tll0287-like domain-containing protein	124	Blastopirellula marina	173	34..152
A0A2S8FYP5	Tll0287-like domain-containing protein	124	Blastopirellula marina	185	39..157
A0A2S8GQQ8	Tll0287-like domain-containing protein	124	Blastopirellula marina	208	63..186
A0A2S9KEJ4	Tll0287-like domain-containing protein	86180	Malikia spinosa	203	57..199
A0A2S9T6X9	Sensory/regulatory protein RpfC	28198	Aliarcobacter cryaerophilus	1005	43..202
A0A2S9V3Q9	Cytochrome c domain-containing protein	2079529	Alteromonas alba	180	21..175
A0A2S9WR09	Cytochrome c domain-containing protein	870484	Nonlabens agnitus	332	193..325
A0A2S9XXC5	Tll0287-like domain-containing protein	215803	Enhygromyxa salina	217	56..214
A0A2T0WPT1	Tll0287-like domain-containing protein	1652492	Donghicola tyrosinivorans	189	27..187
A0A2T0WSC9	Tll0287-like domain-containing protein	1750599	Mongoliibacter ruber	218	53..208
A0A2T1AQD0	Guanylate cyclase domain-containing protein	483013	Tritonibacter scottomollicae	516	43..203
A0A2T1C5F9	HAMP domain-containing protein	1296344	Merismopedia glauca CCAP 1448/3	307	35..213
A0A2T1C6W2	Circadian input-output histidine kinase CikA	1296344	Merismopedia glauca CCAP 1448/3	809	34..204
A0A2T1D440	histidine kinase	1920490	Phormidesmis priestleyi ULC007	326	43..210
A0A2T1DDM0	HAMP domain-containing protein	1920490	Phormidesmis priestleyi ULC007	354	36..205
A0A2T1DWV3	Circadian input-output histidine kinase CikA	2107698	Stenomitos frigidus ULC18	830	35..205
A0A2T1ECR2	histidine kinase	2107698	Stenomitos frigidus ULC18	323	44..210
A0A2T1EFT8	Tll0287-like domain-containing protein	2107698	Stenomitos frigidus ULC18	209	41..195
A0A2T1HVA8	HAMP domain-containing protein	2109933	Alsobacter soli	290	32..197
A0A2T1LUX3	Tll0287-like domain-containing protein	2107694	Aphanothece hegewaldii CCALA 016	198	59..195
A0A2T1LZB0	histidine kinase	2107694	Aphanothece hegewaldii CCALA 016	301	36..206
A0A2T1NF50	Cytochrome c domain-containing protein	1520893	Mesoflavibacter zeaxanthinifaciens subsp. sabulilitoris	338	213..336
A0A2T2YIB3	Tll0287-like domain-containing protein	2072846	Adhaeribacter arboris	249	105..218
A0A2T4DBY6	Tll0287-like domain-containing protein	1046115	Marivirga lumbricoides	156	47..136
A0A2T4IGX2	Methyl-accepting chemotaxis sensory transducer with Pas/Pac sensor	2136175	Pseudothauera lacus	719	200..355
A0A2T4TZF5	Tll0287-like domain-containing protein	2033718	Candidatus Methylomirabilis limnetica	279	108..188
A0A2T5K6Y2	Tll0287-like domain-containing protein	43057	Cereibacter azotoformans	194	53..192
A0A2T5PBJ9	Tll0287-like domain-containing protein	2161748	Pseudomonas mangrovi	195	50..180
A0A2T6BIV4	diguanylate cyclase	1510457	Litoreibacter ponti	423	39..199
A0A2T7UA97	Sensory/regulatory protein RpfC	1293045	Limnohabitans planktonicus II-D5	806	48..208
A0A2U1AVI1	Tll0287-like domain-containing protein	1765052	Pontibacter virosus	230	99..209
A0A2U1AY98	Tll0287-like domain-containing protein	1765052	Pontibacter virosus	206	43..203
A0A2U1V5M0	HAMP domain-containing protein	568898	Teichococcus aestuarii	366	99..263
A0A2U2JBB0	Cytochrome c domain-containing protein	2100726	Polaribacter aquimarinus	322	187..319
A0A2U2X0V3	Tll0287-like domain-containing protein	2100725	Brumimicrobium oceani	212	33..209
A0A2U3I145	histidine kinase	1544861	Caballeronia novacaledonica	297	35..201
A0A2U8FQF2	Tll0287-like domain-containing protein	1296669	Aquabacterium olei	244	48..198
A0A2U8GT99	Tll0287-like domain-containing protein	41977	Parazoarcus communis	191	35..190
A0A2U8H0J4	Tll0287-like domain-containing protein	41977	Parazoarcus communis	191	46..190
A0A2U8PMW2	Guanylate cyclase domain-containing protein	1404768	Bradyrhizobium amphicarpaeae	520	41..200
A0A2U8QS14	Tll0287-like domain-containing protein	2201181	Flavobacterium sediminis	331	193..327
A0A2V1GVD3	Tll0287-like domain-containing protein	2080658	Pelagibaculum spongiae	209	47..205
A0A2V2L773	Tll0287-like domain-containing protein	2072018	Meridianimarinicoccus roseus	189	64..187
A0A2V3ZGT1	Tll0287-like domain-containing protein	1928331	Marinobacter vulgaris	192	28..186
A0A2V3ZV43	histidine kinase	2184082	Marinifilum breve	520	90..199
A0A2V4XGF7	Cytochrome c domain-containing protein	262005	Winogradskyella epiphytica	343	208..341
A0A2W1JL46	HAMP domain-containing protein	1764569	Acaryochloris thomasi RCC1774	301	36..205
A0A2W1JPK4	Tll0287-like domain-containing protein	1764569	Acaryochloris thomasi RCC1774	216	50..212
A0A2W1JTX2	histidine kinase	1764569	Acaryochloris thomasi RCC1774	569	34..208
A0A2W1NI49	Cytochrome c domain-containing protein	2219161	Putridiphycobacter roseus	324	192..321
A0A2W4EMU9	Tll0287-like domain-containing protein	484088	Rhizobium tubonense	244	92..241
A0A2W4Y491	histidine kinase	268115	Shackletoniella antarctica	311	38..205
A0A2W5DJW4	Tll0287-like domain-containing protein	76731	Roseateles depolymerans	309	32..197
A0A2W5Q900	HAMP domain-containing protein	34073	Variovorax paradoxus	290	32..197
A0A2W5U1G8	Tll0287-like domain-containing protein	1063	Cereibacter sphaeroides	248	98..245
A0A2W7JEG7	HAMP domain-containing protein	990373	Humitalea rosea	290	33..197
A0A2W7N4Y7	histidine kinase	990	Breznakibacter xylanolyticus	729	69..211
A0A2W7RBQ5	Tll0287-like domain-containing protein	57028	Algoriphagus ratkowskyi	216	63..208
A0A2W7RTH6	Tll0287-like domain-containing protein	237019	Algoriphagus chordae	217	60..209
A0A2X0SJ88	histidine kinase	2182327	Candidatus Nitrotoga fabula	498	61..219
A0A2Z2P6J7	Putative signaling protein	1192854	Granulosicoccus antarcticus IMCC3135	713	32..214
A0A2Z3GPC9	Tll0287-like domain-containing protein	1850093	Hymenobacter nivis	237	114..210
A0A2Z3GUD9	histidine kinase	114	Gemmata obscuriglobus	551	93..186
A0A2Z4ADE2	Tll0287-like domain-containing protein	2200854	Candidatus Moanabacter tarae	271	71..190
A0A2Z4FRG1	Tll0287-like domain-containing protein	1548548	Bradymonas sediminis	213	60..211
A0A2Z4IK12	Tll0287-like domain-containing protein	1795355	Echinicola strongylocentroti	216	57..208
A0A2Z4YG83	Guanylate cyclase domain-containing protein	384	Rhizobium leguminosarum	533	45..206
A0A2Z5G932	HAMP domain-containing protein	2211140	Acidisarcina polymorpha	293	34..200
A0A2Z6B164	histidine kinase	241368	Desulfovibrio ferrophilus	819	40..204
A0A2Z6B1X2	diguanylate cyclase	241368	Desulfovibrio ferrophilus	422	38..195
A0A2Z6GAD0	Tll0287-like domain-containing protein	1188319	Ferriphaselus amnicola	188	40..187
A0A2Z6GCY9	Putative signaling protein	1188319	Ferriphaselus amnicola	580	26..210
A0A315E6I6	Sensor protein FixL	1293052	Limnohabitans parvus II-B4	803	46..206
A0A315ZCN0	Tll0287-like domain-containing protein	379075	Sediminitomix flava	271	113..193
A0A316DLS8	Cytochrome c domain-containing protein	570520	Xanthomarina spongicola	341	202..337
A0A316DU66	Cytochrome c domain-containing protein	429344	Maribacter polysiphoniae	358	223..355
A0A316G907	Tll0287-like domain-containing protein	523701	Pleionea mediterranea	189	32..186
A0A317CAJ3	Diguanylate cyclase	1481894	Leucothrix arctica	703	42..228
A0A317CDZ7	Tll0287-like domain-containing protein	1247513	Leucothrix pacifica	218	36..212
A0A317CLU2	Diguanylate cyclase	1481894	Leucothrix arctica	695	37..222
A0A317CQH6	Sensor protein FixL	1247513	Leucothrix pacifica	950	49..205
A0A317MTW7	cyclic-guanylate-specific phosphodiesterase	886464	Plasticicumulans acidivorans	1104	43..196
A0A317MVP7	HAMP domain-containing protein	886464	Plasticicumulans acidivorans	290	32..197
A0A317MYT7	Tll0287-like domain-containing protein	886464	Plasticicumulans acidivorans	190	20..184
A0A317QA62	Tll0287-like domain-containing protein	519453	Pseudidiomarina maritima	194	33..187
A0A318H0K5	diguanylate cyclase	744406	Sphaerotilus hippei	428	41..204
A0A318T9E7	Tll0287-like domain-containing protein	99655	Rhodopseudomonas faecalis	196	22..192
A0A323UH46	Tll0287-like domain-containing protein	1076	Rhodopseudomonas palustris	193	66..189
A0A323UKZ3	Guanylate cyclase domain-containing protein	1076	Rhodopseudomonas palustris	524	39..199
A0A323UQK3	HAMP domain-containing protein	1121029	Parazoarcus communis SWub3 = DSM 12120	290	31..197
A0A323UYQ5	histidine kinase	1121029	Parazoarcus communis SWub3 = DSM 12120	535	53..213
A0A326RNH2	Tll0287-like domain-containing protein	475299	Algoriphagus aquaeductus	217	40..209
A0A327JXI7	Tll0287-like domain-containing protein	29408	Rhodoplanes elegans	194	25..189
A0A327PVN6	Tll0287-like domain-containing protein	291403	Algoriphagus yeomjeoni	230	57..222
A0A327RAS2	Cytochrome c domain-containing protein	440515	Arenibacter echinorum	342	210..337
A0A328BF78	Tll0287-like domain-containing protein	2211146	Hymenobacter edaphi	209	119..184
A0A328C4A7	Tll0287-like domain-containing protein	2211119	Lujinxingia litoralis	244	81..240
A0A328FG10	Methyl-accepting chemotaxis protein	2291	Desulfobacter hydrogenophilus	595	41..215
A0A328X1B6	Cytochrome c domain-containing protein	1353778	Flavobacterium lacus	325	192..323
A0A330L0G9	Tll0287-like domain-containing protein	1436998	Nitrospira lenta	197	47..194
A0A330L1A1	Tll0287-like domain-containing protein	1436998	Nitrospira lenta	247	105..245
A0A330L1H1	Tll0287-like domain-containing protein	1436998	Nitrospira lenta	191	35..188
A0A330L4L2	Tll0287-like domain-containing protein	1436998	Nitrospira lenta	197	46..193
A0A330L5U6	Putative Methyl-accepting chemotaxis protein (MCP)	1436998	Nitrospira lenta	561	57..181
A0A330L7Q5	Cytochrome c domain-containing protein	1436998	Nitrospira lenta	197	48..195
A0A330LAT8	Tll0287-like domain-containing protein	1436998	Nitrospira lenta	253	27..249
A0A330LBJ5	Tll0287-like domain-containing protein	1436998	Nitrospira lenta	244	32..242
A0A336JUP5	Tll0287-like domain-containing protein	999699	Rhodopseudomonas pentothenatexigens	193	52..189
A0A336JVZ7	Guanylate cyclase domain-containing protein	999699	Rhodopseudomonas pentothenatexigens	524	39..199
A0A344TGC5	Tll0287-like domain-containing protein	2259595	Runella rosea	188	55..182
A0A348G391	Tll0287-like domain-containing protein	2233851	Blastochloris tepida	194	56..190
A0A359BYK0	Tll0287-like domain-containing protein	1033846	Marinobacter adhaerens	192	50..186
A0A362WYI4	Cytochrome c domain-containing protein	504487	Jejuia pallidilutea	330	199..327
A0A363D5J8	Methyl-accepting chemotaxis protein	1912877	Arcobacter caeni	727	99..153
A0A364NMS2	Chemotaxis protein	2219697	Nitrincola tibetensis	722	200..355
A0A364NNC0	GGDEF domain-containing protein	2219697	Nitrincola tibetensis	432	45..214
A0A364NX94	Signal transduction protein	2053833	Paramagnetospirillum kuznetsovii	831	98..222
A0A365P3R1	Cytochrome c domain-containing protein	2233533	Flavobacterium tibetense	326	194..323
A0A365PYH8	Tll0287-like domain-containing protein	1176257	Stutzerimonas zhaodongensis	178	40..173
A0A366GHS2	Tll0287-like domain-containing protein	379482	Marinobacter pelagius	186	49..180
A0A366WZF9	Guanylate cyclase domain-containing protein	60890	Phaeobacter gallaeciensis	523	39..200
A0A367QPZ7	histidine kinase	1844469	Nostoc minutum NIES-26	300	36..205
A0A367R2K9	HAMP domain-containing protein	1356359	Nostoc punctiforme NIES-2108	303	36..206
A0A367RDC4	Histidine kinase	1356359	Nostoc punctiforme NIES-2108	306	36..203
A0A367RMC9	histidine kinase	1356359	Nostoc punctiforme NIES-2108	304	40..210
A0A368KVZ3	Tll0287-like domain-containing protein	1031537	Bremerella cremea	177	35..151
A0A368NLQ9	Tll0287-like domain-containing protein	2282215	Corallincola holothuriorum	187	40..186
A0A368UW97	Tll0287-like domain-containing protein	502365	Pseudidiomarina tainanensis	194	33..187
A0A368YSB7	Tll0287-like domain-containing protein	314236	Phyllobacterium bourgognense	247	96..244
A0A369A612	Tll0287-like domain-containing protein	884107	Schleiferia thermophila	206	65..194
A0A369CGD4	Tll0287-like domain-containing protein	547122	Thioalbus denitrificans	187	49..183
A0A369CIH7	cyclic-guanylate-specific phosphodiesterase	547122	Thioalbus denitrificans	665	21..187
A0A369IE54	Tll0287-like domain-containing protein	2282308	Runella aurantiaca	188	55..182
A0A369LCD4	histidine kinase	572010	Slackia isoflavoniconvertens	690	105..265
A0A369LEX9	Circadian input-output histidine kinase CikA	572010	Slackia isoflavoniconvertens	590	58..219
A0A369LHM5	Circadian input-output histidine kinase CikA	572010	Slackia isoflavoniconvertens	562	41..201
A0A369LU86	histidine kinase	471189	Gordonibacter pamelaeae	552	34..193
A0A369M7X8	Circadian input-output histidine kinase CikA	471189	Gordonibacter pamelaeae	554	35..194
A0A369N2I1	histidine kinase	84112	Eggerthella lenta	572	43..203
A0A369NUE5	histidine kinase	84112	Eggerthella lenta	562	36..195
A0A369NWY5	histidine kinase	394340	Adlercreutzia equolifaciens subsp. celatus	507	39..189
A0A369NYI9	Tll0287-like domain-containing protein	394340	Adlercreutzia equolifaciens subsp. celatus	189	42..161
A0A369P303	histidine kinase	394340	Adlercreutzia equolifaciens subsp. celatus	571	37..208
A0A369P323	Circadian input-output histidine kinase CikA	394340	Adlercreutzia equolifaciens subsp. celatus	602	41..199
A0A369P4H9	Circadian input-output histidine kinase CikA	394340	Adlercreutzia equolifaciens subsp. celatus	580	32..191
A0A369P4M8	histidine kinase	394340	Adlercreutzia equolifaciens subsp. celatus	593	43..202
A0A369QLG9	Tll0287-like domain-containing protein	2072847	Adhaeribacter pallidiroseus	250	102..218
A0A369TB58	Tll0287-like domain-containing protein	2661937	Ferruginivarius sediminum	193	29..189
A0A369TIF8	Tll0287-like domain-containing protein	2661937	Ferruginivarius sediminum	289	43..187
A0A369WC23	diguanylate cyclase	2283196	Motiliproteus coralliicola	419	36..192
A0A369WCM7	cyclic-guanylate-specific phosphodiesterase	2283196	Motiliproteus coralliicola	987	34..196
A0A369XNK1	histidine kinase	2211374	Candidatus Accumulibacter meliphilus	290	32..197
A0A369XX48	Tll0287-like domain-containing protein	2211374	Candidatus Accumulibacter meliphilus	193	42..192
A0A370DAI1	Tll0287-like domain-containing protein	2200908	endosymbiont of Escarpia spicata	257	46..209
A0A370DBB1	histidine kinase	2200908	endosymbiont of Escarpia spicata	626	38..197
A0A370DBP9	Sensory/regulatory protein RpfC	2200906	endosymbiont of Galathealinum brachiosum	960	69..228
A0A370DHR5	Sensor protein FixL	2200906	endosymbiont of Galathealinum brachiosum	802	85..208
A0A370DLJ3	Methyl-accepting chemotaxis protein	2200906	endosymbiont of Galathealinum brachiosum	566	38..199
A0A370DLP7	histidine kinase	2200908	endosymbiont of Escarpia spicata	793	32..194
A0A370DMA5	Tll0287-like domain-containing protein	2200906	endosymbiont of Galathealinum brachiosum	187	21..185
A0A370DMF1	Tll0287-like domain-containing protein	2200906	endosymbiont of Galathealinum brachiosum	295	82..287
A0A370DTC4	histidine kinase	2200908	endosymbiont of Escarpia spicata	358	32..194
A0A370DX27	Diguanylate cyclase	2200907	endosymbiont of Lamellibrachia luymesi	890	47..209
A0A370DXT7	Diguanylate cyclase	2200907	endosymbiont of Lamellibrachia luymesi	1033	32..194
A0A370E1H0	histidine kinase	2200907	endosymbiont of Lamellibrachia luymesi	790	32..194
A0A370F4J4	histidine kinase	433924	Pseudacidovorax intermedius	290	32..197
A0A370K9B8	HAMP domain-containing protein	1920168	Dyella solisilvae	271	13..178
A0A370L6K5	Methyl-accepting chemotaxis protein	2763117	Bosea caraganae	579	38..193
A0A370WU66	HAMP domain-containing protein	1927958	Dyella monticola	311	53..218
A0A371JRD4	Cytochrome c domain-containing protein	2292706	Flagellimonas nanhaiensis	327	190..321
A0A372IST0	HAMP domain-containing protein	2303751	Paracidobacterium acidisoli	294	32..198
A0A376C0P8	Tll0287-like domain-containing protein	1015	Bergeyella zoohelcum	191	48..189
A0A379I7X6	Tll0287-like domain-containing protein	294	Pseudomonas fluorescens	185	47..176
A0A379ZPV7	Tll0287-like domain-containing protein	38313	Shewanella algae	189	29..183
A0A380WAN8	Guanylate cyclase domain-containing protein	1035	Afipia felis	522	37..197
A0A381UD24	Tll0287-like domain-containing protein	408172	marine metagenome	180	63..160
A0A382QA47	PAS domain-containing protein	408172	marine metagenome	282	33..192
A0A382SKT3	Tll0287-like domain-containing protein	408172	marine metagenome	144	16..140
A0A395JP60	Tll0287-like domain-containing protein	644221	Arenicella xantha	187	29..184
A0A395LXG8	Tll0287-like domain-containing protein	1868324	Candidatus Thermochlorobacter aerophilus	208	63..204
A0A395LZH2	Methyl-accepting chemotaxis protein	1868324	Candidatus Thermochlorobacter aerophilus	650	39..221
A0A396YSG1	Tll0287-like domain-containing protein	2202203	Leptospira stimsonii	203	44..201
A0A397PF62	Cytochrome c domain-containing protein	645617	Hephaestia caeni	208	30..186
A0A397PJ47	Tll0287-like domain-containing protein	933063	Dichotomicrobium thermohalophilum	193	31..188
A0A399T1R9	Tll0287-like domain-containing protein	2305463	Maribellus luteus	186	55..183
A0A3A1NC07	Cytochrome c domain-containing protein	475082	Flagellimonas lutimaris	333	190..325
A0A3A1NPR3	Cytochrome c domain-containing protein	2306998	Flagellimonas pelagia	332	189..324
A0A3A1YJ08	Tll0287-like domain-containing protein	1848903	Capnocytophaga canis	191	40..187
A0A3A3EJ65	Tll0287-like domain-containing protein	1703256	Pseudoalteromonas gelatinilytica	188	27..180
A0A3A3G519	Tll0287-like domain-containing protein	2320865	Noviherbaspirillum sedimenti	191	33..188
A0A3B0CBG6	Cytochrome c domain-containing protein	2419782	Ulvibacterium marinum	336	192..330
A0A3B0QY83	Methyl-accepting chemotaxis sensor/transducer protein	652676	hydrothermal vent metagenome	743	64..225
A0A3B0R599	histidine kinase	652676	hydrothermal vent metagenome	929	42..198
A0A3B0R906	Methyl-accepting chemotaxis protein I (Serine chemoreceptor protein)	652676	hydrothermal vent metagenome	743	69..227
A0A3B0R981	Methyl-accepting chemotaxis protein I (Serine chemoreceptor protein)	652676	hydrothermal vent metagenome	772	64..225
A0A3B0REL9	histidine kinase	652676	hydrothermal vent metagenome	687	40..195
A0A3B0RFN7	Methyl-accepting chemotaxis sensor/transducer protein	652676	hydrothermal vent metagenome	743	67..227
A0A3B0RLV6	Tll0287-like domain-containing protein	652676	hydrothermal vent metagenome	205	49..200
A0A3B0RPU8	Methyl-accepting chemotaxis sensor/transducer protein	652676	hydrothermal vent metagenome	765	64..225
A0A3B0S1J8	Methyl-accepting chemotaxis protein	652676	hydrothermal vent metagenome	615	41..200
A0A3B0S597	Tll0287-like domain-containing protein	652676	hydrothermal vent metagenome	195	37..193
A0A3B0S900	Methyl-accepting chemotaxis protein	652676	hydrothermal vent metagenome	615	41..198
A0A3B0TYP1	histidine kinase	652676	hydrothermal vent metagenome	524	50..207
A0A3B0V285	Tll0287-like domain-containing protein	652676	hydrothermal vent metagenome	188	43..185
A0A3B0V287	PAS domain-containing protein	652676	hydrothermal vent metagenome	313	90..203
A0A3B0V3R5	Tll0287-like domain-containing protein	652676	hydrothermal vent metagenome	108	1..105
A0A3B0V9S2	Methyl-accepting chemotaxis protein I (Serine chemoreceptor protein)	652676	hydrothermal vent metagenome	774	64..225
A0A3B0VFK6	Tll0287-like domain-containing protein	652676	hydrothermal vent metagenome	189	43..185
A0A3B0VN31	Tll0287-like domain-containing protein	652676	hydrothermal vent metagenome	152	38..152
A0A3B0VP35	GGDEF domain-containing protein	652676	hydrothermal vent metagenome	404	38..220
A0A3B0VRT1	Tll0287-like domain-containing protein	652676	hydrothermal vent metagenome	205	40..200
A0A3B0VWJ7	Tll0287-like domain-containing protein	652676	hydrothermal vent metagenome	189	26..186
A0A3B0VWT3	Uncharacterized protein	652676	hydrothermal vent metagenome	917	30..186
A0A3B0W060	Tll0287-like domain-containing protein	652676	hydrothermal vent metagenome	152	35..150
A0A3B0W065	Tll0287-like domain-containing protein	652676	hydrothermal vent metagenome	189	25..186
A0A3B0W7M4	Histidine kinase	652676	hydrothermal vent metagenome	683	28..101
A0A3B0W9D9	GGDEF domain-containing protein	652676	hydrothermal vent metagenome	438	38..220
A0A3B0WUN7	Tll0287-like domain-containing protein	652676	hydrothermal vent metagenome	203	40..189
A0A3B0WYJ8	histidine kinase	652676	hydrothermal vent metagenome	356	1..70
A0A3B0WZU9	Methyl-accepting chemotaxis protein I (Serine chemoreceptor protein)	652676	hydrothermal vent metagenome	714	35..194
A0A3B0X3K3	Tll0287-like domain-containing protein	652676	hydrothermal vent metagenome	185	14..179
A0A3B0X5P4	HAMP domain-containing protein	652676	hydrothermal vent metagenome	293	33..197
A0A3B0XK75	Methyl-accepting chemotaxis sensor/transducer protein	652676	hydrothermal vent metagenome	563	40..196
A0A3B0XKK9	Phytochrome, two-component sensor histidine kinase Cyanobacterial phytochrome B	652676	hydrothermal vent metagenome	897	47..209
A0A3B0XQ13	Methyl-accepting chemotaxis sensor/transducer protein	652676	hydrothermal vent metagenome	564	40..196
A0A3B0YM72	Tll0287-like domain-containing protein	652676	hydrothermal vent metagenome	201	41..198
A0A3B0YMK6	Methyl-accepting chemotaxis sensor/transducer protein	652676	hydrothermal vent metagenome	568	41..198
A0A3B0YMP5	Methyl-accepting chemotaxis sensor/transducer protein	652676	hydrothermal vent metagenome	568	40..197
A0A3B0YQU6	HAMP domain-containing protein	652676	hydrothermal vent metagenome	298	32..197
A0A3B0YQX7	Methyl-accepting chemotaxis sensor/transducer protein	652676	hydrothermal vent metagenome	564	37..194
A0A3B0YZT2	Tll0287-like domain-containing protein	652676	hydrothermal vent metagenome	275	153..228
A0A3B0Z578	histidine kinase	652676	hydrothermal vent metagenome	491	41..202
A0A3B0Z994	Tll0287-like domain-containing protein	652676	hydrothermal vent metagenome	196	29..192
A0A3B0ZG78	HAMP domain-containing protein	652676	hydrothermal vent metagenome	298	31..200
A0A3B0ZHK7	HAMP domain-containing protein	652676	hydrothermal vent metagenome	291	32..197
A0A3B0ZIW3	HAMP domain-containing protein	652676	hydrothermal vent metagenome	294	31..197
A0A3B0ZWA9	Tll0287-like domain-containing protein	652676	hydrothermal vent metagenome	291	80..191
A0A3B0ZZI1	Tll0287-like domain-containing protein	652676	hydrothermal vent metagenome	271	69..190
A0A3B1A0N0	Methyl-accepting chemotaxis sensor/transducer protein	652676	hydrothermal vent metagenome	490	34..195
A0A3B1A140	HAMP domain-containing protein	652676	hydrothermal vent metagenome	290	31..197
A0A3B1A1M3	HAMP domain-containing protein	652676	hydrothermal vent metagenome	290	32..196
A0A3B1A3D2	histidine kinase	652676	hydrothermal vent metagenome	494	40..201
A0A3B1A555	Methyl-accepting chemotaxis sensor/transducer protein	652676	hydrothermal vent metagenome	568	40..197
A0A3B1ADB7	Methyl-accepting chemotaxis sensor/transducer protein	652676	hydrothermal vent metagenome	567	38..198
A0A3B1AGZ4	Methyl-accepting chemotaxis sensor/transducer protein	652676	hydrothermal vent metagenome	581	42..213
A0A3B1AJB5	Tll0287-like domain-containing protein	652676	hydrothermal vent metagenome	280	69..192
A0A3B1AJU6	Tll0287-like domain-containing protein	652676	hydrothermal vent metagenome	190	27..189
A0A3B1AUI2	Methyl-accepting chemotaxis protein	652676	hydrothermal vent metagenome	562	33..194
A0A3B1B5R6	Methyl-accepting chemotaxis sensor/transducer protein	652676	hydrothermal vent metagenome	703	99..218
A0A3B1BAV6	Tll0287-like domain-containing protein	652676	hydrothermal vent metagenome	188	23..187
A0A3B1BD04	histidine kinase	652676	hydrothermal vent metagenome	496	42..203
A0A3B1BH48	Tll0287-like domain-containing protein	652676	hydrothermal vent metagenome	192	37..191
A0A3B1BIZ1	Tll0287-like domain-containing protein	652676	hydrothermal vent metagenome	250	103..248
A0A3B1BJK4	Tll0287-like domain-containing protein	652676	hydrothermal vent metagenome	180	32..178
A0A3B1BKT8	histidine kinase	652676	hydrothermal vent metagenome	921	49..204
A0A3B1BMA8	histidine kinase	652676	hydrothermal vent metagenome	749	92..205
A0A3B1BQB9	PAS/PAC sensor hybrid histidine kinase	652676	hydrothermal vent metagenome	1012	41..203
A0A3B1BX64	histidine kinase	652676	hydrothermal vent metagenome	927	82..204
A0A3B1C9M9	Methyl-accepting transducer domain-containing protein	652676	hydrothermal vent metagenome	680	84..213
A0A3B1C9P9	Methyl-accepting transducer domain-containing protein	652676	hydrothermal vent metagenome	563	78..221
A0A3B1CBY5	Tll0287-like domain-containing protein	652676	hydrothermal vent metagenome	192	29..191
A0A3B1CLK3	Tll0287-like domain-containing protein	652676	hydrothermal vent metagenome	185	46..180
A0A3B1CTF5	Methyl-accepting transducer domain-containing protein	652676	hydrothermal vent metagenome	585	38..220
A0A3B1CTZ6	Tll0287-like domain-containing protein	652676	hydrothermal vent metagenome	283	92..198
A0A3B1DTD1	Tll0287-like domain-containing protein	652676	hydrothermal vent metagenome	417	352..400
A0A3B1DVE8	Tll0287-like domain-containing protein	652676	hydrothermal vent metagenome	199	52..196
A0A3B1DX76	Tll0287-like domain-containing protein	652676	hydrothermal vent metagenome	191	56..177
A0A3B7MDQ4	Tll0287-like domain-containing protein	2016101	Thermosynechococcus sichuanensis E542	191	29..181
A0A3B7R4H5	Tll0287-like domain-containing protein	2319843	Hymenobacter oligotrophus	272	184..247
A0A3D3R1U9	Tll0287-like domain-containing protein	122	Gimesia maris	180	40..166
A0A3D3RCS9	Tll0287-like domain-containing protein	122	Gimesia maris	182	45..157
A0A3D3RCV0	Tll0287-like domain-containing protein	122	Gimesia maris	191	55..174
A0A3D3RDG7	Tll0287-like domain-containing protein	122	Gimesia maris	185	42..171
A0A3D5QAQ0	histidine kinase	2352	Flexistipes sinusarabici	270	34..182
A0A3D5QB17	histidine kinase	2352	Flexistipes sinusarabici	425	2..80
A0A3D5QDG8	Tll0287-like domain-containing protein	2352	Flexistipes sinusarabici	272	53..217
A0A3D5QDX2	PAS domain S-box protein	2352	Flexistipes sinusarabici	615	39..207
A0A3D6BP35	Cytochrome c domain-containing protein	1137281	Xanthomarina gelatinilytica	321	191..318
A0A3D8H5P0	Tll0287-like domain-containing protein	262076	Marinobacter flavimaris	192	47..186
A0A3D9H2B2	Cytochrome c domain-containing protein	262006	Winogradskyella eximia	344	220..341
A0A3D9H5W2	Tll0287-like domain-containing protein	1461338	Seonamhaeicola aphaedonensis	273	117..192
A0A3D9HS52	Methyl-accepting chemotaxis protein	1461337	Aestuariispira insulae	580	35..193
A0A3D9RVP1	Tll0287-like domain-containing protein	1853311	Lutibacter oceani	189	48..187
A0A3E0D4E7	Tll0287-like domain-containing protein	238540	Algoriphagus antarcticus	217	62..209
A0A3E0M7D8	histidine kinase	2060474	Microcystis wesenbergii TW10	318	43..219
A0A3E0TRR0	cyclic-guanylate-specific phosphodiesterase	1655234	Thalassotalea euphylliae	739	49..208
A0A3E0TZC9	cyclic-guanylate-specific phosphodiesterase	1655234	Thalassotalea euphylliae	740	49..208
A0A3E0U323	DUF3365 domain-containing protein	1655234	Thalassotalea euphylliae	592	64..224
A0A3E0UD03	DUF3365 domain-containing protein	1655234	Thalassotalea euphylliae	566	38..198
A0A3E0UG25	cyclic-guanylate-specific phosphodiesterase	1655234	Thalassotalea euphylliae	738	49..208
A0A3E1BE96	Guanylate cyclase domain-containing protein	386	Rhizobium leguminosarum bv. trifolii	539	51..212
A0A3E1F0J8	Tll0287-like domain-containing protein	1737063	Brumimicrobium aurantiacum	208	52..205
A0A3E1K9G6	Tll0287-like domain-containing protein	1792836	Wenzhouxiangella sediminis	189	49..184
A0A3G3IJ56	Tll0287-like domain-containing protein	2360	Bathymodiolus thermophilus thioautotrophic gill symbiont	226	83..223
A0A3G8LUB4	Tll0287-like domain-containing protein	150120	Shewanella livingstonensis	217	43..202
A0A3G8M4Q2	Tll0287-like domain-containing protein	173366	Methylocystis rosea	191	75..172
A0A3G8XIX2	Tll0287-like domain-containing protein	1241979	Kaistella carnis	188	37..186
A0A3L7E2L9	Tll0287-like domain-containing protein	2283635	Seongchinamella sediminis	194	27..183
A0A3M0A0D8	Cytochrome c domain-containing protein	271156	Flavobacterium weaverense	325	188..322
A0A3M0BJF9	Tll0287-like domain-containing protein	133270	Hydrogenothermus marinus	185	40..180
A0A3N0AH98	histidine kinase	255723	Slackia faecicanis	582	43..201
A0A3N0ANK2	Circadian input-output histidine kinase CikA	1121021	Adlercreutzia equolifaciens subsp. celatus DSM 18785	602	41..199
A0A3N0AQ86	histidine kinase	1121021	Adlercreutzia equolifaciens subsp. celatus DSM 18785	571	37..208
A0A3N0ASB4	histidine kinase	1121021	Adlercreutzia equolifaciens subsp. celatus DSM 18785	592	43..202
A0A3N0AXF5	histidine kinase	1121021	Adlercreutzia equolifaciens subsp. celatus DSM 18785	580	32..191
A0A3N0AYY8	histidine kinase	498718	Slackia equolifaciens	582	44..204
A0A3N0B054	Circadian input-output histidine kinase CikA	498718	Slackia equolifaciens	593	36..196
A0A3N0B0V4	OmpR/PhoB-type domain-containing protein	498718	Slackia equolifaciens	377	49..201
A0A3N0B0X5	histidine kinase	498718	Slackia equolifaciens	556	34..193
A0A3N0BCZ7	Circadian input-output histidine kinase CikA	230658	Paraeggerthella hongkongensis	553	36..194
A0A3N0I8P2	Circadian input-output histidine kinase CikA	572010	Slackia isoflavoniconvertens	562	41..201
A0A3N0IA95	histidine kinase	572010	Slackia isoflavoniconvertens	649	64..224
A0A3N0IUM9	histidine kinase	242230	Eggerthella sinensis	491	43..199
A0A3N0IVU2	histidine kinase	242230	Eggerthella sinensis	569	39..200
A0A3N0IWI7	Circadian input-output histidine kinase CikA	242230	Eggerthella sinensis	561	36..194
A0A3N0IX34	histidine kinase	242230	Eggerthella sinensis	572	45..203
A0A3N0IXB4	Circadian input-output histidine kinase CikA	242230	Eggerthella sinensis	598	62..222
A0A3N0IXP0	histidine kinase	242230	Eggerthella sinensis	564	35..195
A0A3N0J0N1	Circadian input-output histidine kinase CikA	242230	Eggerthella sinensis	554	35..194
A0A3N0J0U3	histidine kinase	242230	Eggerthella sinensis	558	36..195
A0A3N1UNZ3	histidine kinase	610254	Desulfosoma caldarium	850	50..214
A0A3N1VP45	histidine kinase	610254	Desulfosoma caldarium	904	53..206
A0A3N4E3U4	DUF3365 domain-containing protein	2487742	Shewanella psychromarinicola	597	27..188
A0A3N4EIV1	Cytochrome c domain-containing protein	2487742	Shewanella psychromarinicola	216	44..199
A0A3N4NIV1	Tll0287-like domain-containing protein	2487930	Aureibaculum marinum	203	38..199
A0A3N4UE79	Tll0287-like domain-containing protein	1917811	Tibeticola sediminis	202	57..201
A0A3N7HH98	HAMP domain-containing protein	2496871	Piscinibacter terrae	290	32..197
A0A3N7HMC4	diguanylate cyclase	2496871	Piscinibacter terrae	420	48..208
A0A3P3VMS1	Tll0287-like domain-containing protein	2528527	Aestuariirhabdus litorea	187	39..182
A0A3Q9BN73	EAL domain-containing protein	401471	Undibacterium parvum	846	34..218
A0A3R5UWX3	histidine kinase	139438	Geovibrio thiophilus	582	86..199
A0A3R5UXR4	Methyl-accepting chemotaxis protein	139438	Geovibrio thiophilus	570	35..205
A0A3R5V0U4	Tll0287-like domain-containing protein	139438	Geovibrio thiophilus	256	32..205
A0A3R8RL52	Cytochrome c domain-containing protein	2498892	Maribacter algicola	336	176..330
A0A3R9BHK2	Guanylate cyclase domain-containing protein	574561	Rhizobium pisi	539	51..212
A0A3R9LNY0	Tll0287-like domain-containing protein	2493666	Hymenobacter metallilatus	234	105..209
A0A3R9NYE5	Cytochrome c domain-containing protein	2494697	Mangrovimonas spongiae	332	197..329
A0A3R9Q6P7	HAMP domain-containing protein	570835	Edaphobacter aggregans	291	31..198
A0A3R9UZV0	Tll0287-like domain-containing protein	334424	Hymenobacter rigui	225	100..200
A0A3S0C8Y7	Cytochrome c domain-containing protein	2489054	Arenibacter aquaticus	334	194..329
A0A3S0I7H6	Tll0287-like domain-containing protein	271099	Shewanella atlantica	185	25..181
A0A3S0IS45	DUF3365 domain-containing protein	271096	Shewanella canadensis	1110	85..245
A0A3S0IT50	DUF3365 domain-containing protein	271096	Shewanella canadensis	595	36..198
A0A3S0JC62	Tll0287-like domain-containing protein	1776032	Hymenobacter gummosus	273	182..249
A0A3S0L3V9	histidine kinase	271096	Shewanella canadensis	552	47..207
A0A3S0LK08	Tll0287-like domain-containing protein	271096	Shewanella canadensis	137	12..132
A0A3S0PXD4	HAMP domain-containing protein	1920169	Dyella dinghuensis	271	13..178
A0A3S0QBX6	Guanylate cyclase domain-containing protein	1184720	Rhizobium anhuiense	533	45..206
A0A3S0SKL3	Guanylate cyclase domain-containing protein	2035448	Rhizobium chutanense	529	40..202
A0A3S1A499	histidine kinase	211165	Chlorogloeopsis fritschii PCC 6912	580	16..178
A0A3S1C2R1	Histidine kinase	232991	Dulcicalothrix desertica PCC 7102	295	32..201
A0A3S1IRU0	histidine kinase	232991	Dulcicalothrix desertica PCC 7102	302	35..203
A0A3S2WY67	histidine kinase	2499835	Rubrivivax albus	290	31..197
A0A3S2YWQ7	Guanylate cyclase domain-containing protein	2499852	Methylobacterium oryzihabitans	538	48..207
A0A3S3QDM2	Sensory/regulatory protein RpfC	1859131	Candidatus Electrothrix aarhusensis	760	42..200
A0A3S3QHI4	histidine kinase	1859131	Candidatus Electrothrix aarhusensis	754	95..203
A0A3S3QL35	Tll0287-like domain-containing protein	1859130	Candidatus Electrothrix marina	206	79..200
A0A3S3QLL8	Tll0287-like domain-containing protein	1859130	Candidatus Electrothrix marina	142	45..140
A0A3S3QNF3	Sensory/regulatory protein RpfC	1859131	Candidatus Electrothrix aarhusensis	764	79..200
A0A3S3R041	Tll0287-like domain-containing protein	1859130	Candidatus Electrothrix marina	256	42..205
A0A3S3R0K0	HAMP domain-containing protein	1859131	Candidatus Electrothrix aarhusensis	301	37..205
A0A3S3R8B0	histidine kinase	1859130	Candidatus Electrothrix marina	619	28..132
A0A3S3SU26	Tll0287-like domain-containing protein	1859130	Candidatus Electrothrix marina	149	42..146
A0A3S3UEX3	PAC domain-containing protein	1859133	Candidatus Electrothrix communis	460	79..200
A0A3T0N4R2	histidine kinase	2483033	Parasedimentitalea marina	969	82..240
A0A3T0N610	HAMP domain-containing protein	2483033	Parasedimentitalea marina	645	42..196
A0A3T0N957	Guanylate cyclase domain-containing protein	2483033	Parasedimentitalea marina	513	39..203
A0A401IDM4	HAMP domain-containing protein	1920663	Aphanothece sacrum FPU1	300	36..205
A0A401IL54	Tll0287-like domain-containing protein	1920663	Aphanothece sacrum FPU1	209	58..205
A0A401XJP1	Tll0287-like domain-containing protein	2173829	Thermaurantimonas aggregans	207	29..196
A0A410G1G6	Cytochrome c domain-containing protein	2494375	Aequorivita ciconiae	340	187..338
A0A410JVH0	histidine kinase	139438	Geovibrio thiophilus	513	33..173
A0A410JXV3	histidine kinase	139438	Geovibrio thiophilus	514	33..165
A0A410JZW5	Methyl-accepting chemotaxis protein	139438	Geovibrio thiophilus	570	39..205
A0A410VDQ5	Guanylate cyclase domain-containing protein	1325090	Bradyrhizobium guangdongense	520	41..200
A0A418NBA4	Cytochrome c domain-containing protein	2306997	Flagellimonas aequoris	332	189..324
A0A418PWV5	Tll0287-like domain-containing protein	2056311	Algoriphagus lacus	217	57..209
A0A418R2Q8	Tll0287-like domain-containing protein	2029981	Hymenobacter rubripertinctus	258	129..233
A0A418Y471	Tll0287-like domain-containing protein	2338368	Alcanivorax profundi	197	44..196
A0A419X2W5	histidine kinase	1117708	Marinifilum flexuosum	520	89..199
A0A420E3K0	Cytochrome c domain-containing protein	285258	Tenacibaculum lutimaris	327	187..324
A0A420W7V5	Tll0287-like domain-containing protein	240167	Thermovibrio guaymasensis	196	54..189
A0A420W8J3	HAMP domain-containing protein	240167	Thermovibrio guaymasensis	327	85..229
A0A422QP99	HAMP domain-containing protein	373040	Massilia aurea	293	35..200
A0A423UNY6	Circadian input-output histidine kinase CikA	1335613	Gordonibacter urolithinfaciens	556	35..194
A0A426QE47	Tll0287-like domain-containing protein	585455	Thiohalobacter thiocyanaticus	200	31..194
A0A426QFV6	HAMP domain-containing protein	585455	Thiohalobacter thiocyanaticus	293	32..197
A0A426VBC0	Tll0287-like domain-containing protein	2493092	Aquabacterium soli	335	94..261
A0A427DY57	Tll0287-like domain-containing protein	271420	Stutzerimonas xanthomarina	185	61..179
A0A428K856	Tll0287-like domain-containing protein	1236770	Hymenobacter perfusus	245	120..220
A0A431WB71	DUF3365 domain-containing protein	271099	Shewanella atlantica	600	37..198
A0A432M553	histidine kinase	1927959	Dyella choica	878	54..210
A0A432PHL6	Guanylate cyclase domain-containing protein	634290	Rhizobium vallis	540	45..206
A0A432V9S9	Tll0287-like domain-containing protein	1851146	Borborobacter arsenicus	253	99..250
A0A432W238	Tll0287-like domain-containing protein	1434071	Aliidiomarina iranensis	182	49..178
A0A432XGY0	Tll0287-like domain-containing protein	519452	Pseudidiomarina donghaiensis	180	37..176
A0A432XJ51	Tll0287-like domain-containing protein	641841	Pseudidiomarina aquimaris	186	35..181
A0A432YR59	Tll0287-like domain-containing protein	1096243	Idiomarina piscisalsi	186	30..180
A0A432Z3N6	Tll0287-like domain-containing protein	431675	Pseudidiomarina sediminum	205	49..200
A0A432ZCZ7	Tll0287-like domain-containing protein	281739	Idiomarina seosinensis	181	37..179
A0A432ZEH6	Tll0287-like domain-containing protein	337250	Pseudidiomarina taiwanensis	187	19..183
A0A433NNU1	histidine kinase	211165	Chlorogloeopsis fritschii PCC 6912	305	35..203
A0A433UXQ8	Tll0287-like domain-containing protein	232991	Dulcicalothrix desertica PCC 7102	351	36..205
A0A433VFI7	Circadian input-output histidine kinase CikA	232991	Dulcicalothrix desertica PCC 7102	790	3..172
A0A444HKB5	Guanylate cyclase domain-containing protein	384	Rhizobium leguminosarum	533	45..206
A0A444IQ53	Sensory/regulatory protein RpfC	1859131	Candidatus Electrothrix aarhusensis	744	16..160
A0A444ITX1	PAS domain S-box-containing protein/diguanylate cyclase (GGDEF) domain-containing protein	1859131	Candidatus Electrothrix aarhusensis	790	43..195
A0A444J2S9	histidine kinase	1859131	Candidatus Electrothrix aarhusensis	886	44..200
A0A444J7M0	histidine kinase	1859133	Candidatus Electrothrix communis	509	132..253
A0A444J9G5	HAMP domain-containing protein	1859133	Candidatus Electrothrix communis	301	37..205
A0A444JA95	Tll0287-like domain-containing protein	1859130	Candidatus Electrothrix marina	147	32..140
A0A444JEX5	histidine kinase	1859130	Candidatus Electrothrix marina	690	95..203
A0A444JGD5	HAMP domain-containing protein	1859130	Candidatus Electrothrix marina	301	37..205
A0A444JPR6	histidine kinase	2485123	Photobacterium chitinilyticum	838	33..190
A0A444VJ60	Tll0287-like domain-containing protein	552546	Flagellimonas olearia	197	39..189
A0A445MR85	histidine kinase	201089	uncultured Desulfobacterium sp.	642	44..205
A0A448NMG8	Tll0287-like domain-containing protein	266748	Kaistella antarctica	192	42..190
A0A450S105	Tll0287-like domain-containing protein	2126562	Candidatus Kentron sp. DK	199	38..198
A0A450SUU4	Tll0287-like domain-containing protein	2126338	Candidatus Kentron sp. FW	192	24..187
A0A450T5X6	Tll0287-like domain-containing protein	2126562	Candidatus Kentron sp. DK	193	32..192
A0A450TT70	Tll0287-like domain-containing protein	2126340	Candidatus Kentron sp. FM	194	31..190
A0A450U2E6	Tll0287-like domain-containing protein	2126338	Candidatus Kentron sp. FW	191	26..186
A0A450U4V5	Tll0287-like domain-containing protein	2126342	Candidatus Kentron sp. LFY	300	137..214
A0A450UC46	Tll0287-like domain-containing protein	2126342	Candidatus Kentron sp. LFY	300	137..214
A0A450UQU8	Tll0287-like domain-containing protein	2126342	Candidatus Kentron sp. LFY	195	27..190
A0A450UXC3	Tll0287-like domain-containing protein	2126337	Candidatus Kentron sp. H	226	58..225
A0A450W0U2	Tll0287-like domain-containing protein	2126335	Candidatus Kentron sp. LPFa	68	4..63
A0A450WAN1	Tll0287-like domain-containing protein	2126335	Candidatus Kentron sp. LPFa	299	137..214
A0A450WE33	Tll0287-like domain-containing protein	2126335	Candidatus Kentron sp. LPFa	299	137..214
A0A450WEI8	Tll0287-like domain-containing protein	2126342	Candidatus Kentron sp. LFY	300	137..214
A0A450WRQ2	Tll0287-like domain-containing protein	2126342	Candidatus Kentron sp. LFY	195	27..190
A0A450X1M5	Tll0287-like domain-containing protein	2138164	Candidatus Kentron sp. MB	230	64..227
A0A450X3A7	Tll0287-like domain-containing protein	2126335	Candidatus Kentron sp. LPFa	192	27..187
A0A450XEC6	Tll0287-like domain-containing protein	2138164	Candidatus Kentron sp. MB	322	159..237
A0A450YHR8	Tll0287-like domain-containing protein	2126332	Candidatus Kentron sp. SD	304	143..220
A0A450YUU4	Tll0287-like domain-containing protein	2126339	Candidatus Kentron sp. TC	299	137..214
A0A450YW40	Tll0287-like domain-containing protein	2126332	Candidatus Kentron sp. SD	192	31..187
A0A450Z695	Tll0287-like domain-containing protein	2126339	Candidatus Kentron sp. TC	299	137..214
A0A450ZIA1	Tll0287-like domain-containing protein	2126343	Candidatus Kentron sp. TUN	200	23..187
A0A450ZPI6	Tll0287-like domain-containing protein	2126339	Candidatus Kentron sp. TC	299	137..214
A0A451A387	Tll0287-like domain-containing protein	2126339	Candidatus Kentron sp. TC	191	45..187
A0A451AA83	Tll0287-like domain-containing protein	2126344	Candidatus Kentron sp. UNK	304	142..219
A0A451AT02	Tll0287-like domain-containing protein	2126344	Candidatus Kentron sp. UNK	68	4..63
A0A451AX90	Tll0287-like domain-containing protein	2126344	Candidatus Kentron sp. UNK	299	137..214
A0A451B7F8	Tll0287-like domain-containing protein	2138164	Candidatus Kentron sp. MB	230	64..227
A0A451BBQ8	Tll0287-like domain-containing protein	2138164	Candidatus Kentron sp. MB	322	159..237
A0A451BJI7	Tll0287-like domain-containing protein	2126332	Candidatus Kentron sp. SD	192	31..187
A0A451BLI1	Tll0287-like domain-containing protein	2126332	Candidatus Kentron sp. SD	304	143..220
A0A451G4E5	Sensor protein FixL	265883	Hydrogenovibrio thermophilus	932	40..201
A0A451G4S3	Tll0287-like domain-containing protein	265883	Hydrogenovibrio thermophilus	185	34..181
A0A479ZUB5	NACHT domain-containing protein	531300	Sphaerospermopsis reniformis	907	689..870
A0A480AF86	HAMP domain-containing protein	136072	Dolichospermum planctonicum	312	35..219
A0A480AMD4	HAMP domain-containing protein	136072	Dolichospermum planctonicum	315	42..223
A0A480ASX4	histidine kinase	2315236	Pseudaquabacterium pictum	290	31..197
A0A482U559	Tll0287-like domain-containing protein	1176259	Pseudomonas songnenensis	185	50..182
A0A484HHX9	HAMP domain-containing protein	218296	uncultured Desulfobacteraceae bacterium	298	34..200
A0A486XUX0	Tll0287-like domain-containing protein	1708203	Rheinheimera sp. BAL341	188	51..184
A0A494W377	Cytochrome c domain-containing protein	135719	Sphingobium amiense	208	30..186
A0A495DKD1	HAMP domain-containing protein	74318	Maricaulis maris	295	32..197
A0A495EBK5	Tll0287-like domain-containing protein	1206816	Maribacter vaceletii	277	120..195
A0A495V3Z8	Tll0287-like domain-containing protein	69360	Thiocapsa rosea	190	32..189
A0A495V5H8	Tll0287-like domain-containing protein	69360	Thiocapsa rosea	190	43..189
A0A495V9S9	histidine kinase	69360	Thiocapsa rosea	807	93..197
A0A495VMU5	Sensory/regulatory protein RpfC	146940	Azonexus fungiphilus	859	96..189
A0A495WA52	Virulence sensor protein BvgS	146940	Azonexus fungiphilus	811	32..193
A0A497XCZ5	PAS domain S-box-containing protein/diguanylate cyclase (GGDEF)-like protein	1381557	Sulfurisoma sediminicola	712	57..213
A0A497XJX1	Tll0287-like domain-containing protein	1381557	Sulfurisoma sediminicola	187	37..184
A0A497XQ29	histidine kinase	246264	Hydrogenivirga caldilitoris	297	38..206
A0A498C704	histidine kinase	85925	Alkalispirillum mobile	751	87..208
A0A4D7QLG8	EAL domain-containing protein	2570229	Phreatobacter aquaticus	719	57..214
A0A4P6HJP8	histidine kinase	296842	Solidesulfovibrio carbinolicus	806	34..199
A0A4P6L502	HAMP domain-containing protein	321985	Pseudoduganella lutea	292	33..199
A0A4P6P049	Tll0287-like domain-containing protein	718192	Litorilituus sediminis	156	38..137
A0A4P6P4Z2	Methyl-accepting chemotaxis protein	718192	Litorilituus sediminis	568	38..200
A0A4P7UHG2	histidine kinase	876	Desulfovibrio desulfuricans	678	4..54
A0A4P7UHU0	DUF3365 domain-containing protein	876	Desulfovibrio desulfuricans	590	22..174
A0A4P7UHX5	histidine kinase	876	Desulfovibrio desulfuricans	773	53..197
A0A4P7ULB4	Tll0287-like domain-containing protein	876	Desulfovibrio desulfuricans	144	33..127
A0A4P7URT4	DUF3365 domain-containing protein	876	Desulfovibrio desulfuricans	607	35..185
A0A4P9K756	diguanylate cyclase	2580412	Thiomicrorhabdus sediminis	438	59..221
A0A4P9UL55	Tll0287-like domain-containing protein	95641	Methylotuvimicrobium buryatense	322	85..227
A0A4P9UNZ0	histidine kinase	95641	Methylotuvimicrobium buryatense	526	73..234
A0A4P9UPN9	Methyl-accepting chemotaxis protein	95641	Methylotuvimicrobium buryatense	583	38..216
A0A4P9USV5	Tll0287-like domain-containing protein	95641	Methylotuvimicrobium buryatense	218	59..211
A0A4Q0RVZ8	Guanylate cyclase domain-containing protein	1325118	Bradyrhizobium nanningense	520	41..200
A0A4Q0XEK1	Tll0287-like domain-containing protein	59602	Gelidibacter gilvus	200	66..197
A0A4Q0XQT5	Tll0287-like domain-containing protein	2044504	Candidatus Marinarcus aquaticus	197	27..187
A0A4Q0XRE4	histidine kinase	2044504	Candidatus Marinarcus aquaticus	503	28..181
A0A4Q0XRU3	histidine kinase	2044504	Candidatus Marinarcus aquaticus	497	38..199
A0A4Q0Y6P4	Tll0287-like domain-containing protein	877500	Halarcobacter anaerophilus	200	34..199
A0A4Q0YBC9	histidine kinase	1462615	Halarcobacter ebronensis	991	44..199
A0A4Q0YGR6	Tll0287-like domain-containing protein	1462615	Halarcobacter ebronensis	191	43..190
A0A4Q0YHB6	histidine kinase	1462615	Halarcobacter ebronensis	475	30..200
A0A4Q0YHP7	histidine kinase	1462615	Halarcobacter ebronensis	654	45..213
A0A4Q0ZDT7	diguanylate cyclase	1054034	Arcobacter cloacae	431	81..193
A0A4Q0ZGX1	histidine kinase	1054034	Arcobacter cloacae	744	78..200
A0A4Q1AJ29	histidine kinase	1462615	Halarcobacter ebronensis	654	45..213
A0A4Q1ANF3	histidine kinase	1462615	Halarcobacter ebronensis	474	30..200
A0A4Q1APF7	histidine kinase	1462615	Halarcobacter ebronensis	991	45..199
A0A4Q1ARY3	Tll0287-like domain-containing protein	1462615	Halarcobacter ebronensis	191	39..190
A0A4Q1AUK6	histidine kinase	2023153	Halarcobacter mediterraneus	427	38..198
A0A4Q1C6G1	Tll0287-like domain-containing protein	2508720	Oleiharenicola lentus	215	100..208
A0A4Q1SEF0	HAMP domain-containing protein	1560006	Silvibacterium dinghuense	292	33..198
A0A4Q1UIU4	Guanylate cyclase domain-containing protein	244734	Bradyrhizobium betae	520	41..200
A0A4Q2RG20	EAL domain-containing protein	2316527	Lichenibacterium ramalinae	741	59..216
A0A4Q4KMG5	Tll0287-like domain-containing protein	200475	Brumimicrobium glaciale	212	27..209
A0A4Q5LGX6	Tll0287-like domain-containing protein	2025506	Hymenobacter persicinus	230	70..205
A0A4Q7E0P4	Tll0287-like domain-containing protein	2294035	Leptolyngbya iicbica LK	396	67..243
A0A4Q7E320	HAMP domain-containing protein	2294035	Leptolyngbya iicbica LK	293	32..196
A0A4Q7E3R4	HAMP domain-containing protein	2294035	Leptolyngbya iicbica LK	314	40..206
A0A4Q7E754	Tll0287-like domain-containing protein	2294035	Leptolyngbya iicbica LK	201	38..189
A0A4Q7EG32	Tll0287-like domain-containing protein	2294035	Leptolyngbya iicbica LK	216	50..212
A0A4Q7P5B3	Tll0287-like domain-containing protein	1187080	Cecembia calidifontis	217	65..209
A0A4Q8Y352	Guanylate cyclase domain-containing protein	384	Rhizobium leguminosarum	533	44..206
A0A4Q9FAT7	Cytochrome c domain-containing protein	2527939	Hyunsoonleella flava	336	212..333
A0A4Q9FRZ3	Tll0287-like domain-containing protein	1080224	Hyunsoonleella pacifica	270	114..189
A0A4Q9JW22	Methyl-accepting chemotaxis protein	2267891	Campylobacter novaezeelandiae	530	91..150
A0A4R0P711	EAL domain-containing protein	1429082	Oricola cellulosilytica	741	59..216
A0A4R0YPJ2	HAMP domain-containing protein	522319	Dyella soli	271	13..178
A0A4R1B0L9	Diguanylate cyclase	2528202	Parasulfuritortus cantonensis	656	86..193
A0A4R1B7W5	Tll0287-like domain-containing protein	2528202	Parasulfuritortus cantonensis	265	82..179
A0A4R1BAG6	Tll0287-like domain-containing protein	2528202	Parasulfuritortus cantonensis	180	28..179
A0A4R1BCH5	diguanylate cyclase	2528202	Parasulfuritortus cantonensis	431	36..211
A0A4R1BE40	EAL domain-containing protein	2528202	Parasulfuritortus cantonensis	973	34..194
A0A4R1BGN9	histidine kinase	2528202	Parasulfuritortus cantonensis	531	105..218
A0A4R1ESV9	Tll0287-like domain-containing protein	634765	Cocleimonas flava	194	23..190
A0A4R1F353	Sensor protein FixL	634765	Cocleimonas flava	939	47..202
A0A4R1F823	Diguanylate cyclase (GGDEF)-like protein	634765	Cocleimonas flava	702	44..227
A0A4R1GCL8	HAMP domain-containing protein	936138	Phorcysia thermohydrogeniphila	323	39..225
A0A4R1H7B6	Tll0287-like domain-containing protein	1537524	Thiogranum longum	201	37..198
A0A4R1K597	histidine kinase	1078050	Seleniivibrio woodruffii	590	41..198
A0A4R1K7X6	histidine kinase	1078050	Seleniivibrio woodruffii	516	34..165
A0A4R1KCL7	Methyl-accepting chemotaxis protein	1078050	Seleniivibrio woodruffii	574	35..207
A0A4R1NQI2	Guanylate cyclase domain-containing protein	647720	Shimia isoporae	516	40..200
A0A4R1NRD1	Tll0287-like domain-containing protein	647720	Shimia isoporae	279	152..191
A0A4R1NZE5	Tll0287-like domain-containing protein	353	Azotobacter chroococcum	184	36..178
A0A4R1PXJ2	histidine kinase	244830	Anaerospora hongkongensis	555	37..194
A0A4R1RMV1	Cytochrome c domain-containing protein	264023	Mariniflexile fucanivorans	328	193..325
A0A4R2BE46	Tll0287-like domain-containing protein	194963	Sinorhizobium americanum	252	95..249
A0A4R2FGB9	cyclic-guanylate-specific phosphodiesterase	552357	Shewanella fodinae	849	32..194
A0A4R2I385	diguanylate cyclase	328517	Dokdonella fugitiva	410	32..197
A0A4R2KV30	Tll0287-like domain-containing protein	1132028	Chromatocurvus halotolerans	188	62..185
A0A4R2NUE0	Cytochrome c domain-containing protein	186571	Tenacibaculum skagerrakense	326	166..323
A0A4R2PGV0	Tll0287-like domain-containing protein	1188247	Rhodothalassium salexigens DSM 2132	209	59..204
A0A4R2RW38	Methyl-accepting chemotaxis protein	35700	Heliophilum fasciatum	561	60..166
A0A4R3JPQ3	Tll0287-like domain-containing protein	1914471	Sulfuritortus calidifontis	193	52..190
A0A4R3MT90	Tll0287-like domain-containing protein	127458	Thiobaca trueperi	191	31..190
A0A4R3V2G7	HAMP domain-containing protein	304	Roseateles saccharophilus	289	31..197
A0A4R4A8M6	cyclic-guanylate-specific phosphodiesterase	1048	Marichromatium gracile	861	40..196
A0A4R4AGZ7	Tll0287-like domain-containing protein	1048	Marichromatium gracile	190	30..188
A0A4R4KJA0	Tll0287-like domain-containing protein	2070510	Arundinibacter roseus	198	63..195
A0A4R5AXG5	Cytochrome c domain-containing protein	2541732	Flavobacterium caseinilyticum	325	187..321
A0A4R5L3Q4	histidine kinase	2546446	Paraburkholderia guartelaensis	297	35..201
A0A4R5LNF1	Tll0287-like domain-containing protein	2547392	Seongchinamella unica	193	21..182
A0A4R5UY41	Tll0287-like domain-containing protein	2547398	Algoriphagus aquimaris	217	62..209
A0A4R6DLA9	Protein-histidine pros-kinase	29545	Azoarcus indigens	290	31..197
A0A4R6HCH4	Tll0287-like domain-containing protein	655355	Sunxiuqinia elliptica	207	44..201
A0A4R6PQM0	Tll0287-like domain-containing protein	1327752	Idiomarina aquatica	182	49..180
A0A4R6QJ90	Protein-histidine pros-kinase	270368	Roseateles toxinivorans	289	31..197
A0A4R6R8R4	Tll0287-like domain-containing protein	70586	Aquabacterium commune	304	111..261
A0A4R6T7T3	Tll0287-like domain-containing protein	1442587	Algoriphagus boseongensis	217	64..209
A0A4R6UZ02	Tll0287-like domain-containing protein	1510150	Permianibacter aggregans	188	35..184
A0A4R7D1L1	Tll0287-like domain-containing protein	1447781	Maribacter caenipelagi	203	43..196
A0A4R7JRS1	Cytochrome c domain-containing protein	1206753	Maribacter spongiicola	332	179..329
A0A4R7K3G2	Tll0287-like domain-containing protein	332522	Halospina denitrificans	205	46..195
A0A4R7Q1V9	Tll0287-like domain-containing protein	1608710	Gelidibacter sediminis	211	72..207
A0A4R7S6U2	Tll0287-like domain-containing protein	48464	Prosthecobacter fusiformis	196	37..191
A0A4R8J2Z0	Tll0287-like domain-containing protein	381308	Thiohalophilus thiocyanatoxydans	186	39..183
A0A4R8LX76	HAMP domain-containing protein	480658	Paraburkholderia rhizosphaerae	296	33..200
A0A4R8MER7	Cytochrome c domain-containing protein	221126	Algibacter lectus	334	161..331
A0A4R8MXJ0	Tll0287-like domain-containing protein	29508	Leptospira meyeri	189	54..188
A0A4R9FLY5	Tll0287-like domain-containing protein	2484985	Leptospira semungkisensis	237	82..231
A0A4R9GHS2	Tll0287-like domain-containing protein	2484981	Leptospira fletcheri	197	36..192
A0A4R9GRF6	Tll0287-like domain-containing protein	2484979	Leptospira fluminis	197	36..192
A0A4R9IPJ6	Tll0287-like domain-containing protein	2484962	Leptospira bourretii	175	40..174
A0A4R9J7B8	Tll0287-like domain-containing protein	2484950	Leptospira koniambonensis	156	25..151
A0A4R9JMG5	Tll0287-like domain-containing protein	2484942	Leptospira kemamanensis	180	38..177
A0A4R9K4S9	Cytochrome c domain-containing protein	2484945	Leptospira ognonensis	313	175..311
A0A4R9M0U1	Tll0287-like domain-containing protein	1193500	Leptospira idonii	181	43..176
A0A4S1CDH9	histidine kinase	2562681	Geomonas terrae	495	44..207
A0A4S1CFX0	EAL domain-containing protein	2562681	Geomonas terrae	973	45..209
A0A4S1CHJ7	histidine kinase	2562681	Geomonas terrae	626	43..200
A0A4S1CKW6	HAMP domain-containing protein	2562681	Geomonas terrae	410	36..207
A0A4S1CLF3	DUF3365 domain-containing protein	2562681	Geomonas terrae	400	41..195
A0A4S1CM27	histidine kinase	2562681	Geomonas terrae	1050	37..206
A0A4S1DTU2	Tll0287-like domain-containing protein	2559571	Flavivirga rizhaonensis	269	113..188
A0A4S4AP34	Virulence sensor protein BvgS	2565932	Pseudothauera rhizosphaerae	871	114..198
A0A4S4AZE9	GGDEF domain-containing protein	2565930	Pseudothauera nasutitermitis	488	123..242
A0A4S4G0F4	Circadian input-output histidine kinase CikA	671266	Adlercreutzia caecimuris	609	41..199
A0A4S4G3C4	Tll0287-like domain-containing protein	671266	Adlercreutzia caecimuris	140	37..119
A0A4S4G3C5	DUF3365 domain-containing protein	671266	Adlercreutzia caecimuris	308	44..139
A0A4S4G4K0	histidine kinase	671266	Adlercreutzia caecimuris	568	35..199
A0A4T3EYN5	Tll0287-like domain-containing protein	2489173	Alteraurantiacibacter aquimixticola	197	58..194
A0A4U1BEV0	Tll0287-like domain-containing protein	2569538	Ferrimonas sediminicola	183	36..180
A0A4U1J8B2	Tll0287-like domain-containing protein	889272	Polyangium fumosum	157	28..153
A0A4U2Z6W2	EAL domain-containing protein	2574727	Sulfurimonas crateris	851	37..196
A0A4U2ZBW7	EAL domain-containing protein	2574727	Sulfurimonas crateris	660	37..192
A0A4U5TPF6	Cytochrome c domain-containing protein	1883405	Mesohalobacter halotolerans	339	193..333
A0A4U6QUD5	Tll0287-like domain-containing protein	2576384	Marinobacter panjinensis	190	29..186
A0A4U8YHV8	histidine kinase	231438	Desulfoluna butyratoxydans	657	36..202
A0A4U8YMC9	Methyl-accepting chemotaxis protein (Mcp) signalling domain	231438	Desulfoluna butyratoxydans	572	38..192
A0A4V1IKE9	diguanylate cyclase	95641	Methylotuvimicrobium buryatense	414	22..180
A0A4V1LV95	histidine kinase	1054034	Arcobacter cloacae	882	43..198
A0A4V1RTZ2	EAL domain-containing protein	2316528	Lichenibacterium minor	741	59..216
A0A4V2PD14	Tll0287-like domain-containing protein	936138	Phorcysia thermohydrogeniphila	199	31..193
A0A4V5PMK6	Tll0287-like domain-containing protein	889272	Polyangium fumosum	196	39..193
A0A4V6QLI6	Tll0287-like domain-containing protein	2484964	Leptospira noumeaensis	185	51..184
A0A4V6RXA5	Virulence sensor protein BvgS	2565930	Pseudothauera nasutitermitis	830	56..157
A0A4Y4CUX3	Tll0287-like domain-containing protein	350	Zoogloea ramigera	188	43..187
A0A4Y4CVG4	Tll0287-like domain-containing protein	350	Zoogloea ramigera	327	45..226
A0A4Y4CYE9	histidine kinase	350	Zoogloea ramigera	290	33..197
A0A4Y4D0I8	histidine kinase	350	Zoogloea ramigera	522	52..208
A0A4Y5YEV1	Tll0287-like domain-containing protein	2588449	Shewanella polaris	218	45..199
A0A4Y6PVQ3	Tll0287-like domain-containing protein	2292766	Persicimonas caeni	251	50..249
A0A4Y6UH28	HAMP domain-containing protein	1293412	Swingsia samuiensis	282	35..196
A0A4Y8AP74	Tll0287-like domain-containing protein	708091	Gramella jeungdoensis	189	46..187
A0A4Y8PCH2	Tll0287-like domain-containing protein	2795386	Methylacidiphilum caldifontis	214	43..208
A0A4Y8RTQ5	Guanylate cyclase domain-containing protein	2558362	Jiella endophytica	526	40..200
A0A4Y8UI69	Tll0287-like domain-containing protein	2559237	Gammaproteobacteria bacterium LSUCC0057	209	84..197
A0A4Y9L3Q8	Guanylate cyclase domain-containing protein	2560054	Bradyrhizobium frederickii	520	41..200
A0A4Y9LUU0	Guanylate cyclase domain-containing protein	2560055	Bradyrhizobium niftali	520	41..200
A0A4Y9NVY5	Guanylate cyclase domain-containing protein	2560054	Bradyrhizobium frederickii	520	41..200
A0A4Y9QUV1	Tll0287-like domain-containing protein	2562278	Algoriphagus kandeliae	217	59..209
A0A4Y9RZU0	HAMP domain-containing protein	2561932	Duganella callida	292	33..199
A0A4Y9SFM7	DUF3365 domain-containing protein	2561932	Duganella callida	293	36..200
A0A4Y9SND5	Guanylate cyclase domain-containing protein	2561932	Duganella callida	488	7..167
A0A4Y9SQT4	HAMP domain-containing protein	2562153	Massilia horti	292	34..199
A0A4Y9SZH5	DUF3365 domain-containing protein	2561931	Zemynaea arenosa	289	31..197
A0A4Z0BY12	HAMP domain-containing protein	1781167	Ramlibacter rhizophilus	278	35..152
A0A4Z0F9V2	Tll0287-like domain-containing protein	2305248	Candidatus Macondimonas diazotrophica	175	20..174
A0A4Z0FAJ9	Tll0287-like domain-containing protein	2305248	Candidatus Macondimonas diazotrophica	187	30..181
A0A4Z0LVU4	Methyl-accepting chemotaxis protein	2562682	Mangrovimicrobium sediminis	588	34..208
A0A4Z0LXF5	Tll0287-like domain-containing protein	2562682	Mangrovimicrobium sediminis	192	64..191
A0A4Z0M5R9	Tll0287-like domain-containing protein	2562682	Mangrovimicrobium sediminis	185	42..181
A0A4Z0MEU1	Tll0287-like domain-containing protein	1525360	Hymenobacter wooponensis	225	105..200
A0A4Z0PCM0	Tll0287-like domain-containing protein	2510796	Hymenobacter fodinae	225	105..200
A0A4Z0PHH2	Tll0287-like domain-containing protein	877208	Hymenobacter elongatus	228	94..203
A0A4Z0PVB6	Tll0287-like domain-containing protein	1867101	Hymenobacter aquaticus	228	71..203
A0A4Z0QCD9	Tll0287-like domain-containing protein	2563114	Hymenobacter metallicola	228	71..203
A0A4Z0RA88	histidine kinase	2018669	Desulfosporosinus fructosivorans	559	42..201
A0A4Z0ZWF6	Tll0287-like domain-containing protein	2484931	Leptospira jelokensis	180	33..177
A0A4Z1A6W2	Tll0287-like domain-containing protein	2484932	Leptospira congkakensis	188	32..185
A0A4Z1BW04	Tll0287-like domain-containing protein	2491114	Empedobacter tilapiae	187	43..186
A0A4Z1BX45	Tll0287-like domain-containing protein	2491114	Empedobacter tilapiae	214	59..212
A0A502CJ94	HAMP domain-containing protein	582702	Rhodanobacter glycinis	271	13..178
A0A502GMF4	Tll0287-like domain-containing protein	1850093	Hymenobacter nivis	237	113..210
A0A502KPA5	Tll0287-like domain-containing protein	2491017	Litorilituus lipolyticus	193	41..189
A0A502KRS8	Tll0287-like domain-containing protein	2491017	Litorilituus lipolyticus	256	98..250
A0A504J723	Cytochrome c domain-containing protein	2589995	Aquimarina algicola	335	198..330
A0A504U533	Tll0287-like domain-containing protein	2589807	Rhizobium glycinendophyticum	309	43..207
A0A506PHJ4	Cytochrome c domain-containing protein	2567861	Paucihalobacter ruber	347	180..342
A0A508A1I2	Cytochrome c domain-containing protein	2576776	Haloflavibacter putidus	333	196..328
A0A508X5Q1	Tll0287-like domain-containing protein	110321	Sinorhizobium medicae	252	99..249
A0A511XBQ6	HAMP domain-containing protein	1120919	Acetobacter nitrogenifigens DSM 23921 = NBRC 105050	285	36..195
A0A512B136	Tll0287-like domain-containing protein	670289	Adhaeribacter aerolatus	207	110..186
A0A512BM18	Tll0287-like domain-containing protein	670291	Microvirga aerophila	271	74..193
A0A512CBA2	Tll0287-like domain-containing protein	1350429	Cyclobacterium qasimii	219	57..211
A0A512DUA3	HAMP domain-containing protein	393310	Skermanella aerolata	290	34..196
A0A512H704	Diguanylate cyclase	478448	Pararhodospirillum oryzae	744	69..231
A0A512JBU5	Guanylate cyclase domain-containing protein	944322	Methylobacterium oxalidis	538	43..202
A0A512N802	HAMP domain-containing protein	1230389	Reyranella soli	254	2..160
A0A514CG29	Tll0287-like domain-containing protein	2591634	Echinicola soli	216	64..208
A0A515EJN4	Sensory/regulatory protein RpfC	2527691	Rhodoferax aquaticus	662	49..233
A0A516GSV4	Cytochrome c domain-containing protein	2594004	Formosa sediminum	330	178..328
A0A516SBJ4	Methyl-accepting chemotaxis protein	2594795	Chitinimonas arctica	562	37..197
A0A517LUW5	Tll0287-like domain-containing protein	1930277	Rosistilla ulvae	183	42..161
A0A517LVQ8	Methyl-accepting chemotaxis protein CtpH	1930277	Rosistilla ulvae	591	38..211
A0A517M448	Tll0287-like domain-containing protein	1930277	Rosistilla ulvae	192	49..161
A0A517M593	Tll0287-like domain-containing protein	1930277	Rosistilla ulvae	180	40..167
A0A517MB68	Tll0287-like domain-containing protein	1930274	Roseimaritima multifibrata	191	93..177
A0A517MG01	Tll0287-like domain-containing protein	1930274	Roseimaritima multifibrata	207	56..204
A0A517MKN7	Tll0287-like domain-containing protein	1930274	Roseimaritima multifibrata	192	48..168
A0A517NCE0	Tll0287-like domain-containing protein	1930273	Rubripirellula lacrimiformis	206	78..204
A0A517NCE6	Tll0287-like domain-containing protein	1930273	Rubripirellula lacrimiformis	189	75..175
A0A517NCG3	Tll0287-like domain-containing protein	1930273	Rubripirellula lacrimiformis	181	43..164
A0A517NVF6	Tll0287-like domain-containing protein	1930275	Stieleria marina	161	25..145
A0A517NZZ1	Cytochrome c domain-containing protein	1930275	Stieleria marina	558	82..211
A0A517P2W0	Tll0287-like domain-containing protein	1930275	Stieleria marina	219	62..217
A0A517P4Y2	Tll0287-like domain-containing protein	2527989	Alienimonas californiensis	197	62..176
A0A517PL38	Tll0287-like domain-containing protein	2605989	Gimesia chilikensis	181	66..168
A0A517PLD3	Tll0287-like domain-containing protein	2605989	Gimesia chilikensis	194	57..172
A0A517PLE0	Tll0287-like domain-containing protein	2605989	Gimesia chilikensis	195	56..171
A0A517PTN6	histidine kinase	2605989	Gimesia chilikensis	574	81..180
A0A517Q1W0	Tll0287-like domain-containing protein	2527978	Gimesia panareensis	198	57..173
A0A517Q7S6	Tll0287-like domain-containing protein	2527978	Gimesia panareensis	189	51..175
A0A517Q7V0	Tll0287-like domain-containing protein	2527978	Gimesia panareensis	202	58..171
A0A517QBF8	histidine kinase	2527978	Gimesia panareensis	575	81..180
A0A517QLL6	Tll0287-like domain-containing protein	2527994	Thalassoglobus polymorphus	191	49..166
A0A517QSJ4	Tll0287-like domain-containing protein	2527994	Thalassoglobus polymorphus	191	77..177
A0A517QUM4	histidine kinase	2527994	Thalassoglobus polymorphus	543	25..144
A0A517RAD7	Tll0287-like domain-containing protein	2527973	Gimesia alba	189	54..170
A0A517RK18	histidine kinase	2527973	Gimesia alba	575	82..180
A0A517SBH2	Tll0287-like domain-containing protein	2527983	Caulifigura coniformis	179	42..159
A0A517T9Z1	Tll0287-like domain-containing protein	2528027	Calycomorphotria hydatis	209	52..207
A0A517VHJ5	Tll0287-like domain-containing protein	2527971	Gimesia algae	186	50..171
A0A517VHK7	Tll0287-like domain-containing protein	2527971	Gimesia algae	198	56..171
A0A517VI03	Tll0287-like domain-containing protein	2527971	Gimesia algae	180	41..166
A0A517VU19	Tll0287-like domain-containing protein	2527964	Gimesia aquarii	180	66..165
A0A517VW91	Tll0287-like domain-containing protein	2527964	Gimesia aquarii	201	66..180
A0A517W0E2	non-specific serine/threonine protein kinase	2527964	Gimesia aquarii	643	430..594
A0A517W2G8	Tll0287-like domain-containing protein	2527964	Gimesia aquarii	191	55..174
A0A517WAG2	Tll0287-like domain-containing protein	2605989	Gimesia chilikensis	195	56..171
A0A517WAG6	Tll0287-like domain-containing protein	2605989	Gimesia chilikensis	194	56..168
A0A517WHH3	histidine kinase	2605989	Gimesia chilikensis	574	81..180
A0A517WR54	Tll0287-like domain-containing protein	2527964	Gimesia aquarii	180	66..165
A0A517WUM6	Tll0287-like domain-containing protein	2527964	Gimesia aquarii	191	55..174
A0A517WXL6	non-specific serine/threonine protein kinase	2527964	Gimesia aquarii	643	430..594
A0A517XXV3	Tll0287-like domain-containing protein	2528023	Urbifossiella limnaea	175	41..159
A0A517Y0C4	histidine kinase	2528023	Urbifossiella limnaea	545	76..184
A0A517Y6I2	Tll0287-like domain-containing protein	2528021	Anatilimnocola aggregata	182	46..169
A0A517YAF0	Tll0287-like domain-containing protein	2528021	Anatilimnocola aggregata	186	46..161
A0A517YFN8	Tll0287-like domain-containing protein	2528021	Anatilimnocola aggregata	180	64..166
A0A517YQ42	Tll0287-like domain-containing protein	2528020	Poriferisphaera corsica	201	22..144
A0A517Z6D6	Tll0287-like domain-containing protein	2528026	Maioricimonas rarisocia	179	65..165
A0A517Z7X7	histidine kinase	2528026	Maioricimonas rarisocia	575	77..161
A0A517ZAH1	Tll0287-like domain-containing protein	2528026	Maioricimonas rarisocia	177	40..158
A0A517ZJU0	Cytochrome c domain-containing protein	2527995	Symmachiella dynata	744	82..208
A0A517ZT06	Tll0287-like domain-containing protein	2527995	Symmachiella dynata	190	55..171
A0A517ZT38	Tll0287-like domain-containing protein	2527995	Symmachiella dynata	181	83..167
A0A518AHM3	Tll0287-like domain-containing protein	2527972	Aeoliella mucimassa	188	24..179
A0A518AXN7	histidine kinase	2527975	Kolteria novifilia	586	107..203
A0A518BZ85	Methyl-accepting chemotaxis protein PctC	2527982	Mucisphaera calidilacus	639	39..220
A0A518C6L6	Tll0287-like domain-containing protein	2527984	Bremerella volcania	175	34..159
A0A518CAM6	Tll0287-like domain-containing protein	2527984	Bremerella volcania	202	44..200
A0A518CIM8	Tll0287-like domain-containing protein	2528007	Polystyrenella longa	193	40..157
A0A518DNV2	Tll0287-like domain-containing protein	2528010	Lignipirellula cremea	180	66..178
A0A518DZ78	Tll0287-like domain-containing protein	2528010	Lignipirellula cremea	195	49..162
A0A518EZJ1	Tll0287-like domain-containing protein	2528018	Saltatorellus ferox	216	65..211
A0A518FLL3	Tll0287-like domain-containing protein	2527978	Gimesia panareensis	202	58..171
A0A518FLL7	Tll0287-like domain-containing protein	2527978	Gimesia panareensis	189	73..175
A0A518FPL9	Tll0287-like domain-containing protein	2527978	Gimesia panareensis	198	55..173
A0A518FTU8	histidine kinase	2527978	Gimesia panareensis	575	81..180
A0A518G3G3	Tll0287-like domain-containing protein	2527968	Aureliella helgolandensis	191	72..189
A0A518G610	Methyl-accepting chemotaxis protein CtpH	2527968	Aureliella helgolandensis	595	43..210
A0A518G7F1	Tll0287-like domain-containing protein	2527968	Aureliella helgolandensis	205	64..203
A0A518GDQ0	Tll0287-like domain-containing protein	2527968	Aureliella helgolandensis	209	65..183
A0A518GTT1	histidine kinase	2528019	Planctopirus ephydatiae	576	78..181
A0A518HHR0	Tll0287-like domain-containing protein	2527979	Stieleria neptunia	185	47..168
A0A518HKV6	Tll0287-like domain-containing protein	2527979	Stieleria neptunia	193	55..179
A0A518HVA9	Tll0287-like domain-containing protein	2527979	Stieleria neptunia	200	72..198
A0A518HZS5	Tll0287-like domain-containing protein	2527979	Stieleria neptunia	205	49..204
A0A518I7A5	Tll0287-like domain-containing protein	2527976	Gimesia fumaroli	192	57..173
A0A518IDU7	Tll0287-like domain-containing protein	2527976	Gimesia fumaroli	201	66..177
A0A518IGU6	Tll0287-like domain-containing protein	2527976	Gimesia fumaroli	180	66..166
A0A518IN82	Tll0287-like domain-containing protein	2527990	Rosistilla oblonga	185	43..163
A0A518IP46	Methyl-accepting chemotaxis protein PctB	2527990	Rosistilla oblonga	591	39..211
A0A518IXJ7	Tll0287-like domain-containing protein	2527990	Rosistilla oblonga	180	40..167
A0A518IYZ2	Tll0287-like domain-containing protein	2527990	Rosistilla oblonga	189	49..161
A0A518J098	Tll0287-like domain-containing protein	2527990	Rosistilla oblonga	205	74..203
A0A518JMK2	Tll0287-like domain-containing protein	2528017	Rosistilla carotiformis	183	41..161
A0A518JMY2	Methyl-accepting chemotaxis protein PctB	2528017	Rosistilla carotiformis	591	38..211
A0A518JX47	Tll0287-like domain-containing protein	2528017	Rosistilla carotiformis	192	49..161
A0A518KCL3	Tll0287-like domain-containing protein	2528022	Botrimarina mediterranea	165	48..151
A0A519BAN7	histidine kinase	2597223	Candidatus Acidulodesulfobacterium ferriphilum	327	43..229
A0A519BAY0	histidine kinase	2597223	Candidatus Acidulodesulfobacterium ferriphilum	302	39..203
A0A519BF19	HAMP domain-containing protein	2597225	Acididesulfobacter guangdongensis	298	41..201
A0A520XD80	histidine kinase	2597224	Candidatus Acidulodesulfobacterium acidiphilum	300	39..203
A0A521BKT1	Tll0287-like domain-containing protein	223788	Balnearium lithotrophicum	188	34..187
A0A521CV81	Tll0287-like domain-containing protein	223788	Balnearium lithotrophicum	198	53..191
A0A521CWB0	Tll0287-like domain-containing protein	1214077	Fodinibius sediminis	210	55..197
A0A521G1K3	histidine kinase	2005002	Candidatus Electronema aureum	897	93..204
A0A533Q619	histidine kinase	2494326	Candidatus Jettenia ecosi	1058	34..192
A0A533QEH9	histidine kinase	2494326	Candidatus Jettenia ecosi	808	33..191
A0A543G2P0	Cytochrome c domain-containing protein	55197	Flavobacterium branchiophilum	311	175..307
A0A545SPN2	Tll0287-like domain-containing protein	2591008	Exilibacterium tricleocarpae	183	42..178
A0A545T9Z1	Tll0287-like domain-containing protein	1712262	Aliikangiella marina	186	28..184
A0A545TTX5	histidine kinase	2591009	Denitrobaculum tricleocarpae	501	45..200
A0A545UJS3	Methyl-accepting chemotaxis protein	2592383	Aliikangiella coralliicola	564	36..197
A0A550J6R3	diguanylate cyclase	38815	Desulfuromonas acetexigens	431	47..210
A0A550J6Z2	HAMP domain-containing protein	38815	Desulfuromonas acetexigens	292	36..200
A0A550JBA0	histidine kinase	38815	Desulfuromonas acetexigens	760	84..214
A0A550JJ00	DUF3365 domain-containing protein	38815	Desulfuromonas acetexigens	411	41..201
A0A550JKA9	EAL domain-containing protein	38815	Desulfuromonas acetexigens	688	44..204
A0A550JKW7	Sensory/regulatory protein RpfC	38815	Desulfuromonas acetexigens	907	97..205
A0A552AB69	histidine kinase	2486262	Microcystis aeruginosa Ma_OC_H_19870700_S124	318	43..219
A0A554VMQ9	Tll0287-like domain-containing protein	2047982	Aquimarina algiphila	286	90..193
A0A556QPN5	Methyl-accepting transducer domain-containing protein	2597822	Rariglobus hedericola	508	38..201
A0A557QFH8	diguanylate cyclase	1629404	Denitromonas halophila	429	32..202
A0A557QIG4	Methyl-accepting chemotaxis protein	1629404	Denitromonas halophila	564	44..200
A0A557R1S2	Tll0287-like domain-containing protein	1629404	Denitromonas halophila	193	30..192
A0A557RI09	Methyl-accepting chemotaxis protein	1629404	Denitromonas halophila	564	44..200
A0A557RZD4	EAL domain-containing protein	191960	Sedimenticola selenatireducens	689	25..187
A0A557SG91	diguanylate cyclase	1629404	Denitromonas halophila	438	41..211
A0A557SGF4	Tll0287-like domain-containing protein	1629404	Denitromonas halophila	193	25..192
A0A558BV57	Tll0287-like domain-containing protein	2594794	Hymenobacter setariae	231	144..204
A0A558CXX3	Tll0287-like domain-containing protein	1543721	Sedimenticola thiotaurini	184	46..183
A0A558CYJ3	cyclic-guanylate-specific phosphodiesterase	1543721	Sedimenticola thiotaurini	1002	43..203
A0A558DCR5	Tll0287-like domain-containing protein	1543721	Sedimenticola thiotaurini	265	134..262
A0A558DR40	cyclic-guanylate-specific phosphodiesterase	191960	Sedimenticola selenatireducens	1000	44..204
A0A558E0F6	Tll0287-like domain-containing protein	191960	Sedimenticola selenatireducens	184	52..183
A0A559TF30	Tll0287-like domain-containing protein	1079460	Rhizobium mongolense USDA 1844	248	97..245
A0A560EAG9	Guanylate cyclase domain-containing protein	1803665	Bradyrhizobium stylosanthis	520	41..200
A0A560JY32	Guanylate cyclase domain-containing protein	1399419	Bradyrhizobium sacchari	520	41..200
A0A561XRV1	diguanylate cyclase	47920	Acidovorax delafieldii	413	31..199
A0A562RDV6	Guanylate cyclase domain-containing protein	990078	Bradyrhizobium huanghuaihaiense	520	41..200
A0A562RLD1	Protein-histidine pros-kinase	1036180	Pseudoduganella lurida	295	33..199
A0A562RYX0	histidine kinase	622671	Desulfobotulus alkaliphilus	644	40..201
A0A562S2H0	Methyl-accepting transducer domain-containing protein	622671	Desulfobotulus alkaliphilus	518	38..215
A0A562S725	Methyl-accepting chemotaxis protein	622671	Desulfobotulus alkaliphilus	572	37..191
A0A562STU6	histidine kinase	150831	Roseibium hamelinense	1174	46..201
A0A562T2M1	PPM-type phosphatase domain-containing protein	150831	Roseibium hamelinense	512	51..200
A0A562ULZ6	Tll0287-like domain-containing protein	476157	Altererythrobacter ishigakiensis	198	25..187
A0A562VI51	diguanylate cyclase	345631	Geobacter argillaceus	436	61..221
A0A562VLU7	histidine kinase	345631	Geobacter argillaceus	403	38..193
A0A562YEI6	Tll0287-like domain-containing protein	2528206	Seonamhaeicola sediminis	273	117..192
A0A562ZGM4	histidine kinase	2596921	Caenimonas sedimenti	291	31..197
A0A563VP56	Tll0287-like domain-containing protein	945734	Hyella patelloides LEGE 07179	203	28..188
A0A563VPS4	HAMP domain-containing protein	945734	Hyella patelloides LEGE 07179	315	49..217
A0A563VTA8	Tll0287-like domain-containing protein	945734	Hyella patelloides LEGE 07179	341	69..231
A0A563VZ54	Tll0287-like domain-containing protein	945734	Hyella patelloides LEGE 07179	216	52..212
A0A563W027	HAMP domain-containing protein	945734	Hyella patelloides LEGE 07179	303	38..207
A0A564ZL25	Tll0287-like domain-containing protein	2211376	Candidatus Methylomirabilis lanthanidiphila	289	87..189
A0A5A7NBK4	Tll0287-like domain-containing protein	1236968	Iodidimonas nitroreducens	197	33..190
A0A5A8F1M4	histidine kinase	500465	Deferribacter autotrophicus	506	32..166
A0A5A8F742	diguanylate cyclase	500465	Deferribacter autotrophicus	410	41..197
A0A5A8F7U3	DUF3365 domain-containing protein	500465	Deferribacter autotrophicus	570	32..205
A0A5A9W218	Sensory/regulatory protein RpfC	1708751	Nitrincola tapanii	818	47..210
A0A5A9W238	diguanylate cyclase	1708751	Nitrincola tapanii	444	42..182
A0A5A9W2V6	Sensory/regulatory protein RpfC	1708751	Nitrincola tapanii	692	84..201
A0A5A9W6U8	DUF3365 domain-containing protein	1708751	Nitrincola tapanii	721	194..355
A0A5A9XIT0	DUF3365 domain-containing protein	2509454	Oryzomonas rubra	403	40..195
A0A5A9XP62	histidine kinase	2509454	Oryzomonas rubra	794	93..207
A0A5B0GGI5	HAMP domain-containing protein	2603818	Paraburkholderia panacisoli	292	34..199
A0A5B0V9R9	Tll0287-like domain-containing protein	2919747	Marinobacter salinexigens	191	30..186
A0A5B0WQA4	Tll0287-like domain-containing protein	2606449	Pseudohalioglobus sediminis	187	31..183
A0A5B2TQ27	Cytochrome c domain-containing protein	1658664	Maribacter flavus	334	172..328
A0A5B7TTR8	Tll0287-like domain-containing protein	2584122	Aureibaculum algae	202	43..196
A0A5B7X0I0	Tll0287-like domain-containing protein	2058175	Antarcticibacterium flavum	199	43..196
A0A5B7ZYA8	Tll0287-like domain-containing protein	2502781	Hymenobacter jejuensis	227	107..204
A0A5B8KWS3	Guanylate cyclase domain-containing protein	2599600	Nitratireductor mangrovi	539	53..214
A0A5B8NNJ6	Tll0287-like domain-containing protein	522448	Euhalothece natronophila Z-M001	195	39..184
A0A5B8XXN4	Tll0287-like domain-containing protein	2600177	Microvenator marinus	215	68..212
A0A5B9M8L7	Tll0287-like domain-containing protein	2795974	Stieleria maiorica	204	47..203
A0A5B9MF80	PPM-type phosphatase domain-containing protein	2795974	Stieleria maiorica	451	96..210
A0A5B9MMQ4	Tll0287-like domain-containing protein	2795974	Stieleria maiorica	189	54..173
A0A5B9P9Z0	non-specific serine/threonine protein kinase	980251	Mariniblastus fucicola	673	442..619
A0A5B9PBJ6	Tll0287-like domain-containing protein	980251	Mariniblastus fucicola	206	38..202
A0A5B9QFT3	Tll0287-like domain-containing protein	1400387	Bythopirellula goksoeyrii	180	36..177
A0A5B9QU86	Tll0287-like domain-containing protein	980254	Roseimaritima ulvae	205	56..203
A0A5B9QXN3	Tll0287-like domain-containing protein	980254	Roseimaritima ulvae	171	57..157
A0A5B9R5L3	Tll0287-like domain-containing protein	980254	Roseimaritima ulvae	213	70..189
A0A5B9W3W2	Tll0287-like domain-containing protein	406548	Aquisphaera giovannonii	172	70..157
A0A5C1A9E1	Tll0287-like domain-containing protein	2598579	Limnoglobus roseus	170	39..157
A0A5C1ALA8	histidine kinase	2598579	Limnoglobus roseus	539	82..182
A0A5C2HAL3	histidine kinase	1080223	Malaciobacter pacificus	476	3..156
A0A5C4SHX9	Tll0287-like domain-containing protein	2583814	Allotamlana fucoidanivorans	270	114..189
A0A5C5TVC3	Tll0287-like domain-containing protein	2599615	Luteimonas wenzhouensis	242	93..232
A0A5C5V022	Tll0287-like domain-containing protein	1938618	Posidoniimonas corsicana	203	40..200
A0A5C5VIA5	Tll0287-like domain-containing protein	1938618	Posidoniimonas corsicana	190	62..166
A0A5C5WEY1	Tll0287-like domain-containing protein	2527999	Rubripirellula amarantea	205	77..203
A0A5C5WJH1	Tll0287-like domain-containing protein	2527999	Rubripirellula amarantea	184	46..167
A0A5C5X2C1	Tll0287-like domain-containing protein	1938619	Thalassoglobus neptunius	203	35..173
A0A5C5X4W0	Tll0287-like domain-containing protein	1938619	Thalassoglobus neptunius	192	96..177
A0A5C5X8B4	histidine kinase	1938619	Thalassoglobus neptunius	563	46..169
A0A5C5XG95	Cytochrome c domain-containing protein	2527969	Rubinisphaera italica	746	79..208
A0A5C5XKB0	Tll0287-like domain-containing protein	2527969	Rubinisphaera italica	185	71..171
A0A5C5XLE8	Tll0287-like domain-containing protein	2527969	Rubinisphaera italica	192	56..175
A0A5C5XPV5	histidine kinase	2527969	Rubinisphaera italica	562	61..151
A0A5C5XQK4	Tll0287-like domain-containing protein	2527987	Allorhodopirellula solitaria	213	77..193
A0A5C5XY37	Tll0287-like domain-containing protein	2527996	Crateriforma conspicua	204	47..202
A0A5C5Y0M3	Tll0287-like domain-containing protein	2527996	Crateriforma conspicua	206	75..204
A0A5C5Y1D7	Tll0287-like domain-containing protein	2527996	Crateriforma conspicua	184	39..160
A0A5C5YLR9	Tll0287-like domain-containing protein	2528002	Posidoniimonas polymericola	79	3..77
A0A5C5YVX0	Tll0287-like domain-containing protein	2527986	Novipirellula herctigrandis	188	42..185
A0A5C5ZBH5	Tll0287-like domain-containing protein	2527986	Novipirellula herctigrandis	186	46..167
A0A5C5ZR34	Tll0287-like domain-containing protein	2714738	Neorhodopirellula pilleata	225	94..223
A0A5C5ZZ89	Methyl-accepting transducer domain-containing protein	2714738	Neorhodopirellula pilleata	555	44..213
A0A5C6AJ48	Tll0287-like domain-containing protein	2528001	Botrimarina colliarenosi	191	74..177
A0A5C6AVB5	Tll0287-like domain-containing protein	2528005	Stieleria varia	206	51..204
A0A5C6AWF6	Tll0287-like domain-containing protein	2714738	Neorhodopirellula pilleata	204	48..202
A0A5C6AZA2	Tll0287-like domain-containing protein	2528005	Stieleria varia	215	78..208
A0A5C6B5T1	Tll0287-like domain-containing protein	2527985	Symmachiella macrocystis	181	41..167
A0A5C6B752	Tll0287-like domain-containing protein	2527985	Symmachiella macrocystis	190	55..171
A0A5C6B770	Tll0287-like domain-containing protein	2528005	Stieleria varia	189	44..163
A0A5C6B7M9	Tll0287-like domain-containing protein	2527985	Symmachiella macrocystis	209	60..179
A0A5C6BFN6	Tll0287-like domain-containing protein	2714739	Allorhodopirellula heiligendammensis	179	42..160
A0A5C6BYB8	Tll0287-like domain-containing protein	2528004	Novipirellula galeiformis	195	62..171
A0A5C6CBA1	Tll0287-like domain-containing protein	2528004	Novipirellula galeiformis	212	86..198
A0A5C6CD18	Tll0287-like domain-containing protein	2528004	Novipirellula galeiformis	203	67..187
A0A5C6CNZ7	Tll0287-like domain-containing protein	2528004	Novipirellula galeiformis	369	220..363
A0A5C6D756	Tll0287-like domain-containing protein	2528016	Novipirellula artificiosorum	191	55..189
A0A5C6E0U8	Tll0287-like domain-containing protein	2527966	Novipirellula aureliae	174	26..172
A0A5C6E1U3	Tll0287-like domain-containing protein	2528016	Novipirellula artificiosorum	172	38..155
A0A5C6E9I0	Tll0287-like domain-containing protein	2528015	Rubripirellula tenax	205	74..200
A0A5C6E9Z4	Tll0287-like domain-containing protein	2527966	Novipirellula aureliae	184	38..159
A0A5C6ED97	Tll0287-like domain-containing protein	2528013	Rubripirellula reticaptiva	195	57..176
[truncated: 3,104 more rows]
