# Supplementary material for: A bacterial NO-binding sensor domain evolved through acquisition of a cytochrome-derived c-type heme-binding motif
Source: bioRxiv. 2026 Feb 2:2026.02.01.703092. Preprint. [Version 1] doi: 10.64898/2026.02.01.703092 (PMC12889525; doi:10.64898/2026.02.01.703092)
Supplement: Supplement 9 [file media-9.xlsx]

## Sheet: RUFTK1RN016-Alignment-Descripti
Dataset S2. Sequences identified in PSI-BLAST search with Tll0287 (second iteration)
Cluster Composition	Cluster Ancestor	Representative sequence	Max Score	Total Score	Query Cover	E value	Per. ident	Acc. Len	Accession
3 member(s) 3 organism(s)	cyanobacteria	MULTISPECIES: Tll0287-like domain-containing protein [unclassified Thermosynechococcus]	370	370	1	7e-112	93.72	191	WP_024123930.1
12 member(s) 4 organism(s)	cyanobacteria	MULTISPECIES: Tll0287-like domain-containing protein [unclassified Thermosynechococcus]	359	359	1	7e-108	87.96	191	WP_149821466.1
2 member(s) 2 organism(s)	cyanobacteria	Tll0287-like domain-containing protein [Thermosynechococcus sp. Uc]	351	351	0.99	1e-104	84.74	191	WP_300873402.1
1 member(s) 1 organism(s)	cyanobacteria	DUF3365 domain-containing protein [Thermosynechococcaceae cyanobacterium Okahandja]	326	326	1	2e-95	75.92	193	XFA74391.1
1 member(s) 1 organism(s)	cyanobacteria	Tll0287-like domain-containing protein [Thermosynechococcus sp.]	315	315	0.86	3e-92	88.48	166	WP_409869461.1
1 member(s) 1 organism(s)	cyanobacteria	DUF3365 domain-containing protein [Pseudanabaenaceae cyanobacterium]	300	300	0.98	8e-86	65.08	188	MFN3361362.1
2 member(s) 2 organism(s)	cyanobacteria	DUF3365 domain-containing protein [Oculatellaceae cyanobacterium Prado106]	294	294	0.97	2e-83	53.16	200	MCU0568741.1
7 member(s) 3 organism(s)	cyanobacteria	Tll0287-like domain-containing protein [Limnoraphis robusta]	289	289	0.98	2e-81	54.97	203	WP_235440815.1
1 member(s) 1 organism(s)	cyanobacteria	DUF3365 domain-containing protein [Cyanobacteriota bacterium]	288	288	0.98	4e-81	54.92	202	MDA0266751.1
2 member(s) 2 organism(s)	cyanobacteria	DUF3365 domain-containing protein [Cyanobacteria bacterium P01_E01_bin.6]	288	288	0.96	8e-81	51.87	206	MEM9448864.1
1 member(s) 1 organism(s)	cyanobacteria	DUF3365 domain-containing protein [Pseudanabaena sp. CRU_2_10]	287	287	0.98	8e-81	51.56	202	NKB17623.1
1 member(s) 1 organism(s)	cyanobacteria	MAG: DUF3365 domain-containing protein [Gloeocapsa sp. DLM2.Bin57]	286	286	0.98	1e-80	53.72	187	TVQ43673.1
1 member(s) 1 organism(s)	cyanobacteria	DUF3365 domain-containing protein [Synechococcales cyanobacterium M55_K2018_004]	287	287	0.98	2e-80	53.09	201	HIK56372.1
1 member(s) 1 organism(s)	cyanobacteria	Tll0287-like domain-containing protein [Halomicronema hongdechloris]	284	284	0.98	2e-79	50.51	202	WP_080805936.1
2 member(s) 2 organism(s)	cyanobacteria	Tll0287-like domain-containing protein [Pleurocapsa sp. PCC 7327]	283	283	0.96	2e-79	54.21	200	WP_015144448.1
1 member(s) 1 organism(s)	cyanobacteria	DUF3365 domain-containing protein [Cyanobacteria bacterium J06636_16]	283	283	0.98	3e-79	54.69	201	MEO1300285.1
1 member(s) 1 organism(s)	cyanobacteria	MULTISPECIES: Tll0287-like domain-containing protein [Leptolyngbya]	284	284	0.99	3e-79	50	207	WP_190647716.1
1 member(s) 1 organism(s)	cyanobacteria	MAG: DUF3365 domain-containing protein [Elainellaceae cyanobacterium]	283	283	0.98	3e-79	51.83	202	GAB4377572.1
2 member(s) 2 organism(s)	cyanobacteria	Tll0287-like domain-containing protein [Lyngbya sp. CCY1209]	282	282	0.97	6e-79	50.26	198	WP_324706942.1
1 member(s) 1 organism(s)	cyanobacteria	DUF3365 domain-containing protein [Leptolyngbyaceae cyanobacterium M65_K2018_010]	281	281	0.95	2e-78	53.48	201	HIK46190.1
4 member(s) 3 organism(s)	cyanobacteria	hypothetical protein C7271_21770 [filamentous cyanobacterium CCP5]	281	281	0.98	2e-78	48.47	202	PSN14305.1
1 member(s) 1 organism(s)	cyanobacteria	DUF3365 domain-containing protein [Kamptonema sp. SIO4C4]	281	281	0.96	3e-78	54.5	203	NEO28327.1
1 member(s) 1 organism(s)	cyanobacteria	hypothetical protein C7293_21780 [filamentous cyanobacterium CCT1]	280	280	0.99	3e-78	53.3	200	PSN12067.1
1 member(s) 1 organism(s)	cyanobacteria	Tll0287-like domain-containing protein [Spirulina sp. CS-785/01]	280	280	0.98	5e-78	52.36	202	WP_272126153.1
1 member(s) 1 organism(s)	cyanobacteria	DUF3365 domain-containing protein [Leptolyngbyaceae cyanobacterium]	279	279	0.98	7e-78	51.04	201	MEB3212679.1
1 member(s) 1 organism(s)	cyanobacteria	DUF3365 domain-containing protein [Leptolyngbya sp. SIO1D8]	279	279	0.98	7e-78	50.77	202	NER81725.1
1 member(s) 1 organism(s)	cyanobacteria	DUF3365 domain-containing protein [Leptolyngbyaceae cyanobacterium RM1_406_9]	280	280	0.98	8e-78	52.6	209	NJO72632.1
1 member(s) 1 organism(s)	cyanobacteria	Tll0287-like domain-containing protein [Leptolyngbya sp. UWPOB_LEPTO1]	278	278	0.98	2e-77	49.74	201	WP_287456227.1
1 member(s) 1 organism(s)	cyanobacteria	DUF3365 domain-containing protein [Pseudanabaenales cyanobacterium]	278	278	0.97	2e-77	49.74	202	MCG8366484.1
2 member(s) 2 organism(s)	cyanobacteria	DUF3365 domain-containing protein [Gloeomargarita sp. GMQP_bins_14]	276	276	0.95	3e-77	62.64	186	MEN9206968.1
1 member(s) 1 organism(s)	cyanobacteria	Tll0287-like domain-containing protein [Leptolyngbya sp. AN02str]	278	278	0.96	3e-77	50.53	201	WP_430683380.1
1 member(s) 1 organism(s)	cyanobacteria	DUF3365 domain-containing protein [Cyanobacteria bacterium KgW148]	277	277	0.98	3e-77	59.26	192	MCA1903903.1
1 member(s) 1 organism(s)	cyanobacteria	Tll0287-like domain-containing protein [Halomicronema sp. CCY15110]	277	277	0.99	4e-77	49.75	201	WP_204138309.1
1 member(s) 1 organism(s)	cyanobacteria	DUF3365 domain-containing protein [Chamaesiphon sp.]	275	275	0.88	5e-77	56.65	181	MCY7336607.1
2 member(s) 2 organism(s)	cyanobacteria	Tll0287-like domain-containing protein [Calothrix sp. UHCC 0171]	277	277	0.98	5e-77	52.33	205	WP_323343072.1
3 member(s) 3 organism(s)	cyanobacteria	Tll0287-like domain-containing protein [Leptolyngbya sp. BL0902]	277	277	0.99	5e-77	49.49	200	WP_198807258.1
1 member(s) 1 organism(s)	cyanobacteria	Tll0287-like domain-containing protein [Rivularia sp. UHCC 0363]	277	277	0.98	5e-77	49.74	201	WP_323242064.1
1 member(s) 1 organism(s)	cyanobacteria	DUF3365 domain-containing protein [Fischerella sp.]	277	277	0.98	7e-77	51.3	205	MCX7595147.1
2 member(s) 1 organism(s)	cyanobacteria	Tll0287-like domain-containing protein [Spirulina subsalsa]	276	276	0.97	8e-77	53.93	201	WP_265263376.1
2 member(s) 2 organism(s)	cyanobacteria	Tll0287-like domain-containing protein [Nodosilinea sp. P-1105]	277	277	0.98	8e-77	51.5	207	WP_169617505.1
4 member(s) 3 organism(s)	cyanobacteria	Tll0287-like domain-containing protein [Floridanema fluviatile]	276	276	0.98	1e-76	53.12	200	WP_413255993.1
1 member(s) 1 organism(s)	cyanobacteria	Tll0287-like domain-containing protein [Leptolyngbya iicbica]	276	276	0.98	1e-76	48.98	201	WP_039728297.1
1 member(s) 1 organism(s)	cyanobacteria	DUF3365 domain-containing protein [Thermosynechococcaceae cyanobacterium]	276	276	0.97	1e-76	51.05	201	MGB7414666.1
1 member(s) 1 organism(s)	cyanobacteria	DUF3365 domain-containing protein [Synechococcales cyanobacterium]	276	276	0.98	1e-76	49.21	202	MEB3356086.1
1 member(s) 1 organism(s)	cyanobacteria	MAG: DUF3365 domain-containing protein [Gloeocapsa sp. DLM2.Bin57]	276	276	0.97	1e-76	51.58	200	TVQ47684.1
1 member(s) 1 organism(s)	cyanobacteria	DUF3365 domain-containing protein [Spirulinaceae cyanobacterium]	276	276	0.98	1e-76	49.48	200	MFP4008155.1
1 member(s) 1 organism(s)	cyanobacteria	DUF3365 domain-containing protein [Prochlorococcaceae cyanobacterium]	275	275	0.97	2e-76	52.55	197	MFO8238678.1
1 member(s) 1 organism(s)	cyanobacteria	Tll0287-like domain-containing protein [Leptolyngbya sp. PCC 6406]	274	274	0.99	4e-76	53.3	200	WP_008317935.1
1 member(s) 1 organism(s)	cyanobacteria	Tll0287-like domain-containing protein [Prochlorotrichaceae cyanobacterium]	274	274	0.98	4e-76	58.33	195	MFZ4665205.1
1 member(s) 1 organism(s)	cyanobacteria	DUF3365 domain-containing protein [Xenococcaceae cyanobacterium MO_188.B29]	273	273	0.91	5e-76	51.69	187	MDJ0633784.1
1 member(s) 1 organism(s)	cyanobacteria	Tll0287-like domain-containing protein [Nodosilinea sp. LEGE 07088]	274	274	0.99	5e-76	47.47	202	WP_193964823.1
2 member(s) 2 organism(s)	cyanobacteria	Tll0287-like domain-containing protein [Nodosilinea sp. LEGE 07298]	273	273	0.94	5e-76	54.59	188	WP_194022526.1
3 member(s) 3 organism(s)	cyanobacteria	Tll0287-like domain-containing protein [Stenomitos frigidus]	275	275	0.96	5e-76	50.79	209	WP_106255650.1
2 member(s) 1 organism(s)	cyanobacteria	Tll0287-like domain-containing protein [Leptodesmis sp.]	274	274	0.98	8e-76	48.96	205	WP_428358255.1
5 member(s) 5 organism(s)	cyanobacteria	Tll0287-like domain-containing protein [Limnospira platensis]	272	272	0.97	9e-76	52.63	186	WP_434221587.1
3 member(s) 3 organism(s)	cyanobacteria	Tll0287-like domain-containing protein [Aphanothece stagnina]	273	273	0.98	1e-75	54.45	202	WP_412006885.1
2 member(s) 2 organism(s)	cyanobacteria	DUF3365 domain-containing protein [Cyanobacteriota bacterium]	273	273	0.98	2e-75	50.25	206	MDA0673618.1
5 member(s) 5 organism(s)	cyanobacteria	Tll0287-like domain-containing protein [Leptolyngbya ectocarpi]	273	273	0.99	2e-75	46.73	202	WP_193994678.1
1 member(s) 1 organism(s)	cyanobacteria	DUF3365 domain-containing protein [Leptolyngbyaceae cyanobacterium SM1_1_3]	273	273	0.98	2e-75	47.45	202	NJL85713.1
1 member(s) 1 organism(s)	cyanobacteria	MULTISPECIES: Tll0287-like domain-containing protein [Synechococcaceae]	273	273	0.96	2e-75	51.78	205	WP_071799759.1
1 member(s) 1 organism(s)	cyanobacteria	DUF3365 domain-containing protein [Scytonema sp. PMC 1069.18]	274	274	0.97	3e-75	49.74	226	MEC4818834.1
4 member(s) 4 organism(s)	cyanobacteria	Tll0287-like domain-containing protein [Nostoc sp. CCY0012]	273	273	0.98	3e-75	49.75	215	WP_414541460.1
1 member(s) 1 organism(s)	cyanobacteria	DUF3365 domain-containing protein [Synechococcales cyanobacterium T60_A2020_003]	272	272	0.97	4e-75	49.47	201	MBF2079617.1
1 member(s) 1 organism(s)	cyanobacteria	DUF3365 domain-containing protein [Nodosilinea sp.]	273	273	0.97	4e-75	50.77	218	MGF1567944.1
1 member(s) 1 organism(s)	cyanobacteria	DUF3365 domain-containing protein [Thermosynechococcaceae cyanobacterium MS004]	271	271	0.99	5e-75	50	200	MCG9890025.1
1 member(s) 1 organism(s)	cyanobacteria	DUF3365 domain-containing protein [Elainella sp. Prado103]	272	272	0.98	6e-75	51.04	207	MCU0523805.1
1 member(s) 1 organism(s)	cyanobacteria	DUF3365 domain-containing protein [Cyanobacteria bacterium P01_G01_bin.19]	269	269	0.85	6e-75	54.22	174	MEM8830510.1
1 member(s) 1 organism(s)	cyanobacteria	DUF3365 domain-containing protein [Elainellaceae cyanobacterium]	272	272	0.97	7e-75	50	210	MGF1496059.1
1 member(s) 1 organism(s)	cyanobacteria	DUF3365 domain-containing protein [Pleurocapsa sp.]	272	272	0.97	9e-75	47.32	214	MGF1541055.1
1 member(s) 1 organism(s)	cyanobacteria	Tll0287-like domain-containing protein [Thainema salinarum MCC 5402]	271	271	0.93	1e-74	50.55	206	MGP1384378.1
3 member(s) 3 organism(s)	cyanobacteria	Tll0287-like domain-containing protein [Alkalinema sp. FACHB-956]	271	271	0.97	1e-74	52.5	206	WP_190574730.1
1 member(s) 1 organism(s)	cyanobacteria	MAG: DUF3365 domain-containing protein [Stanieria sp.]	271	271	0.94	1e-74	50.54	212	GAB4227888.1
3 member(s) 3 organism(s)	cyanobacteria	Tll0287-like domain-containing protein [Leptothermofonsia sp. ETS-13]	270	270	0.96	1e-74	50.26	197	WP_421654349.1
4 member(s) 3 organism(s)	cyanobacteria	Tll0287-like domain-containing protein [Coleofasciculus sp.]	269	269	0.88	1e-74	54.91	185	WP_446417440.1
2 member(s) 2 organism(s)	cyanobacteria	DUF3365 domain-containing protein [Gloeomargarita sp. DG_1_6_bins_138]	269	269	1	2e-74	56.02	191	MEN9215451.1
3 member(s) 3 organism(s)	cyanobacteria	Tll0287-like domain-containing protein [Halothece sp. PCC 7418]	269	269	0.98	2e-74	50.8	195	WP_015224896.1
2 member(s) 2 organism(s)	cyanobacteria	Tll0287-like domain-containing protein [Leptolyngbya sp. CCY15150]	270	270	0.98	2e-74	50.51	207	WP_204150114.1
1 member(s) 1 organism(s)	cyanobacteria	DUF3365 domain-containing protein [Synechococcales cyanobacterium RM1_1_8]	270	270	0.99	2e-74	48.24	202	NJN29501.1
1 member(s) 1 organism(s)	cyanobacteria	Tll0287-like domain-containing protein [Leptolyngbya sp. KIOST-1]	269	269	0.96	3e-74	49.74	199	WP_263970515.1
1 member(s) 1 organism(s)	cyanobacteria	DUF3365 domain-containing protein [Leptolyngbya sp. SIO1E4]	269	269	0.99	4e-74	49.75	203	MBE7380672.1
1 member(s) 1 organism(s)	cyanobacteria	conserved protein of unknown function [Cyanobium sp. NIES-981]	272	272	0.96	4e-74	52.85	246	SBO42745.1
2 member(s) 2 organism(s)	cyanobacteria	Tll0287-like domain-containing protein [Crocosphaera chwakensis]	270	270	0.96	5e-74	52.13	220	WP_232285782.1
3 member(s) 3 organism(s)	cyanobacteria	Tll0287-like domain-containing protein [Waterburya agarophytonicola]	267	267	0.92	6e-74	51.4	180	WP_229641201.1
11 member(s) 6 organism(s)	cyanobacteria	MULTISPECIES: Tll0287-like domain-containing protein [Pseudanabaena]	269	269	0.95	7e-74	53.16	208	WP_281009723.1
2 member(s) 2 organism(s)	cyanobacteria	DUF3365 domain-containing protein [Synechococcales cyanobacterium M58_A2018_015]	270	270	0.96	7e-74	47.62	220	MBF1999990.1
1 member(s) 1 organism(s)	cyanobacteria	hypothetical protein B1A85_22970 [Chroococcidiopsis sp. TS-821]	270	270	0.98	7e-74	48.99	220	PPS39131.1
2 member(s) 2 organism(s)	cyanobacteria	MULTISPECIES: Tll0287-like domain-containing protein [Spirulina]	268	268	0.97	7e-74	50.79	198	WP_272122212.1
1 member(s) 1 organism(s)	cyanobacteria	DUF3365 domain-containing protein [Cyanobacteriota bacterium]	265	265	0.83	8e-74	58.64	166	MDA0867037.1
1 member(s) 1 organism(s)	cyanobacteria	Tll0287-like domain-containing protein [Phormidium pseudopriestleyi]	268	268	0.98	9e-74	50.26	207	WP_207090379.1
1 member(s) 1 organism(s)	cyanobacteria	DUF3365 domain-containing protein [Synechococcaceae cyanobacterium SM2_3_1]	268	268	0.98	1e-73	50.26	208	NJK64186.1
1 member(s) 1 organism(s)	cyanobacteria	MAG: DUF3365 domain-containing protein [Cyanobium sp. PLM2.Bin73]	268	268	0.98	1e-73	50.76	205	TVS05816.1
2 member(s) 1 organism(s)	cyanobacteria	DUF3365 domain-containing protein [Halothece sp.]	267	267	0.98	1e-73	50.8	195	MFP4132606.1
1 member(s) 1 organism(s)	cyanobacteria	Tll0287-like domain-containing protein [Chroococcidiopsis sp. TS-821]	266	266	0.9	1e-73	51.69	181	WP_371681708.1
2 member(s) 2 organism(s)	cyanobacteria	DUF3365 domain-containing protein [Cyanobacteria bacterium P01_D01_bin.44]	266	266	0.93	1e-73	49.18	186	MEM9907632.1
2 member(s) 2 organism(s)	cyanobacteria	MULTISPECIES: Tll0287-like domain-containing protein [unclassified Synechocystis]	268	268	0.99	1e-73	48.72	207	WP_011153571.1
3 member(s) 1 organism(s)	cyanobacteria	Tll0287-like domain-containing protein [Parathermosynechococcus lividus]	269	269	0.96	1e-73	47.87	220	WP_448533309.1
2 member(s) 2 organism(s)	cyanobacteria	Tll0287-like domain-containing protein [Baaleninema simplex]	267	267	0.93	1e-73	51.65	193	WP_017660346.1
5 member(s) 4 organism(s)	cyanobacteria	Tll0287-like domain-containing protein [Adonisia turfae]	267	267	0.99	2e-73	44.9	199	WP_348918778.1
1 member(s) 1 organism(s)	cyanobacteria	Tll0287-like domain-containing protein [Calothrix sp. UHCC 0171]	267	267	0.96	2e-73	49.21	194	WP_323341975.1
3 member(s) 3 organism(s)	cyanobacteria	Tll0287-like domain-containing protein [Synechococcus sp. BA-132 BA5]	267	267	0.96	2e-73	53.44	195	WP_323205382.1
1 member(s) 1 organism(s)	cyanobacteria	Tll0287-like domain-containing protein [Euhalothece natronophila]	267	267	0.98	2e-73	50	195	WP_146296693.1
3 member(s) 3 organism(s)	cyanobacteria	Tll0287-like domain-containing protein [Myxosarcina sp. GI1]	266	266	0.94	3e-73	47.57	193	WP_036489415.1
1 member(s) 1 organism(s)	cyanobacteria	Tll0287-like domain-containing protein [Phormidium sp. CCY1219]	267	267	0.97	4e-73	50.79	207	WP_324634890.1
2 member(s) 2 organism(s)	cyanobacteria	Tll0287-like domain-containing protein [Thermocoleostomius sinensis]	264	264	0.89	4e-73	52	183	WP_268609787.1
1 member(s) 1 organism(s)	cyanobacteria	MAG: DUF3365 domain-containing protein [Cyanobium sp. M30B3]	267	267	0.95	6e-73	52.08	215	QVL52699.1
1 member(s) 1 organism(s)	cyanobacteria	Tll0287-like domain-containing protein [Cyanothece sp. BG0011]	265	265	0.94	6e-73	52.72	199	WP_107671071.1
1 member(s) 1 organism(s)	cyanobacteria	hypothetical protein BST81_04115 [Leptolyngbya sp. 'hensonii']	266	266	0.98	7e-73	47.4	205	OLP19729.1
1 member(s) 1 organism(s)	cyanobacteria	DUF3365 domain-containing protein [Microcoleus sp.]	266	266	0.98	9e-73	51.53	215	MGB7711911.1
4 member(s) 4 organism(s)	cyanobacteria	DUF3365 domain-containing protein [Cyanobacteria bacterium P01_E01_bin.43]	265	265	0.99	1e-72	48.48	202	MEM9505063.1
1 member(s) 1 organism(s)	cyanobacteria	Tll0287-like domain-containing protein [Leptothermofonsia sichuanensis]	263	263	0.89	1e-72	50.29	183	WP_223050994.1
2 member(s) 1 organism(s)	cyanobacteria	DUF3365 domain-containing protein [Synechococcaceae cyanobacterium]	267	267	0.97	1e-72	50.26	232	MEX1324122.1
1 member(s) 1 organism(s)	cyanobacteria	Tll0287-like domain-containing protein [Synechococcus sp. CBW1004]	266	266	0.99	2e-72	50.75	226	WP_197212230.1
1 member(s) 1 organism(s)	cyanobacteria	DUF3365 domain-containing protein [Cyanobacteria bacterium SID2]	264	264	0.94	2e-72	54.1	193	MBP0000854.1
1 member(s) 1 organism(s)	cyanobacteria	DUF3365 domain-containing protein [Cyanobium sp. Prado107]	265	265	0.97	2e-72	49.23	218	MCU0528830.1
2 member(s) 2 organism(s)	cyanobacteria	Tll0287-like domain-containing protein [Synechococcus sp. C9]	263	263	0.95	2e-72	60.77	191	WP_247215315.1
1 member(s) 1 organism(s)	cyanobacteria	Tll0287-like domain-containing protein [Almyronema epifaneia]	264	264	0.98	2e-72	47.18	202	WP_377965081.1
5 member(s) 4 organism(s)	cyanobacteria	Tll0287-like domain-containing protein [Synechococcus sp. CB0101]	264	264	0.95	2e-72	50	209	WP_029553047.1
1 member(s) 1 organism(s)	cyanobacteria	DUF3365 domain-containing protein [Cyanobacteria bacterium J06633_2]	262	262	0.93	2e-72	49.18	183	MEO1522342.1
1 member(s) 1 organism(s)	cyanobacteria	Tll0287-like domain-containing protein [Baaleninema sp.]	263	263	0.93	3e-72	52.2	196	WP_428011789.1
2 member(s) 2 organism(s)	cyanobacteria	Tll0287-like domain-containing protein [Neosynechococcus sphagnicola]	264	264	0.94	3e-72	50.27	207	WP_036530130.1
1 member(s) 1 organism(s)	cyanobacteria	DUF3365 domain-containing protein [Cyanobacteriota bacterium]	262	262	0.93	3e-72	53.26	186	MDY7016010.1
1 member(s) 1 organism(s)	cyanobacteria	Tll0287-like domain-containing protein [Geminocystis herdmanii]	265	265	0.97	3e-72	51.28	220	WP_017292729.1
1 member(s) 1 organism(s)		Tll0287-like domain-containing protein [Myxosarcina sp. GI1(2024)]	262	262	0.9	4e-72	52.27	180	WP_448999432.1
9 member(s) 8 organism(s)	cyanobacteria	Tll0287-like domain-containing protein [Synechococcus sp. H60.4]	264	264	0.98	4e-72	49.74	207	WP_414372331.1
2 member(s) 1 organism(s)	cyanobacteria	Tll0287-like domain-containing protein [Cyanobium sp. PCC 7001]	264	264	0.95	5e-72	51.56	216	WP_071778267.1
5 member(s) 5 organism(s)	cyanobacteria	MULTISPECIES: Tll0287-like domain-containing protein [unclassified Limnothrix]	263	263	0.99	5e-72	51.26	199	WP_190532968.1
1 member(s) 1 organism(s)	cyanobacteria	Tll0287-like domain-containing protein [Crocosphaera subtropica]	262	262	0.95	6e-72	50.54	195	WP_009545422.1
1 member(s) 1 organism(s)	cyanobacteria	DUF3365 domain-containing protein [Prochlorococcaceae cyanobacterium]	264	264	0.97	7e-72	51.53	228	MGB5133990.1
1 member(s) 1 organism(s)	cyanobacteria	Tll0287-like domain-containing protein [Leptolyngbya sp. 'hensonii']	261	261	0.9	7e-72	50	183	WP_253188075.1
2 member(s) 2 organism(s)	cyanobacteria	Tll0287-like domain-containing protein [Cyanobium sp. LEGE 06143]	263	263	0.99	9e-72	48.04	214	WP_193815704.1
2 member(s) 2 organism(s)	cyanobacteria	Tll0287-like domain-containing protein [Chroogloeocystis siderophila]	264	264	0.96	1e-71	47.09	222	WP_143167749.1
1 member(s) 1 organism(s)	cyanobacteria	Tll0287-like domain-containing protein [Dactylococcopsis salina]	261	261	0.98	1e-71	50.52	190	WP_015228943.1
1 member(s) 1 organism(s)	cyanobacteria	DUF3365 domain-containing protein [Synechococcus sp. FGCU3]	263	263	0.94	1e-71	54.3	215	MCS5705654.1
1 member(s) 1 organism(s)	cyanobacteria	DUF3365 domain-containing protein [Synechococcales cyanobacterium K32_A2020_035]	263	263	0.96	2e-71	49.48	223	MBF2088081.1
1 member(s) 1 organism(s)	cyanobacteria	Tll0287-like domain-containing protein [Synechococcus sp. PCC 7335]	263	263	0.96	2e-71	47.69	223	WP_006458217.1
1 member(s) 1 organism(s)	cyanobacteria	DUF3365 domain-containing protein [Microcystis aeruginosa L211-07]	262	262	0.94	2e-71	54.05	200	NCR52943.1
1 member(s) 1 organism(s)	cyanobacteria	Tll0287-like domain-containing protein [Cyanobium sp. CH-040]	262	262	0.97	2e-71	48.98	218	WP_254967236.1
1 member(s) 1 organism(s)	cyanobacteria	Tll0287-like domain-containing protein [Parathermosynechococcus lividus]	259	259	0.85	3e-71	50.6	181	WP_448515005.1
1 member(s) 1 organism(s)	cyanobacteria	DUF3365 domain-containing protein [Cyanobacteriota bacterium]	260	260	0.96	3e-71	48.68	191	MCH9713753.1
2 member(s) 2 organism(s)	cyanobacteria	DUF3365 domain-containing protein [Synechococcus sp. EJ6-Ellesmere]	260	260	0.93	3e-71	49.18	190	MCP9826047.1
1 member(s) 1 organism(s)	cyanobacteria	DUF3365 domain-containing protein [Prochlorococcaceae cyanobacterium]	258	258	0.87	4e-71	54.12	170	MGB5241289.1
1 member(s) 1 organism(s)	cyanobacteria	DUF3365 domain-containing protein [Halothece sp.]	260	260	0.98	5e-71	50	200	MFB6276737.1
1 member(s) 1 organism(s)	cyanobacteria	Tll0287-like domain-containing protein [Trichothermofontia sichuanensis]	261	261	0.96	5e-71	51.04	207	WP_265900416.1
3 member(s) 2 organism(s)	cyanobacteria	Tll0287-like domain-containing protein [Synechococcus sp. WH 8101]	260	260	0.93	6e-71	52.41	198	WP_130129087.1
1 member(s) 1 organism(s)	cyanobacteria	DUF3365 domain-containing protein [Cyanobacteria bacterium J06638_7]	262	262	0.97	6e-71	49.21	224	MEO1002115.1
7 member(s) 7 organism(s)	cyanobacteria	Tll0287-like domain-containing protein [Synechococcus sp. CCY 0621]	261	261	0.97	7e-71	50.53	214	WP_216905219.1
3 member(s) 3 organism(s)	cyanobacteria	Tll0287-like domain-containing protein [Leptolyngbya sp. CCY15150]	259	259	0.95	1e-70	49.21	195	WP_239124947.1
1 member(s) 1 organism(s)	cyanobacteria	DUF3365 domain-containing protein [Acaryochloris sp. RU_4_1]	259	259	0.88	1e-70	50.29	201	NJM68203.1
1 member(s) 1 organism(s)	cyanobacteria	Tll0287-like domain-containing protein [Lyngbya confervoides]	260	260	0.94	1e-70	48.68	207	WP_166281194.1
1 member(s) 1 organism(s)	cyanobacteria	DUF3365 domain-containing protein [Leptolyngbyaceae cyanobacterium T60_A2020_046]	261	261	0.96	1e-70	49.21	220	MBF2035351.1
2 member(s) 2 organism(s)	cyanobacteria	Tll0287-like domain-containing protein [Oxynema sp. CENA135]	260	260	0.97	1e-70	48.17	208	WP_200668849.1
3 member(s) 2 organism(s)	cyanobacteria	MULTISPECIES: Tll0287-like domain-containing protein [unclassified Roseofilum]	259	259	0.92	1e-70	50	198	WP_318734394.1
1 member(s) 1 organism(s)	cyanobacteria	Tll0287-like domain-containing protein [Cyanobium gracile]	261	261	0.96	1e-70	50.75	223	WP_323355904.1
1 member(s) 1 organism(s)	cyanobacteria	DUF3365 domain-containing protein [Thermostichus sp. DRC_bins_24]	259	259	0.95	1e-70	51.89	206	MEN9224288.1
1 member(s) 1 organism(s)	cyanobacteria	DUF3365 domain-containing protein [Cyanobacteriota bacterium]	263	263	0.97	2e-70	51.02	277	MEB3105109.1
3 member(s) 3 organism(s)	cyanobacteria	Tll0287-like domain-containing protein [Aphanothece minutissima]	260	260	0.96	2e-70	53.44	216	WP_106220821.1
1 member(s) 1 organism(s)	cyanobacteria	hypothetical protein [Cyanobacteriota bacterium]	259	259	0.94	2e-70	52.63	207	MEY3964582.1
2 member(s) 2 organism(s)	cyanobacteria	Tll0287-like domain-containing protein [Synechococcus sp. EJ6-Ellesmere]	262	262	0.95	2e-70	49.47	253	WP_255143748.1
1 member(s) 1 organism(s)	cyanobacteria	Tll0287-like domain-containing protein [Synechococcus sp. HK05]	259	259	0.97	2e-70	51.03	216	WP_217796638.1
1 member(s) 1 organism(s)	cyanobacteria	DUF3365 domain-containing protein [Cyanobium sp. CZS25K]	259	259	0.97	3e-70	50.25	218	MDM7952982.1
1 member(s) 1 organism(s)	cyanobacteria	Tll0287-like domain-containing protein [Cyanobium sp. ATX 6A2]	258	258	0.98	6e-70	47.45	213	WP_254977707.1
2 member(s) 2 organism(s)	cyanobacteria	Tll0287-like domain-containing protein [Roseofilum capinflatum]	257	257	0.92	7e-70	48.89	198	WP_283765418.1
1 member(s) 1 organism(s)	cyanobacteria	DUF3365 domain-containing protein [Synechococcus sp.]	255	255	0.9	9e-70	53.41	181	MGK7910270.1
1 member(s) 1 organism(s)	cyanobacteria	Tll0287-like domain-containing protein [Leptolyngbya sp. Heron Island J]	255	255	0.88	1e-69	49.43	178	WP_235071031.1
4 member(s) 3 organism(s)	cyanobacteria	Tll0287-like domain-containing protein [Synechococcus sp. CS-205]	256	256	0.95	2e-69	49.73	203	WP_259738456.1
9 member(s) 7 organism(s)	cyanobacteria	Tll0287-like domain-containing protein [Synechococcus sp. FACHB-909]	256	256	0.97	2e-69	49.23	214	WP_190611335.1
1 member(s) 1 organism(s)	cyanobacteria	hypothetical protein [Cyanobacteriota bacterium]	257	257	0.97	3e-69	47.96	223	MFM1798563.1
6 member(s) 3 organism(s)	cyanobacteria	Tll0287-like domain-containing protein [Cyanobacterium aponinum]	255	255	0.98	3e-69	50	200	WP_041922842.1
1 member(s) 1 organism(s)		Tll0287-like domain-containing protein [Cyanobacterium sp.]	256	256	0.98	3e-69	51.79	220	WP_457996504.1
1 member(s) 1 organism(s)	cyanobacteria	Tll0287-like domain-containing protein [Roseofilum acuticapitatum]	254	254	0.95	5e-69	47.87	198	WP_283755005.1
1 member(s) 1 organism(s)	cyanobacteria	Tll0287-like domain-containing protein [Synechococcus sp. CS-1329]	256	256	0.99	6e-69	48	217	WP_259737437.1
1 member(s) 1 organism(s)	cyanobacteria	hypothetical protein AWQ21_10980 [Picosynechococcus sp. PCC 7003]	253	253	1	9e-69	46.6	189	ANV85645.1
1 member(s) 1 organism(s)		Tll0287-like domain-containing protein [Trichothermofontia sp.]	254	254	0.93	1e-68	52.85	211	WP_448563027.1
1 member(s) 1 organism(s)	cyanobacteria	DUF3365 domain-containing protein [Cyanobacteria bacterium P01_A01_bin.116]	253	253	0.94	1e-68	46.6	194	MEO0517266.1
1 member(s) 1 organism(s)	cyanobacteria	Tll0287-like domain-containing protein [Geitlerinema sp. PCC 9228]	253	253	0.96	2e-68	48.45	205	WP_071516520.1
1 member(s) 1 organism(s)	cyanobacteria	DUF3365 domain-containing protein [Phormidesmis sp. RL_2_1]	253	253	0.91	2e-68	51.69	202	NJM99003.1
1 member(s) 1 organism(s)	cyanobacteria	DUF3365 domain-containing protein [Synechococcaceae cyanobacterium]	255	255	0.99	2e-68	46.83	230	MEB3321881.1
1 member(s) 1 organism(s)	cyanobacteria	DUF3365 domain-containing protein [Phormidesmis sp.]	254	254	0.99	2e-68	47.03	218	MGB7250034.1
1 member(s) 1 organism(s)	cyanobacteria	Tll0287-like domain-containing protein [Spirulina sp. CCNP1310]	253	253	0.98	3e-68	47.72	213	WP_323256226.1
1 member(s) 1 organism(s)	cyanobacteria	DUF3365 domain-containing protein [Cyanobacteriota bacterium]	253	253	0.98	4e-68	49.48	207	MFN5516293.1
6 member(s) 6 organism(s)	cyanobacteria	Tll0287-like domain-containing protein [Geitlerinema sp. P-1104]	250	250	0.92	4e-68	51.96	182	WP_170187755.1
1 member(s) 1 organism(s)	cyanobacteria	Tll0287-like domain-containing protein [Picosynechococcus sp. PCC 7003]	253	253	0.98	6e-68	47.12	215	WP_083998010.1
10 member(s) 6 organism(s)	cyanobacteria	Tll0287-like domain-containing protein [Picosynechococcus sp. PCC 7117]	251	251	0.98	2e-67	45.55	215	WP_084449049.1
1 member(s) 1 organism(s)	cyanobacteria	DUF3365 domain-containing protein [Waterburya sp.]	246	246	0.77	3e-67	54.97	159	MGB5709726.1
1 member(s) 1 organism(s)	cyanobacteria	DUF3365 domain-containing protein [Spirulina sp.]	251	251	0.96	3e-67	47.62	219	MGK7925147.1
1 member(s) 1 organism(s)	cyanobacteria	DUF3365 domain-containing protein [Phormidesmis sp.]	249	249	0.91	3e-67	49.73	189	MGB7085552.1
3 member(s) 2 organism(s)	cyanobacteria	Tll0287-like domain-containing protein [Synechococcus sp. Lug-A]	250	250	0.93	4e-67	47.85	214	WP_255140266.1
1 member(s) 1 organism(s)	cyanobacteria	Tll0287-like domain-containing protein [Cyanobium gracile]	250	250	0.99	5e-67	49.24	224	WP_323305268.1
2 member(s) 2 organism(s)	cyanobacteria	Tll0287-like domain-containing protein [Vulcanococcus limneticus]	247	247	0.88	5e-67	52.02	177	WP_094592387.1
2 member(s) 2 organism(s)	cyanobacteria	DUF3365 domain-containing protein [Thermostichus sp. DG02_5_bins_236]	248	248	0.94	9e-67	49.19	203	MEN9230316.1
1 member(s) 1 organism(s)	cyanobacteria	DUF3365 domain-containing protein [Synechococcus sp. RSCCF101]	250	250	0.98	1e-66	44.56	236	QEY31445.1
1 member(s) 1 organism(s)	cyanobacteria	Tll0287-like domain-containing protein [Synechococcus sp. ATX 2A4]	249	249	0.92	1e-66	48.11	217	WP_255144580.1
1 member(s) 1 organism(s)	cyanobacteria	Tll0287-like domain-containing protein [Cyanobium sp. N5-Cardenillas]	249	249	0.96	2e-66	49.75	224	WP_254992421.1
1 member(s) 1 organism(s)	cyanobacteria	Tll0287-like domain-containing protein [Vacuolonema iberomarrocanum]	247	247	0.91	9e-66	48.62	228	WP_439345016.1
2 member(s) 2 organism(s)	cyanobacteria	DUF3365 domain-containing protein [Cyanobium sp. FGCU52]	246	246	0.96	1e-65	47.72	215	MCS5699775.1
1 member(s) 1 organism(s)	cyanobacteria	MULTISPECIES: Tll0287-like domain-containing protein [Synechococcales]	245	245	0.98	2e-65	46.77	218	WP_259726884.1
1 member(s) 1 organism(s)	cyanobacteria	Tll0287-like domain-containing protein [[Limnothrix rosea] IAM M-220]	244	244	0.95	2e-65	51.65	194	WP_075893491.1
1 member(s) 1 organism(s)	cyanobacteria	DUF3365 domain-containing protein [Cyanobacteria bacterium bin.51]	247	247	0.89	6e-65	50	357	NQV11484.1
1 member(s) 1 organism(s)	cyanobacteria	Tll0287-like domain-containing protein [Synechococcus sp. RSCCF101]	239	239	0.86	4e-64	45.83	172	WP_225323060.1
1 member(s) 1 organism(s)	cyanobacteria	Tll0287-like domain-containing protein [Picosynechococcus sp. PCC 73109]	237	237	0.85	9e-64	46.63	169	WP_232308897.1
1 member(s) 1 organism(s)	cyanobacteria	DUF3365 domain-containing protein [Vulcanococcus limneticus LL]	235	235	0.8	3e-63	54.14	159	XWF50090.1
1 member(s) 1 organism(s)	bacteria	DUF3365 domain-containing protein [Candidatus Tectimicrobiota bacterium]	234	234	0.96	6e-62	46.52	190	MDH3601876.1
1 member(s) 1 organism(s)	bacteria	DUF3365 domain-containing protein [Gemmatimonadota bacterium]	232	232	0.95	2e-61	47.31	186	MBK8002774.1
1 member(s) 1 organism(s)	bacteria	DUF3365 domain-containing protein [Candidatus Palauibacterales bacterium]	233	233	0.92	3e-61	44.69	205	MDP2498211.1
1 member(s) 1 organism(s)	bacteria	DUF3365 domain-containing protein [Gemmatimonadota bacterium]	227	227	0.97	7e-59	44.39	220	MDX1660926.1
1 member(s) 1 organism(s)	bacteria	MAG: hypothetical protein AMS20_11455 [Gemmatimonas sp. SG8_28]	224	224	0.91	7e-59	45.2	178	KPK03115.1
1 member(s) 1 organism(s)	bacteria	DUF3365 domain-containing protein [Deltaproteobacteria bacterium]	223	223	0.95	4e-58	42.16	188	MEQ9617586.1
1 member(s) 1 organism(s)	bacteria	Tll0287-like domain-containing protein [Gemmatimonadota bacterium]	220	220	0.98	2e-56	41.24	223	MFW6206367.1
2 member(s) 2 organism(s)	cyanobacteria	DUF3365 domain-containing protein [Oscillatoriales cyanobacterium M4454_W2019_049]	217	217	0.97	9e-56	40.86	215	HIK29914.1
1 member(s) 1 organism(s)	CFB group bacteria	DUF3365 domain-containing protein [Bacteroidota bacterium]	217	217	0.97	1e-55	43.3	199	NBC85168.1
1 member(s) 1 organism(s)	CFB group bacteria	DUF3365 domain-containing protein [Bacteroidota bacterium]	215	215	0.93	2e-55	43.32	194	NBC16349.1
1 member(s) 1 organism(s)	cyanobacteria	DUF3365 domain-containing protein [Phormidesmis sp. CAN_BIN36]	210	210	0.68	4e-55	53.73	138	MCY7323121.1
1 member(s) 1 organism(s)	bacteria	DUF3365 domain-containing protein [Gemmatimonadota bacterium]	215	215	0.94	6e-55	41.53	210	MBK6485979.1
1 member(s) 1 organism(s)	bacteria	DUF3365 domain-containing protein [Gemmatimonadota bacterium]	214	214	0.95	7e-55	41.97	198	NIR42691.1
1 member(s) 1 organism(s)	bacteria	DUF3365 domain-containing protein [Gemmatimonadaceae bacterium]	213	213	0.94	8e-55	42.39	179	MCC7054339.1
1 member(s) 1 organism(s)	bacteria	DUF3365 domain-containing protein [Rhodothermales bacterium]	214	214	0.95	9e-55	41.09	206	NNE48105.1
1 member(s) 1 organism(s)	bacteria	DUF3365 domain-containing protein [Gemmatimonadaceae bacterium]	212	212	0.94	2e-54	42.62	188	MFA6165259.1
1 member(s) 1 organism(s)	bacteria	DUF3365 domain-containing protein [Gemmatimonadota bacterium]	211	211	0.95	3e-54	43.24	188	MBK6780319.1
1 member(s) 1 organism(s)	bacteria	DUF3365 domain-containing protein [Gemmatimonadaceae bacterium]	211	211	0.89	4e-54	44.25	180	MDZ7630236.1
1 member(s) 1 organism(s)	bacteria	DUF3365 domain-containing protein [Gemmatimonadota bacterium]	212	212	0.94	5e-54	43.09	204	HEY7472960.1
1 member(s) 1 organism(s)	bacteria	Tll0287-like domain-containing protein [Rhodothermus bifroesti]	211	211	0.97	5e-54	41.67	189	WP_210373419.1
7 member(s) 2 organism(s)	bacteria	Tll0287-like domain-containing protein [Rhodothermus marinus]	211	211	0.99	7e-54	43.37	189	WP_041806278.1
1 member(s) 1 organism(s)	bacteria	DUF3365 domain-containing protein [Gemmatimonadota bacterium]	209	209	0.95	3e-53	36.98	189	HSG80740.1
1 member(s) 1 organism(s)	cyanobacteria	Tll0287-like domain-containing protein [Gloeothece citriformis]	210	210	0.82	7e-53	48.19	246	WP_239005442.1
1 member(s) 1 organism(s)	bacteria	DUF3365 domain-containing protein [Gemmatimonadales bacterium]	207	207	0.94	9e-53	43.48	186	MFN8645870.1
2 member(s) 2 organism(s)	bacteria	MAG: hypothetical protein AMXMBFR55_18510 [Gemmatimonadota bacterium]	206	206	0.95	1e-52	38.38	183	GMV10117.1
1 member(s) 1 organism(s)	bacteria	DUF3365 domain-containing protein [Salinivenus sp.]	207	207	0.95	2e-52	44.04	196	MEF8796536.1
1 member(s) 1 organism(s)	bacteria	DUF3365 domain-containing protein [Gemmatimonadaceae bacterium]	206	206	0.9	2e-52	40.68	183	MCC6244597.1
1 member(s) 1 organism(s)	bacteria	DUF3365 domain-containing protein [Rhodothermus sp.]	206	206	0.99	3e-52	42.86	189	MDQ7040163.1
1 member(s) 1 organism(s)	bacteria	DUF3365 domain-containing protein [Gemmatimonadales bacterium]	206	206	0.81	3e-52	46.54	185	MGD2153320.1
15 member(s) 1 organism(s)	bacteria	c-type heme family protein [Salinibacter ruber]	206	206	0.94	5e-52	43.09	198	WP_251963566.1
1 member(s) 1 organism(s)	bacteria	MAG: DUF3365 domain-containing protein [Gemmatimonadota bacterium]	205	205	0.92	6e-52	38.33	183	UCC75104.1
1 member(s) 1 organism(s)	bacteria	Tll0287-like domain-containing protein [Longibacter salinarum]	206	206	0.83	6e-52	46.34	226	WP_098074966.1
3 member(s) 1 organism(s)	bacteria	DUF3365 domain-containing protein [Gemmatimonadota bacterium]	204	204	0.91	8e-52	37.64	184	MBK6457541.1
1 member(s) 1 organism(s)	CFB group bacteria	DUF3365 domain-containing protein [Bacteroidota bacterium]	205	205	0.98	8e-52	36.46	201	NBB73018.1
1 member(s) 1 organism(s)	bacteria	DUF3365 domain-containing protein [Deltaproteobacteria bacterium]	204	204	0.95	1e-51	38.17	185	MBI2400860.1
1 member(s) 1 organism(s)	bacteria	DUF3365 domain-containing protein [Gemmatimonadaceae bacterium]	204	204	0.89	1e-51	42.53	187	MDP1889731.1
1 member(s) 1 organism(s)	bacteria	DUF3365 domain-containing protein [Bdellovibrionales bacterium]	203	203	0.94	2e-51	42.62	180	MCB0391578.1
1 member(s) 1 organism(s)	bacteria	Tll0287-like domain-containing protein [Rhodothermus profundi]	203	203	0.95	2e-51	40.11	192	WP_072714771.1
1 member(s) 1 organism(s)	bacteria	DUF3365 domain-containing protein [Gemmatimonadales bacterium]	203	203	0.91	3e-51	43.5	186	MGD2218097.1
2 member(s) 1 organism(s)	bacteria	DUF3365 domain-containing protein [Gemmatimonadota bacterium]	203	203	0.94	5e-51	36.56	204	MBK6842753.1
1 member(s) 1 organism(s)	bacteria	DUF3365 domain-containing protein [Rhodothermales bacterium]	201	201	0.95	8e-51	40.88	182	MEX2399209.1
1 member(s) 1 organism(s)	bacteria	hypothetical protein MASR1M101_39790 [Gemmatimonas sp.]	203	203	0.9	1e-50	38.86	220	GAB1344852.1
1 member(s) 1 organism(s)	bacteria	DUF3365 domain-containing protein [Bdellovibrionales bacterium]	200	200	0.95	1e-50	43.24	176	MCB0355787.1
1 member(s) 1 organism(s)	bacteria	DUF3365 domain-containing protein [Gemmatimonadaceae bacterium]	202	202	0.89	1e-50	40.23	203	MCC6929959.1
3 member(s) 1 organism(s)	bacteria	DUF3365 domain-containing protein [Gemmatimonadota bacterium]	199	199	0.8	2e-50	46.15	159	MBK6421994.1
1 member(s) 1 organism(s)	bacteria	DUF3365 domain-containing protein [Gemmatimonadaceae bacterium]	200	200	0.92	2e-50	41.99	179	MBL0169687.1
2 member(s) 1 organism(s)	bacteria	Tll0287-like domain-containing protein [Rubricoccus marinus]	200	200	0.94	2e-50	39.67	187	WP_218827737.1
1 member(s) 1 organism(s)	bacteria	DUF3365 domain-containing protein [Salinibacter sp.]	200	200	0.81	2e-50	45.28	175	HKL88148.1
2 member(s) 2 organism(s)	bacteria	Tll0287-like domain-containing protein [Longimonas sp.]	201	201	0.92	3e-50	40.98	207	WP_353563576.1
1 member(s) 1 organism(s)	bacteria	DUF3365 domain-containing protein [Gemmatimonadota bacterium]	199	199	0.92	5e-50	40.56	188	MBM3908999.1
1 member(s) 1 organism(s)	bacteria	DUF3365 domain-containing protein [Gemmatimonadaceae bacterium]	199	199	0.92	7e-50	37.36	197	HEX4934125.1
1 member(s) 1 organism(s)	cyanobacteria	Tll0287-like domain-containing protein [Synechococcus sp. BA-132 BA5]	197	197	0.95	1e-49	40.86	159	WP_323205402.1
1 member(s) 1 organism(s)	bacteria	DUF3365 domain-containing protein [Rhodothermales bacterium]	198	198	0.95	1e-49	39.47	187	MEZ4700150.1
1 member(s) 1 organism(s)	bacteria	Tll0287-like domain-containing protein [Salinibacter sp.]	198	198	0.98	1e-49	40.3	198	WP_332315468.1
1 member(s) 1 organism(s)	bacteria	DUF3365 domain-containing protein [Gemmatimonadales bacterium]	197	197	0.92	2e-49	42.7	185	MGD8697882.1
1 member(s) 1 organism(s)	bacteria	hypothetical protein BAC1_02411 [uncultured bacterium]	197	197	0.95	2e-49	38.5	185	CAG1066778.1
1 member(s) 1 organism(s)	bacteria	MAG: DUF3365 domain-containing protein [Gemmatimonadota bacterium]	197	197	0.8	2e-49	47.17	185	UCF19481.1
1 member(s) 1 organism(s)	d-proteobacteria	MAG: hypothetical protein A3D30_00015 [Deltaproteobacteria bacterium RIFCSPHIGHO2_02_FULL_43_33]	196	196	0.83	5e-49	44.17	187	OGQ12236.1
2 member(s) 2 organism(s)	bacteria	MAG: DUF3365 domain-containing protein [Thermodesulfobacteriota bacterium]	195	195	0.91	9e-49	40.11	185	WKZ33218.1
1 member(s) 1 organism(s)	bacteria	DUF3365 domain-containing protein [Bdellovibrionales bacterium]	195	195	0.89	1e-48	44.71	172	MCH2535458.1
2 member(s) 2 organism(s)	bacteria	DUF3365 domain-containing protein [Rhodothermales bacterium]	196	196	0.95	1e-48	41.24	198	MEZ4696472.1
1 member(s) 1 organism(s)	bacteria	Tll0287-like domain-containing protein [Longimonas halophila]	196	196	0.95	1e-48	38.97	207	WP_098060858.1
1 member(s) 1 organism(s)	bacteria	Tll0287-like domain-containing protein [Salinibacter altiplanensis]	193	193	0.77	2e-48	47.06	157	WP_233992856.1
1 member(s) 1 organism(s)	bacteria	hypothetical protein JCM9785A_09600 [Rhodothermus marinus]	192	192	0.77	2e-48	47.02	148	BGY22101.1
1 member(s) 1 organism(s)	bacteria	DUF3365 domain-containing protein [Candidatus Latescibacterota bacterium]	195	195	0.95	2e-48	43.32	189	NIM65384.1
1 member(s) 1 organism(s)	cyanobacteria	MULTISPECIES: Tll0287-like domain-containing protein [unclassified Synechococcus]	189	189	0.59	2e-48	55.17	122	WP_414359195.1
1 member(s) 1 organism(s)	bacteria	DUF3365 domain-containing protein [Deltaproteobacteria bacterium]	194	194	0.82	3e-48	41.61	181	MBI2412019.1
1 member(s) 1 organism(s)	bacteria	DUF3365 domain-containing protein [Nitrospirota bacterium]	194	194	0.93	3e-48	38.67	184	HEY4620006.1
1 member(s) 1 organism(s)	bacteria	MAG: DUF3365 domain-containing protein [Sandaracinaceae bacterium]	194	194	0.94	5e-48	37.95	196	GAB5550126.1
1 member(s) 1 organism(s)	bacteria	DUF3365 domain-containing protein [Pseudobdellovibrionaceae bacterium]	192	192	0.81	7e-48	45.81	172	MBT4761655.1
1 member(s) 1 organism(s)	bacteria	DUF3365 domain-containing protein [Thermodesulfobacteriota bacterium]	192	192	0.94	9e-48	39.34	185	HXI09642.1
1 member(s) 1 organism(s)	d-proteobacteria	MAG: hypothetical protein A2067_02595 [Deltaproteobacteria bacterium GWB2_42_7]	192	192	0.94	1e-47	42.08	187	OGP27988.1
1 member(s) 1 organism(s)	bacteria	DUF3365 domain-containing protein [Natronotalea proteinilytica]	192	192	0.84	1e-47	42.42	190	BHC52169.1
1 member(s) 1 organism(s)	bacteria	DUF3365 domain-containing protein [Rubricoccaceae bacterium]	193	193	0.87	1e-47	40	219	MFN3597106.1
1 member(s) 1 organism(s)	bacteria	DUF3365 domain-containing protein [Deltaproteobacteria bacterium]	192	192	0.95	2e-47	37.23	185	MBI5644411.1
1 member(s) 1 organism(s)	bacteria	Tll0287-like domain-containing protein, partial [Longibacter sp.]	189	189	0.75	2e-47	47.62	153	WP_434973990.1
1 member(s) 1 organism(s)	cyanobacteria	DUF3365 domain-containing protein [Pseudanabaena sp.]	187	187	0.6	2e-47	52.94	124	MFN6066682.1
1 member(s) 1 organism(s)	bacteria	Tll0287-like domain-containing protein [Longimonas sp.]	191	191	0.91	3e-47	36.31	185	WP_410337341.1
1 member(s) 1 organism(s)	bacteria	Tll0287-like domain-containing protein [Nitrospirota bacterium]	191	191	0.92	4e-47	41.9	187	MFZ5875896.1
1 member(s) 1 organism(s)	bacteria	Tll0287-like domain-containing protein [Salinibacter sp. 10B]	190	190	0.94	8e-47	41.58	200	WP_105011700.1
3 member(s) 2 organism(s)	bacteria	DUF3365 domain-containing protein [Thermodesulfobacteriota bacterium]	189	189	0.96	9e-47	38.95	185	HLB05571.1
1 member(s) 1 organism(s)	bacteria	DUF3365 domain-containing protein [bacterium]	189	189	0.9	1e-46	39.2	184	MEO7993826.1
1 member(s) 1 organism(s)	bacteria	hypothetical protein [Pseudobdellovibrionaceae bacterium]	188	188	0.95	2e-46	39.23	169	MBC87321.1
1 member(s) 1 organism(s)	bacteria	DUF3365 domain-containing protein [Nitrospirota bacterium]	189	189	0.93	2e-46	39.34	188	MCC6544255.1
1 member(s) 1 organism(s)	bacteria	DUF3365 domain-containing protein [Gemmatimonadales bacterium]	188	188	0.92	3e-46	37.78	183	HET7038545.1
1 member(s) 1 organism(s)	bacteria	DUF3365 domain-containing protein [Deltaproteobacteria bacterium]	187	187	0.94	5e-46	35.87	185	MCC6503453.1
1 member(s) 1 organism(s)	bacteria	DUF3365 domain-containing protein [Bdellovibrionales bacterium]	187	187	0.95	5e-46	40.32	187	MBK7890665.1
1 member(s) 1 organism(s)	bacteria	MAG: DUF3365 domain-containing protein [Candidatus Nitronauta litoralis]	187	187	0.86	6e-46	40.24	181	QPJ62332.1
1 member(s) 1 organism(s)	bacteria	DUF3365 domain-containing protein [Deltaproteobacteria bacterium]	186	186	0.95	1e-45	35.68	180	MBI5454015.1
1 member(s) 1 organism(s)	bacteria	DUF3365 domain-containing protein [Deltaproteobacteria bacterium]	186	186	0.95	1e-45	36.02	181	MBI4949932.1
1 member(s) 1 organism(s)	bacteria	DUF3365 domain-containing protein [Deltaproteobacteria bacterium]	186	186	0.94	2e-45	38.8	185	MBI5467820.1
1 member(s) 1 organism(s)	bacteria	DUF3365 domain-containing protein [Rhodothermaceae bacterium]	185	185	0.81	3e-45	42.14	196	MBX2820701.1
1 member(s) 1 organism(s)	bacteria	DUF3365 domain-containing protein [Deltaproteobacteria bacterium]	184	184	0.91	5e-45	35.39	185	MBZ0220798.1
2 member(s) 2 organism(s)	d-proteobacteria	MAG: hypothetical protein A2X93_00210 [Deltaproteobacteria bacterium GWC2_56_8]	183	183	0.95	7e-45	35.68	180	OGP38725.1
2 member(s) 2 organism(s)	cyanobacteria	DUF3365 domain-containing protein [Vulcanococcus sp.]	179	179	0.61	1e-44	48.76	123	WP_398328805.1
1 member(s) 1 organism(s)	bacteria	DUF3365 domain-containing protein [Deltaproteobacteria bacterium]	182	182	0.95	2e-44	34.76	186	MBI5237191.1
1 member(s) 1 organism(s)	bacteria	Tll0287-like domain-containing protein [Oligoflexus sp.]	179	179	0.77	9e-44	43.42	153	MFW7381534.1
1 member(s) 1 organism(s)	bacteria	DUF3365 domain-containing protein [Thermodesulfobacteriota bacterium]	180	180	0.95	1e-43	37.1	184	HLC18771.1
1 member(s) 1 organism(s)	bacteria	DUF3365 domain-containing protein [Nitrospirota bacterium]	180	180	0.76	2e-43	42.28	184	MCC7202334.1
1 member(s) 1 organism(s)	bacteria	MAG: DUF3365 domain-containing protein [bacterium]	181	181	0.96	2e-43	34.57	214	TAN60070.1
1 member(s) 1 organism(s)	bacteria	DUF3365 domain-containing protein [Pseudobdellovibrionaceae bacterium]	180	180	0.93	2e-43	39.56	186	MBL7686404.1
1 member(s) 1 organism(s)	bacteria	DUF3365 domain-containing protein [Deltaproteobacteria bacterium]	180	180	0.95	2e-43	33.69	188	MBI1912419.1
1 member(s) 1 organism(s)	bacteria	DUF3365 domain-containing protein [Deltaproteobacteria bacterium]	179	179	0.94	2e-43	36.61	185	MBI5588416.1
1 member(s) 1 organism(s)	bacteria	DUF3365 domain-containing protein [Nitrospirota bacterium]	179	179	0.93	3e-43	41.44	182	MDH4100097.1
1 member(s) 1 organism(s)	bacteria	DUF3365 domain-containing protein [Deltaproteobacteria bacterium]	179	179	0.95	3e-43	35.29	188	MEK6759832.1
1 member(s) 1 organism(s)	bacteria	DUF3365 domain-containing protein [Deltaproteobacteria bacterium]	178	178	0.94	8e-43	36.41	186	MDH3975896.1
1 member(s) 1 organism(s)	bacteria	DUF3365 domain-containing protein [Thermodesulfobacteriota bacterium]	177	177	0.95	1e-42	34.21	188	MFQ5442416.1
1 member(s) 1 organism(s)	bacteria	DUF3365 domain-containing protein [Pseudobdellovibrionaceae bacterium]	174	174	0.8	1e-41	38.82	189	MCO5112545.1
1 member(s) 1 organism(s)	bacteria	DUF3365 domain-containing protein [Deltaproteobacteria bacterium]	175	175	0.92	1e-41	36.07	220	HHL40011.1
1 member(s) 1 organism(s)	bacteria	DUF3365 domain-containing protein [bacterium]	172	172	0.95	4e-41	33.7	188	MDT8317128.1
1 member(s) 1 organism(s)	cyanobacteria	DUF3365 domain-containing protein [Calothrix sp. SM1_5_4]	171	171	0.93	7e-41	37.08	173	NJL24051.1
1 member(s) 1 organism(s)	bacteria	DUF3365 domain-containing protein [Nitrospirota bacterium]	169	169	0.7	8e-41	42.75	138	HZX48905.1
1 member(s) 1 organism(s)	d-proteobacteria	MAG: hypothetical protein A2054_06885 [Deltaproteobacteria bacterium GWA2_55_10]	171	171	0.78	8e-41	38.56	168	OGP13359.1
1 member(s) 1 organism(s)	bacteria	DUF3365 domain-containing protein [Deltaproteobacteria bacterium]	171	171	0.94	9e-41	36.02	180	MDP2689219.1
1 member(s) 1 organism(s)	bacteria	DUF3365 domain-containing protein [Thermodesulfobacteriota bacterium]	171	171	0.95	9e-41	32.43	183	HEY4707998.1
1 member(s) 1 organism(s)	bacteria	DUF3365 domain-containing protein [Deltaproteobacteria bacterium]	171	171	0.95	1e-40	36.22	187	MCK5237042.1
1 member(s) 1 organism(s)	bacteria	DUF3365 domain-containing protein [Deltaproteobacteria bacterium]	167	167	0.83	4e-39	38.04	196	MCK4739226.1
1 member(s) 1 organism(s)	bacteria	DUF3365 domain-containing protein [Bdellovibrionales bacterium]	164	164	0.92	1e-38	36.67	180	MFN8792534.1
1 member(s) 1 organism(s)	bacteria	DUF3365 domain-containing protein [Gemmatimonadota bacterium]	163	163	0.76	2e-38	34.9	153	MBK8059370.1
1 member(s) 1 organism(s)	cyanobacteria	DUF3365 domain-containing protein [Thermostichus sp. HHBFW_bins_43]	158	158	0.51	9e-38	53.47	115	MEN9260579.1
1 member(s) 1 organism(s)	proteobacteria	DUF3365 domain-containing protein [Pseudomonadota bacterium]	161	161	0.91	3e-37	33.89	185	MBE9504791.1
1 member(s) 1 organism(s)	cyanobacteria	Tll0287-like domain-containing protein [Prochlorotrichaceae cyanobacterium]	155	155	0.49	3e-37	56.38	99	MGA1408484.1
1 member(s) 1 organism(s)	bacteria	DUF3365 domain-containing protein [Bdellovibrionales bacterium]	160	160	0.91	6e-37	40	222	MGE0762999.1
1 member(s) 1 organism(s)	bacteria	MAG: DUF3365 domain-containing protein, partial [Gemmatimonadota bacterium]	155	155	0.59	1e-36	41.38	115	UCF18482.1
1 member(s) 1 organism(s)	proteobacteria	DUF3365 domain-containing protein [Pseudomonadota bacterium]	157	157	0.94	5e-36	30.98	185	MBE9503958.1
1 member(s) 1 organism(s)	cyanobacteria	DUF3365 domain-containing protein [Gloeomargarita sp. HHBFW_bins_205]	150	150	0.61	4e-35	57.26	117	MEN9228178.1
1 member(s) 1 organism(s)		Tll0287-like domain-containing protein, partial [Trichothermofontia sp.]	149	149	0.47	4e-35	48.94	99	WP_448572435.1
1 member(s) 1 organism(s)	bacteria	DUF3365 domain-containing protein [Nitrospirota bacterium]	150	150	0.94	9e-34	33.33	184	MDH4100098.1
1 member(s) 1 organism(s)	cyanobacteria	DUF3365 domain-containing protein [Thermosynechococcaceae cyanobacterium]	147	147	0.67	4e-33	43.41	185	MGB7414873.1
1 member(s) 1 organism(s)	cyanobacteria	DUF3365 domain-containing protein [Thermostichus sp. HHBFW_bins_43]	145	145	0.63	5e-33	47.5	133	MEN9261401.1
1 member(s) 1 organism(s)	cyanobacteria	DUF3365 domain-containing protein [Thermosynechococcus sp.]	141	141	0.42	1e-32	88.75	88	MFN4195197.1
6 member(s) 2 organism(s)	bacteria	MULTISPECIES: DUF3365 domain-containing protein [Salinibacter]	140	140	0.6	2e-31	41.53	126	WP_263810490.1
1 member(s) 1 organism(s)	bacteria	DUF3365 domain-containing protein [Fimbriimonadales bacterium]	141	141	0.95	7e-31	32.99	194	MCX7924518.1
3 member(s) 1 organism(s)	bacteria	DUF3365 domain-containing protein [Candidatus Scalindua sp.]	139	139	0.77	2e-30	32.7	240	MDV5120796.1
1 member(s) 1 organism(s)	bacteria	DUF3365 domain-containing protein [Gemmatimonadaceae bacterium]	137	137	0.74	4e-30	34.9	148	MCU0622614.1
1 member(s) 1 organism(s)	bacteria	DUF3365 domain-containing protein [Gemmatimonadales bacterium]	134	134	0.51	9e-30	46.53	110	HMV33345.1
1 member(s) 1 organism(s)	bacteria	DUF3365 domain-containing protein [Candidatus Brocadiaceae bacterium]	136	136	0.96	3e-29	31.75	240	MCP4264807.1
3 member(s) 3 organism(s)	planctomycetes	DUF3365 domain-containing protein [Planctomycetota bacterium]	136	136	0.96	3e-29	31.09	240	MEK6767057.1
1 member(s) 1 organism(s)		c-type heme family protein, partial [Trichothermofontia sp.]	131	131	0.51	5e-29	48.48	105	WP_448570544.1
1 member(s) 1 organism(s)	bacteria	DUF3365 domain-containing protein [Blastocatellia bacterium]	135	135	0.95	6e-29	33.01	208	MCS6817680.1
1 member(s) 1 organism(s)	bacteria	DUF3365 domain-containing protein [Candidatus Entotheonella sp.]	132	132	0.47	8e-29	48.94	120	HEY7709352.1
1 member(s) 1 organism(s)	cyanobacteria	DUF3365 domain-containing protein [Cyanobacteria bacterium CG_2015-04_32_10]	132	132	0.5	9e-29	52.04	122	NCQ42609.1
2 member(s) 2 organism(s)	bacteria	DUF3365 domain-containing protein [bacterium]	134	134	0.97	1e-28	28.14	193	MDM7460348.1
2 member(s) 2 organism(s)	bacteria	DUF3365 domain-containing protein [Armatimonadota bacterium]	134	134	0.95	1e-28	29.44	195	MCL6533727.1
1 member(s) 1 organism(s)	bacteria	DUF3365 domain-containing protein [Fimbriimonadales bacterium]	133	133	0.79	1e-28	31.9	173	MFN3689873.1
1 member(s) 1 organism(s)	bacteria	DUF3365 domain-containing protein [Fimbriimonadales bacterium]	134	134	0.94	1e-28	32.12	224	MCS6918420.1
1 member(s) 1 organism(s)	CFB group bacteria	DUF3365 domain-containing protein [Sphingobacteriales bacterium CHB3]	133	133	0.93	1e-28	29.53	204	MDL1891424.1
1 member(s) 1 organism(s)	bacteria	Tll0287-like domain-containing protein [Candidatus Scalindua sp.]	133	133	0.74	3e-28	34	240	MGR3175828.1
1 member(s) 1 organism(s)	proteobacteria	DUF3365 domain-containing protein [Pseudomonadota bacterium]	132	132	0.94	3e-28	29.08	196	MEM7303927.1
3 member(s) 2 organism(s)	a-proteobacteria	Tll0287-like domain-containing protein [Cereibacter sphaeroides]	132	132	0.91	4e-28	32.43	191	WP_233857811.1
5 member(s) 3 organism(s)	bacteria	DUF3365 domain-containing protein [Candidatus Scalindua sediminis]	132	132	0.74	5e-28	33.33	243	MEE9260149.1
1 member(s) 1 organism(s)	bacteria	DUF3365 domain-containing protein [Thermodesulfobacteriota bacterium]	132	132	0.92	5e-28	32.12	209	MCX8117600.1
1 member(s) 1 organism(s)	bacteria	DUF3365 domain-containing protein [Candidatus Scalindua sp.]	131	131	0.74	6e-28	34.67	187	MDP7531013.1
1 member(s) 1 organism(s)	bacteria	DUF3365 domain-containing protein [Thermodesulfobacteriota bacterium]	131	131	0.91	6e-28	27.53	189	MFQ5428419.1
1 member(s) 1 organism(s)	bacteria	DUF3365 domain-containing protein [Candidatus Scalinduaceae bacterium]	132	132	0.79	6e-28	34.19	240	MFQ5965710.1
1 member(s) 1 organism(s)	bacteria	DUF3365 domain-containing protein [Desulfuromonadales bacterium]	132	132	0.96	9e-28	28.5	417	HKL48365.1
3 member(s) 3 organism(s)	bacteria	cytochrome c family protein [uncultured Acidobacteriota bacterium]	130	130	0.75	2e-27	34.62	186	BAL58270.1
1 member(s) 1 organism(s)	bacteria	Tll0287-like domain-containing protein, partial [Rhodothermus marinus]	123	123	0.33	3e-27	61.9	75	WP_243664929.1
3 member(s) 2 organism(s)	planctomycetes	DUF3365 domain-containing protein [Candidatus Scalindua sp.]	130	130	0.96	3e-27	30.32	240	MDP6925446.1
4 member(s) 2 organism(s)	planctomycetes	DUF3365 domain-containing protein [Planctomycetota bacterium]	130	130	0.96	3e-27	27.51	601	MEK6621974.1
2 member(s) 1 organism(s)	bacteria	DUF3365 domain-containing protein [Candidatus Sericytochromatia bacterium]	129	129	0.95	4e-27	31.28	182	MBT9544781.1
2 member(s) 1 organism(s)	verrucomicrobia	DUF3365 domain-containing protein [Akkermansiaceae bacterium]	129	129	0.92	4e-27	26.34	195	NNM30621.1
1 member(s) 1 organism(s)	bacteria	DUF3365 domain-containing protein [Planctomycetota bacterium]	129	129	0.96	5e-27	27.51	225	MEK6729939.1
1 member(s) 1 organism(s)	bacteria	DUF3365 domain-containing protein [Gemmatimonadaceae bacterium]	128	128	0.94	5e-27	31.09	195	HEX6316812.1
1 member(s) 1 organism(s)	bacteria	MAG: two-component sensor kinase [Candidatus Scalindua rubra]	129	129	0.77	6e-27	33.55	260	ODS30857.1
1 member(s) 1 organism(s)	bacteria	DUF3365 domain-containing protein [Bryobacteraceae bacterium]	128	128	0.95	6e-27	31.61	180	MCL4796152.1
1 member(s) 1 organism(s)	bacteria	DUF3365 domain-containing protein [Gemmatimonadaceae bacterium]	128	128	0.94	7e-27	30.57	196	HEX9564932.1
1 member(s) 1 organism(s)	bacteria	MAG: DUF3365 domain-containing protein [Candidatus Zixiibacteriota bacterium]	128	128	0.95	8e-27	27	212	UCE25138.1
1 member(s) 1 organism(s)	bacteria	MAG: hypothetical protein C0616_07935 [Desulfuromonas sp.]	128	128	0.83	1e-26	33.14	414	PLX80523.1
1 member(s) 1 organism(s)	g-proteobacteria	Tll0287-like domain-containing protein [Haliea sp. E17]	127	127	1	1e-26	28.5	188	WP_418258966.1
1 member(s) 1 organism(s)	g-proteobacteria	Tll0287-like domain-containing protein [Algiphilus sp.]	127	127	0.92	1e-26	31.94	241	WP_350203791.1
1 member(s) 1 organism(s)	bacteria	DUF3365 domain-containing protein [Armatimonadota bacterium]	127	127	0.94	1e-26	29.44	193	MDW8108009.1
1 member(s) 1 organism(s)	g-proteobacteria	Tll0287-like domain-containing protein [Natronospira elongata]	127	127	0.94	1e-26	27.18	193	WP_346051881.1
1 member(s) 1 organism(s)	g-proteobacteria	DUF3365 domain-containing protein [Lysobacterales bacterium]	127	127	0.94	1e-26	29.38	193	MGD9021426.1
1 member(s) 1 organism(s)	bacteria	DUF3365 domain-containing protein [Desulfuromonadales bacterium]	128	128	0.98	1e-26	25	418	MFO7982713.1
1 member(s) 1 organism(s)	bacteria	DUF3365 domain-containing protein [Gemmatimonadales bacterium]	127	127	0.9	1e-26	29.41	210	HET9274526.1
2 member(s) 1 organism(s)	bacteria	DUF3365 domain-containing protein [Bryobacter sp.]	127	127	0.83	2e-26	30.36	181	MDX2269038.1
1 member(s) 1 organism(s)	bacteria	Tll0287-like domain-containing protein [Candidatus Scalindua japonica]	127	127	0.77	2e-26	32.89	243	WP_096895549.1
1 member(s) 1 organism(s)	bacteria	DUF3365 domain-containing protein [Syntrophaceae bacterium]	127	127	0.94	2e-26	30.35	198	NWF54215.1
3 member(s) 1 organism(s)	g-proteobacteria	Tll0287-like domain-containing protein [Algiphilus sp.]	127	127	0.92	2e-26	31.94	206	WP_350214882.1
1 member(s) 1 organism(s)	bacteria	DUF3365 domain-containing protein [Gemmatimonadales bacterium]	127	127	0.9	2e-26	34.22	226	HEX6104047.1
1 member(s) 1 organism(s)	cyanobacteria	DUF3365 domain-containing protein [Cyanobacteria bacterium J06555_13]	120	120	0.35	2e-26	53.73	70	MEN8446840.1
1 member(s) 1 organism(s)	proteobacteria	MAG: hypothetical protein B7X91_04020 [Hydrogenophilales bacterium 17-64-11]	126	126	0.94	3e-26	32.12	212	OZA28829.1
4 member(s) 3 organism(s)	planctomycetes	MAG: hypothetical protein A3J92_03470 [Planctomycetes bacterium RIFOXYC2_FULL_41_27]	127	127	0.76	3e-26	35.33	808	OHC06420.1
1 member(s) 1 organism(s)	g-proteobacteria	DUF3365 domain-containing protein [Sulfuricaulis sp.]	126	126	0.91	3e-26	29.47	189	HSD96293.1
1 member(s) 1 organism(s)	bacteria	DUF3365 domain-containing protein [Geothermobacteraceae bacterium]	127	127	0.98	3e-26	28.36	413	HKI50619.1
1 member(s) 1 organism(s)	bacteria	MAG: two-component sensor kinase [Candidatus Scalindua rubra]	125	125	0.55	4e-26	38.18	160	ODS32100.1
1 member(s) 1 organism(s)	g-proteobacteria	Tll0287-like domain-containing protein [Stutzerimonas stutzeri]	125	125	1	4e-26	28.86	185	WP_103457330.1
1 member(s) 1 organism(s)	bacteria	DUF3365 domain-containing protein [Thermodesulfobacteriota bacterium]	125	125	0.97	4e-26	26.98	187	MFQ5353878.1
1 member(s) 1 organism(s)	bacteria	DUF3365 domain-containing protein [Candidatus Scalindua sp.]	126	126	0.8	4e-26	32.28	244	MDR4496507.1
2 member(s) 2 organism(s)	bacteria	MAG: histidine kinase [Geobacteraceae bacterium GWC2_55_20]	126	126	0.97	4e-26	27.41	404	OGU07773.1
1 member(s) 1 organism(s)	g-proteobacteria	DUF3365 domain-containing protein [Lysobacterales bacterium]	125	125	0.94	5e-26	28.35	193	MGD9020419.1
2 member(s) 1 organism(s)	bacteria	Tll0287-like domain-containing protein [Fimbriimonadales bacterium]	125	125	0.97	5e-26	26.87	195	MGQ9901916.1
1 member(s) 1 organism(s)	bacteria	MAG: hypothetical protein DME17_10860 [Candidatus Rokuibacteriota bacterium]	125	125	0.92	5e-26	30.21	199	PYM36055.1
1 member(s) 1 organism(s)	a-proteobacteria	DUF3365 domain-containing protein [Sphingomonadaceae bacterium]	125	125	0.98	5e-26	30.35	206	MFN3370390.1
1 member(s) 1 organism(s)	bacteria	methyl-accepting chemotaxis protein [Candidatus Brocadiaceae bacterium]	126	126	0.75	5e-26	30.72	559	MFO0793359.1
1 member(s) 1 organism(s)	bacteria	DUF3365 domain-containing protein [Blastocatellia bacterium]	125	125	0.91	5e-26	30.21	207	HXF05334.1
1 member(s) 1 organism(s)	bacteria	DUF3365 domain-containing protein [Fimbriimonadales bacterium]	125	125	0.97	6e-26	29	193	MCS7273561.1
2 member(s) 1 organism(s)	a-proteobacteria	Tll0287-like domain-containing protein [Thermaurantiacus tibetensis]	125	125	0.98	7e-26	29.56	210	WP_235945917.1
1 member(s) 1 organism(s)	bacteria	methyl-accepting chemotaxis protein [Deltaproteobacteria bacterium]	126	126	0.81	7e-26	31.06	700	MBI5233951.1
2 member(s) 2 organism(s)	bacteria	DUF3365 domain-containing protein [Solibacteraceae bacterium]	125	125	0.95	7e-26	32.29	181	MBE7542469.1
1 member(s) 1 organism(s)	g-proteobacteria	Tll0287-like domain-containing protein [Bacterioplanes sanyensis]	125	125	0.92	8e-26	29.73	187	WP_229815768.1
1 member(s) 1 organism(s)	g-proteobacteria	Tll0287-like domain-containing protein [Candidatus Marithrix sp. Canyon 246]	124	124	0.93	1e-25	26.74	181	WP_069472216.1
1 member(s) 1 organism(s)	g-proteobacteria	DUF3365 domain-containing protein [Gammaproteobacteria bacterium]	124	124	0.95	1e-25	28.43	187	MDH3526250.1
1 member(s) 1 organism(s)	g-proteobacteria	DUF3365 domain-containing protein [Bacterioplanes sp.]	124	124	0.95	1e-25	31.94	189	MBE0482186.1
1 member(s) 1 organism(s)	bacteria	DUF3365 domain-containing protein [Planctomycetota bacterium]	125	125	0.93	1e-25	31.22	406	MBI2556946.1
5 member(s) 4 organism(s)	bacteria	MAG: hypothetical protein CFK49_03020 [Armatimonadetes bacterium JP3_11]	124	124	0.94	1e-25	30.05	195	OYT75450.1
1 member(s) 1 organism(s)	aquificales	DUF3365 domain-containing protein [Hydrogenothermaceae bacterium]	124	124	0.94	1e-25	29	197	MCX7760147.1
2 member(s) 1 organism(s)	g-proteobacteria	DUF3365 domain-containing protein [Gammaproteobacteria bacterium]	124	124	0.9	1e-25	29.26	199	MCF6337019.1
1 member(s) 1 organism(s)	a-proteobacteria	MAG: hypothetical protein Kow00114_21980 [Kiloniellaceae bacterium]	125	125	0.91	1e-25	32.09	280	GAB4364994.1
2 member(s) 1 organism(s)	verrucomicrobia	DUF3365 domain-containing protein [Verrucomicrobiota bacterium]	124	124	0.92	1e-25	31.38	207	MDI9383649.1
1 member(s) 1 organism(s)	g-proteobacteria	Tll0287-like domain-containing protein [Methylohalomonas lacus]	124	124	0.97	1e-25	27.31	231	WP_259054705.1
1 member(s) 1 organism(s)	g-proteobacteria	DUF3365 domain-containing protein [Haliea sp.]	124	124	0.93	1e-25	29.26	188	MFU8763120.1
1 member(s) 1 organism(s)	bacteria	MAG: hypothetical protein KatS3mg018_2286 [Fimbriimonadales bacterium]	124	124	0.94	2e-25	28.35	195	BCW96804.1
1 member(s) 1 organism(s)	bacteria	DUF3365 domain-containing protein [Deltaproteobacteria bacterium]	124	124	0.94	2e-25	25.4	196	MBM4311446.1
2 member(s) 1 organism(s)	a-proteobacteria	DUF3365 domain-containing protein [Hyphomonas sp.]	124	124	0.91	2e-25	30.93	201	HPE48678.1
1 member(s) 1 organism(s)	bacteria	DUF3365 domain-containing protein [bacterium]	124	124	0.97	2e-25	27.14	203	MFH2010113.1
8 member(s) 1 organism(s)	b-proteobacteria	DUF3365 domain-containing protein [Betaproteobacteria bacterium]	123	123	0.9	2e-25	31.72	186	MBK8687492.1
2 member(s) 1 organism(s)	e-proteobacteria	Tll0287-like domain-containing protein [Sulfuricurvum sp.]	123	123	0.95	2e-25	27.08	186	WP_373013952.1
1 member(s) 1 organism(s)	bacteria	DUF3365 domain-containing protein [Bryobacterales bacterium]	123	123	0.94	2e-25	26.04	199	HFB98390.1
1 member(s) 1 organism(s)	bacteria	DUF3365 domain-containing protein [Longimicrobiales bacterium]	124	124	0.95	3e-25	29.74	348	HSJ09764.1
1 member(s) 1 organism(s)	bacteria	DUF3365 domain-containing protein [Geobacter sp.]	124	124	0.97	3e-25	26.9	403	MSN25884.1
1 member(s) 1 organism(s)	a-proteobacteria	DUF3365 domain-containing protein [Rhodospirillales bacterium]	123	123	0.91	3e-25	26.46	193	HFA59205.1
1 member(s) 1 organism(s)	bacteria	DUF3365 domain-containing protein [Acidobacteriota bacterium]	123	123	0.95	3e-25	27.92	194	MGE5300980.1
1 member(s) 1 organism(s)	proteobacteria	DUF3365 domain-containing protein [Pseudomonadota bacterium]	123	123	0.95	3e-25	29.95	194	MEZ5540943.1
4 member(s) 3 organism(s)	g-proteobacteria	hypothetical protein [Thalassolituus sp.]	123	123	0.92	3e-25	30.81	205	MFT6422090.1
2 member(s) 2 organism(s)	g-proteobacteria	MULTISPECIES: Tll0287-like domain-containing protein [Stutzerimonas stutzeri subgroup]	122	122	1	4e-25	28.36	185	WP_058064833.1
2 member(s) 1 organism(s)	g-proteobacteria	DUF3365 domain-containing protein [Gammaproteobacteria bacterium]	122	122	0.94	4e-25	25.93	192	MEQ8289710.1
1 member(s) 1 organism(s)	bacteria	DUF3365 domain-containing protein [Bryobacterales bacterium]	122	122	0.94	4e-25	31.77	192	MCC6859830.1
1 member(s) 1 organism(s)	bacteria	DUF3365 domain-containing protein [Candidatus Krumholzibacteriia bacterium]	122	122	0.9	4e-25	31.94	194	HPF35673.1
1 member(s) 1 organism(s)	g-proteobacteria	Tll0287-like domain-containing protein [Panacagrimonas sp.]	122	122	0.93	4e-25	29.23	199	WP_420468085.1
1 member(s) 1 organism(s)	aquificales	DUF3365 domain-containing protein [Hydrogenothermaceae bacterium]	122	122	0.94	4e-25	28.5	199	MEZ0323711.1
3 member(s) 3 organism(s)	g-proteobacteria	Tll0287-like domain-containing protein [Thiohalobacter thiocyanaticus]	122	122	0.95	4e-25	27.92	200	WP_125182580.1
5 member(s) 2 organism(s)	bacteria	Tll0287-like domain-containing protein [Candidatus Nitrospira inopinata]	122	122	0.9	4e-25	27.66	201	WP_082633514.1
1 member(s) 1 organism(s)	g-proteobacteria	DUF3365 domain-containing protein [Halomonadaceae bacterium KBTZ08]	122	122	0.93	4e-25	26.94	203	XOZ33164.1
2 member(s) 2 organism(s)	a-proteobacteria	Tll0287-like domain-containing protein [Pelagibius sp. CAU 1746]	123	123	0.94	4e-25	34.02	288	WP_347518981.1
4 member(s) 3 organism(s)	bacteria	Tll0287-like domain-containing protein [Thermoanaerobaculum aquaticum]	122	122	0.97	4e-25	27.62	208	WP_053335011.1
1 member(s) 1 organism(s)	bacteria	DUF3365 domain-containing protein [Pseudobdellovibrionaceae bacterium]	122	122	0.94	4e-25	33.16	208	MCS6837836.1
1 member(s) 1 organism(s)	bacteria	DUF3365 domain-containing protein [FCB group bacterium]	122	122	0.77	4e-25	34.78	211	NOY87984.1
1 member(s) 1 organism(s)	a-proteobacteria	Tll0287-like domain-containing protein [Thermaurantiacus sp.]	122	122	0.95	5e-25	32.81	184	WP_318772233.1
1 member(s) 1 organism(s)	aquificales	MAG: DUF3365 domain-containing protein [Persephonella sp.]	122	122	0.95	6e-25	26.34	202	RUM60268.1
2 member(s) 1 organism(s)	bacteria	DUF3365 domain-containing protein [Candidatus Calescibacterium sp.]	122	122	0.73	6e-25	32.24	208	MDT7906783.1
1 member(s) 1 organism(s)	cyanobacteria	DUF3365 domain-containing protein [Leptolyngbyaceae cyanobacterium M33_DOE_097]	120	120	0.38	6e-25	61.11	128	HIK14071.1
1 member(s) 1 organism(s)	bacteria	MAG: DUF3365 domain-containing protein [Candidatus Zixiibacteriota bacterium]	122	122	0.93	6e-25	29.56	219	UCG61220.1
1 member(s) 1 organism(s)	cyanobacteria	hypothetical protein OsccyDRAFT_2186 [Leptolyngbyaceae cyanobacterium JSC-12]	120	120	0.46	6e-25	48.35	130	EKQ69550.1
1 member(s) 1 organism(s)	g-proteobacteria	Tll0287-like domain-containing protein [Lacimicrobium alkaliphilum]	122	122	0.98	7e-25	29.85	191	WP_062479729.1
3 member(s) 2 organism(s)	bacteria	DUF3365 domain-containing protein [Burkholderiales bacterium]	122	122	0.95	7e-25	28.22	191	HTO43001.1
4 member(s) 3 organism(s)	g-proteobacteria	Tll0287-like domain-containing protein [Neptuniibacter marinus]	122	122	0.88	7e-25	32.62	191	WP_420554423.1
1 member(s) 1 organism(s)	a-proteobacteria	DUF3365 domain-containing protein [Kiloniellales bacterium]	122	122	0.95	7e-25	28.93	196	MDJ0980172.1
5 member(s) 4 organism(s)	b-proteobacteria	Tll0287-like domain-containing protein [Aromatoleum aromaticum]	122	122	0.87	7e-25	30	198	WP_011238755.1
1 member(s) 1 organism(s)	g-proteobacteria	DUF3365 domain-containing protein [Gammaproteobacteria bacterium]	122	122	0.91	7e-25	27.51	200	NOQ88824.1
1 member(s) 1 organism(s)	a-proteobacteria	DUF3365 domain-containing protein [Rhodospirillaceae bacterium]	121	121	0.94	1e-24	29.38	192	MEI6559383.1
1 member(s) 1 organism(s)	g-proteobacteria	DUF3365 domain-containing protein [Chromatiales bacterium]	121	121	0.95	1e-24	27.27	193	HHQ40792.1
3 member(s) 1 organism(s)	a-proteobacteria	DUF3365 domain-containing protein [Methyloceanibacter sp.]	121	121	0.92	1e-24	31.38	195	MGD9378647.1
1 member(s) 1 organism(s)	b-proteobacteria	DUF3365 domain-containing protein [Thiobacillaceae bacterium]	121	121	0.93	1e-24	26.56	196	HYP67125.1
1 member(s) 1 organism(s)	bacteria	Tll0287-like domain-containing protein [Thermoanaerobaculum sp.]	121	121	0.91	1e-24	28.95	203	MGC8916526.1
2 member(s) 2 organism(s)	proteobacteria	DUF3365 domain-containing protein [Gammaproteobacteria bacterium]	121	121	0.92	1e-24	27.6	209	MFP5504688.1
2 member(s) 1 organism(s)	a-proteobacteria	DUF3365 domain-containing protein [Methyloceanibacter sp.]	121	121	0.92	1e-24	31.38	229	MGD8529116.1
32 member(s) 6 organism(s)	proteobacteria	MULTISPECIES: Tll0287-like domain-containing protein [Stutzerimonas stutzeri group]	121	121	0.92	1e-24	30.27	185	WP_011913783.1
1 member(s) 1 organism(s)	g-proteobacteria	DUF3365 domain-containing protein [Sedimenticola sp.]	121	121	0.95	1e-24	28.14	189	HEC15463.1
1 member(s) 1 organism(s)	bacteria	MAG: hypothetical protein B7Z68_03310 [Acidobacteria bacterium 21-70-11]	121	121	0.94	1e-24	28.86	192	OYV97495.1
1 member(s) 1 organism(s)	aquificales	Tll0287-like domain-containing protein [Venenivibrio stagnispumantis]	121	121	0.92	1e-24	28.95	193	WP_265133916.1
1 member(s) 1 organism(s)	a-proteobacteria	DUF3365 domain-containing protein [Methyloceanibacter sp.]	121	121	0.95	1e-24	30.46	195	MDJ0513480.1
1 member(s) 1 organism(s)	g-proteobacteria	Tll0287-like domain-containing protein [Thiohalorhabdus denitrificans]	121	121	0.93	1e-24	27.6	195	WP_054965484.1
1 member(s) 1 organism(s)	g-proteobacteria	DUF3365 domain-containing protein [Gammaproteobacteria bacterium]	121	121	1	1e-24	26.34	196	MGD2112140.1
5 member(s) 3 organism(s)	aquificales	Tll0287-like domain-containing protein [Sulfurihydrogenibium sp. YO3AOP1]	121	121	0.92	1e-24	25.91	197	WP_012458873.1
1 member(s) 1 organism(s)	g-proteobacteria	Tll0287-like domain-containing protein [Thiohalobacter sp.]	121	121	0.95	1e-24	26.73	201	WP_297526399.1
1 member(s) 1 organism(s)	bacteria	methyl-accepting chemotaxis protein [Candidatus Brocadiaceae bacterium]	122	122	0.95	1e-24	26.74	559	HJW86979.1
1 member(s) 1 organism(s)	g-proteobacteria	Tll0287-like domain-containing protein [Oceanobacter sp.]	121	121	0.91	1e-24	25.82	202	MGB1092163.1
7 member(s) 4 organism(s)	bacteria	MAG: DUF3365 domain-containing protein [Nitrospira sp. CG24A]	121	121	0.96	1e-24	24.38	211	THI91146.1
1 member(s) 1 organism(s)	g-proteobacteria	DUF3365 domain-containing protein [Gammaproteobacteria bacterium]	121	121	0.95	2e-24	28.43	235	MDX2315794.1
2 member(s) 2 organism(s)	proteobacteria	DUF3365 domain-containing protein [Pseudomonadota bacterium]	120	120	0.92	2e-24	27.55	189	MDY6920978.1
1 member(s) 1 organism(s)	g-proteobacteria	cytochrome c family protein [Beggiatoa sp. PS]	120	120	0.91	2e-24	29.95	190	EDN65831.1
1 member(s) 1 organism(s)	g-proteobacteria	DUF3365 domain-containing protein [Halioglobus sp.]	120	120	0.94	2e-24	27.23	190	MEJ2531827.1
1 member(s) 1 organism(s)	g-proteobacteria	Tll0287-like domain-containing protein [Thiohalorhabdus methylotrophus]	120	120	0.95	2e-24	27.55	193	WP_373654811.1
1 member(s) 1 organism(s)	g-proteobacteria	DUF3365 domain-containing protein [Gammaproteobacteria bacterium]	120	120	0.95	2e-24	26.77	195	MDH3694576.1
5 member(s) 1 organism(s)	aquificales	Tll0287-like domain-containing protein [Sulfurihydrogenibium sp.]	120	120	0.92	2e-24	26.56	196	WP_424903972.1
1 member(s) 1 organism(s)	bacteria	c-type heme family protein [Thermodesulfobacteriota bacterium]	121	121	0.79	2e-24	29.63	555	MGQ9647593.1
1 member(s) 1 organism(s)	g-proteobacteria	Tll0287-like domain-containing protein [Salicola sp. Rm-C-2C1-2]	120	120	0.99	2e-24	25.85	203	WP_349752055.1
1 member(s) 1 organism(s)	bacteria	hypothetical protein [Nitrospira sp. WS110]	120	120	0.92	2e-24	28.27	212	NGZ96691.1
1 member(s) 1 organism(s)	bacteria	DUF3365 domain-containing protein [candidate division WOR-3 bacterium]	120	120	0.79	2e-24	31.29	177	MEO0144696.1
1 member(s) 1 organism(s)	g-proteobacteria	DUF3365 domain-containing protein [Gammaproteobacteria bacterium]	120	120	0.94	2e-24	29.47	185	MEJ2513975.1
1 member(s) 1 organism(s)	g-proteobacteria	DUF3365 domain-containing protein [Gammaproteobacteria bacterium]	120	120	0.94	2e-24	28.93	193	MDV3240067.1
4 member(s) 1 organism(s)	proteobacteria	DUF3365 domain-containing protein [Pseudomonadota bacterium]	120	120	0.95	2e-24	30.81	195	MEM7400293.1
1 member(s) 1 organism(s)	b-proteobacteria	DUF3365 domain-containing protein [Thiobacillaceae bacterium]	120	120	0.95	2e-24	26.5	196	MGA7180389.1
2 member(s) 1 organism(s)	bacteria	Tll0287-like domain-containing protein [Thermoanaerobaculaceae bacterium]	120	120	0.94	3e-24	32.18	202	MGQ9752073.1
1 member(s) 1 organism(s)	bacteria	DUF3365 domain-containing protein [Nitrospira sp.]	120	120	0.94	3e-24	23.2	203	MBK9307001.1
3 member(s) 3 organism(s)	bacteria	Tll0287-like domain-containing protein [uncultured Nitrospira sp.]	120	120	0.95	3e-24	24.75	204	WP_342348991.1
1 member(s) 1 organism(s)	g-proteobacteria	Tll0287-like domain-containing protein [Halospina denitrificans]	120	120	0.93	3e-24	28.43	205	WP_133734908.1
1 member(s) 1 organism(s)	proteobacteria	DUF3365 domain-containing protein [Magnetococcales bacterium]	120	120	0.92	3e-24	29.65	206	MBF0284239.1
1 member(s) 1 organism(s)	bacteria	methyl-accepting chemotaxis protein [Planctomycetota bacterium]	121	121	0.8	3e-24	28.74	735	MEA1952729.1
1 member(s) 1 organism(s)	bacteria	DUF3365 domain-containing protein [Candidatus Calescibacterium sp.]	119	119	0.94	3e-24	26.7	188	MCS7212917.1
1 member(s) 1 organism(s)	b-proteobacteria	DUF3365 domain-containing protein [Chromobacteriaceae bacterium]	119	119	0.95	3e-24	33.16	190	HJV07104.1
2 member(s) 2 organism(s)	bacteria	Tll0287-like domain-containing protein [Kaarinaea lacus]	119	119	0.92	3e-24	25.79	192	WP_455197140.1
2 member(s) 1 organism(s)	g-proteobacteria	Tll0287-like domain-containing protein [Marinobacter salinus]	119	119	0.94	3e-24	31.22	193	WP_083329185.1
1 member(s) 1 organism(s)	a-proteobacteria	DUF3365 domain-containing protein [Magnetospirillum sp. WYHS-4]	119	119	0.95	3e-24	29.44	196	MEO5337182.1
1 member(s) 1 organism(s)	g-proteobacteria	MULTISPECIES: Tll0287-like domain-containing protein [Natronospira]	119	119	0.95	3e-24	26	201	WP_346051235.1
1 member(s) 1 organism(s)	g-proteobacteria	DUF3365 domain-containing protein [Gammaproteobacteria bacterium]	119	119	0.94	3e-24	27.32	202	MGA7802115.1
1 member(s) 1 organism(s)	g-proteobacteria	DUF3365 domain-containing protein [Gammaproteobacteria bacterium]	119	119	0.92	3e-24	28.5	202	MCF6235181.1
1 member(s) 1 organism(s)	CFB group bacteria	DUF3365 domain-containing protein [Bacteroidota bacterium]	119	119	0.92	3e-24	28.95	202	MBX2991057.1
1 member(s) 1 organism(s)	bacteria	DUF3365 domain-containing protein [Gemmatimonadota bacterium]	119	119	0.95	4e-24	29.95	203	MGB5673688.1
1 member(s) 1 organism(s)	bacteria	DUF3365 domain-containing protein [Thermoanaerobaculum sp.]	119	119	0.92	4e-24	27.81	205	MCX7894902.1
1 member(s) 1 organism(s)	a-proteobacteria	Tll0287-like domain-containing protein [Hyphomicrobium sp.]	119	119	0.91	4e-24	30.16	212	MGL4397653.1
1 member(s) 1 organism(s)	bacteria	response regulator [Planctomycetia bacterium]	120	120	0.93	4e-24	28.57	808	MBE7445272.1
1 member(s) 1 organism(s)	g-proteobacteria	MAG: hypothetical protein DRQ44_04430, partial [Gammaproteobacteria bacterium]	119	119	0.94	4e-24	23.59	216	RKZ68440.1
1 member(s) 1 organism(s)	bacteria	DUF3365 domain-containing protein [Planctomycetota bacterium]	120	120	0.93	4e-24	29.47	322	MEK7749705.1
1 member(s) 1 organism(s)	bacteria	Tll0287-like domain-containing protein [Acidobacteriota bacterium]	119	119	0.92	4e-24	28.42	185	MFZ5927225.1
1 member(s) 1 organism(s)	b-proteobacteria	DUF3365 domain-containing protein [Burkholderiales bacterium]	119	119	0.95	4e-24	25.89	190	HSD60455.1
1 member(s) 1 organism(s)	bacteria	MAG: DUF3365 domain-containing protein [Candidatus Dadabacteria bacterium]	119	119	0.94	4e-24	34.18	190	RMF14642.1
2 member(s) 2 organism(s)	planctomycetes	MAG: hypothetical protein A2Z58_08590, partial [Planctomycetes bacterium RIFCSPHIGHO2_12_42_15]	120	120	0.93	4e-24	29.47	479	OHB99555.1
1 member(s) 1 organism(s)	bacteria	DUF3365 domain-containing protein [bacterium]	119	119	0.95	4e-24	28.64	194	MDX1762899.1
1 member(s) 1 organism(s)	a-proteobacteria	DUF3365 domain-containing protein [Kiloniellales bacterium]	119	119	0.95	5e-24	29.29	196	MCG8597595.1
1 member(s) 1 organism(s)	g-proteobacteria	Tll0287-like domain-containing protein [uncultured Thiodictyon sp.]	119	119	0.92	5e-24	29.9	198	WP_295444997.1
1 member(s) 1 organism(s)	bacteria	DUF3365 domain-containing protein [Longimicrobiales bacterium]	119	119	0.92	5e-24	28.65	200	HEX6307995.1
2 member(s) 2 organism(s)	g-proteobacteria	Tll0287-like domain-containing protein [uncultured Thiodictyon sp.]	119	119	0.95	5e-24	27.09	200	WP_295436306.1
2 member(s) 2 organism(s)	g-proteobacteria	MULTISPECIES: Tll0287-like domain-containing protein [Halomonadaceae]	119	119	0.93	5e-24	25.39	203	WP_160898733.1
1 member(s) 1 organism(s)	g-proteobacteria	DUF3365 domain-containing protein [Gammaproteobacteria bacterium]	119	119	0.96	5e-24	27.5	204	MGB5396359.1
1 member(s) 1 organism(s)	g-proteobacteria	Tll0287-like domain-containing protein [Thiogranum sp.]	119	119	0.94	5e-24	27	210	MGI9321892.1
1 member(s) 1 organism(s)	proteobacteria	hypothetical protein [Pseudomonadota bacterium]	119	119	0.91	5e-24	26.29	216	MEO0316927.1
1 member(s) 1 organism(s)	g-proteobacteria	glutamate synthase [Oceanospirillaceae bacterium]	119	119	0.94	5e-24	28.19	181	MAD43713.1
3 member(s) 1 organism(s)	b-proteobacteria	DUF3365 domain-containing protein [Thiobacillus sp.]	119	119	0.91	6e-24	30.27	186	MCD6707374.1
7 member(s) 2 organism(s)	bacteria	Tll0287-like domain-containing protein [Geobacter anodireducens]	119	119	0.94	6e-24	26.8	187	WP_039647446.1
1 member(s) 1 organism(s)	a-proteobacteria	DUF3365 domain-containing protein [Hyphomicrobiaceae bacterium]	119	119	0.95	6e-24	24.87	190	MGE5318917.1
1 member(s) 1 organism(s)	verrucomicrobia	DUF3365 domain-containing protein [Verrucomicrobiia bacterium]	119	119	0.91	6e-24	27.87	194	MCB1203822.1
1 member(s) 1 organism(s)	aquificales	Tll0287-like domain-containing protein [Sulfurihydrogenibium subterraneum]	119	119	0.93	6e-24	27.55	196	WP_028950569.1
1 member(s) 1 organism(s)	bacteria	DUF3365 domain-containing protein [Longimicrobiales bacterium]	119	119	0.92	6e-24	27.13	200	HEX6133489.1
1 member(s) 1 organism(s)	a-proteobacteria	Tll0287-like domain-containing protein [Pelagibius sp. 7325]	119	119	0.91	6e-24	31.91	287	WP_340115809.1
2 member(s) 1 organism(s)	CFB group bacteria	uncharacterized protein [Bacteroidota bacterium]	119	119	0.91	7e-24	29.69	206	MBP1653448.1
2 member(s) 2 organism(s)	bacteria	Tll0287-like domain-containing protein [Candidatus Nitrospira salsa]	119	119	0.94	7e-24	28.08	213	WP_454062069.1
1 member(s) 1 organism(s)	bacteria	MAG: DUF3365 domain-containing protein [Gemmatimonadales bacterium]	119	119	0.92	7e-24	28.72	215	TVR56409.1
1 member(s) 1 organism(s)	proteobacteria	DUF3365 domain-containing protein [Pseudomonadota bacterium]	119	119	0.97	7e-24	25.89	355	MFH1028030.1
2 member(s) 1 organism(s)	bacteria	MAG: cytochrome c [Bryobacteraceae bacterium]	118	118	0.89	8e-24	27.87	184	GIU76605.1
1 member(s) 1 organism(s)	g-proteobacteria	Tll0287-like domain-containing protein [Stutzerimonas sp. S1]	118	118	0.93	8e-24	27.96	185	WP_264591602.1
3 member(s) 3 organism(s)	g-proteobacteria	Tll0287-like domain-containing protein [Pseudomonas sp. L-22-4S-12]	118	118	0.96	8e-24	27.55	186	WP_160493180.1
1 member(s) 1 organism(s)	bacteria	DUF3365 domain-containing protein [Candidatus Moduliflexota bacterium]	118	118	0.95	8e-24	29.08	187	MFC1657553.1
1 member(s) 1 organism(s)	g-proteobacteria	Tll0287-like domain-containing protein [Halochromatium salexigens]	118	118	0.95	8e-24	28.93	189	WP_201243420.1
3 member(s) 1 organism(s)	g-proteobacteria	Tll0287-like domain-containing protein [Halochromatium sp.]	118	118	0.95	8e-24	27.55	189	WP_410761035.1
1 member(s) 1 organism(s)	proteobacteria	DUF3365 domain-containing protein [Pseudomonadota bacterium]	118	118	0.94	8e-24	31.96	190	MEW5964713.1
1 member(s) 1 organism(s)	g-proteobacteria	Tll0287-like domain-containing protein [Marinobacter sp.]	118	118	0.94	8e-24	30.93	192	WP_404365524.1
1 member(s) 1 organism(s)	verrucomicrobia	DUF3365 domain-containing protein [Verrucomicrobiales bacterium]	118	118	0.95	8e-24	26.4	195	MEZ5299587.1
1 member(s) 1 organism(s)	g-proteobacteria	Tll0287-like domain-containing protein [Microbulbifer aggregans]	118	118	0.96	8e-24	27.45	196	WP_069947670.1
1 member(s) 1 organism(s)	b-proteobacteria	DUF3365 domain-containing protein [Burkholderiales bacterium]	118	118	0.93	8e-24	30.46	197	HTS54959.1
1 member(s) 1 organism(s)	bacteria	DUF3365 domain-containing protein [Vicinamibacteria bacterium]	119	119	0.9	9e-24	30.73	560	HYN01041.1
3 member(s) 1 organism(s)	g-proteobacteria	DUF3365 domain-containing protein [Thiogranum sp.]	118	118	0.94	9e-24	27.32	201	MGB5726532.1
1 member(s) 1 organism(s)	bacteria	hypothetical protein [Gemmatimonadota bacterium]	118	118	0.91	9e-24	30.48	203	MBP2647376.1
1 member(s) 1 organism(s)	bacteria	DUF3365 domain-containing protein [bacterium]	118	118	0.92	9e-24	28.14	206	MFN5447325.1
1 member(s) 1 organism(s)	bacteria	MAG: DUF3365 domain-containing protein [Candidatus Zixiibacteriota bacterium]	118	118	0.94	9e-24	28.35	206	UCD64606.1
2 member(s) 1 organism(s)	g-proteobacteria	Tll0287-like domain-containing protein [Stutzerimonas stutzeri]	118	118	0.81	9e-24	30.06	169	WP_336508016.1
1 member(s) 1 organism(s)	bacteria	DUF3365 domain-containing protein [Candidatus Zixiibacteriota bacterium]	118	118	0.93	9e-24	29.53	208	MEW5923572.1
1 member(s) 1 organism(s)	g-proteobacteria	DUF3365 domain-containing protein [Thiolinea sp.]	118	118	0.93	9e-24	25.49	208	MFZ1386858.1
1 member(s) 1 organism(s)	bacteria	response regulator [Planctomycetota bacterium]	119	119	0.93	9e-24	29.47	805	MBU6391130.1
1 member(s) 1 organism(s)	g-proteobacteria	hypothetical protein AUP74_02297 [Microbulbifer aggregans]	118	118	0.96	1e-23	27.45	225	AOS97705.1
1 member(s) 1 organism(s)	bacteria	DUF3365 domain-containing protein [Bryobacteraceae bacterium]	118	118	0.94	1e-23	27.84	184	MCS7044557.1
1 member(s) 1 organism(s)	bacteria	MAG: histidine kinase [Geobacter sp.]	119	119	0.94	1e-23	25.93	405	RII28572.1
1 member(s) 1 organism(s)	g-proteobacteria	MAG: hypothetical protein BWK79_10825 [Beggiatoa sp. IS2]	118	118	0.88	1e-23	30.43	188	OQW93496.1
1 member(s) 1 organism(s)	g-proteobacteria	DUF3365 domain-containing protein [Haliea sp.]	118	118	0.94	1e-23	28.42	188	MFO7550653.1
2 member(s) 2 organism(s)	g-proteobacteria	Tll0287-like domain-containing protein [Marinobacter sp.]	118	118	0.94	1e-23	31.09	192	WP_417565553.1
2 member(s) 2 organism(s)	proteobacteria	hypothetical protein [Pseudomonadota bacterium]	118	118	0.95	1e-23	24.49	192	MBS1146468.1
1 member(s) 1 organism(s)	b-proteobacteria	DUF3365 domain-containing protein [Sulfuricella sp.]	118	118	0.95	1e-23	24.49	192	HUW50775.1
2 member(s) 2 organism(s)	g-proteobacteria	Tll0287-like domain-containing protein [Marinobacter sp. BW6]	118	118	0.93	1e-23	31.41	192	WP_148607721.1
1 member(s) 1 organism(s)	g-proteobacteria	DUF3365 domain-containing protein [Gammaproteobacteria bacterium]	118	118	0.95	1e-23	26.77	193	HEY5604874.1
2 member(s) 2 organism(s)	bacteria	DUF3365 domain-containing protein [Ignavibacterium sp.]	118	118	0.93	1e-23	28.06	195	MBE0539527.1
1 member(s) 1 organism(s)	g-proteobacteria	MAG: DUF3365 domain-containing protein [Lysobacterales bacterium]	118	118	0.9	1e-23	31.05	195	RPI12996.1
1 member(s) 1 organism(s)	g-proteobacteria	DUF3365 domain-containing protein [Steroidobacteraceae bacterium]	118	118	0.96	1e-23	28.43	196	MCM2311038.1
1 member(s) 1 organism(s)	a-proteobacteria	DUF3365 domain-containing protein [Alphaproteobacteria bacterium]	118	118	0.95	1e-23	24.1	196	MDH3231589.1
1 member(s) 1 organism(s)	g-proteobacteria	DUF3365 domain-containing protein [Steroidobacteraceae bacterium]	118	118	0.92	1e-23	33.16	196	HEX9207798.1
1 member(s) 1 organism(s)	bacteria	DUF3365 domain-containing protein [Nitrospiraceae bacterium]	118	118	0.86	1e-23	28.02	196	MDA8168230.1
1 member(s) 1 organism(s)	g-proteobacteria	DUF3365 domain-containing protein [Gammaproteobacteria bacterium]	118	118	0.94	1e-23	26.4	199	MCC6208395.1
1 member(s) 1 organism(s)	g-proteobacteria	Tll0287-like domain-containing protein [Algiphilus aromaticivorans]	118	118	0.92	1e-23	29.1	200	WP_043767862.1
1 member(s) 1 organism(s)	CFB group bacteria	DUF3365 domain-containing protein [Saprospiraceae bacterium]	118	118	0.55	1e-23	35.14	200	MDF1697103.1
1 member(s) 1 organism(s)	bacteria	DUF3365 domain-containing protein [Nitrospiraceae bacterium]	118	118	0.92	1e-23	26.84	201	MFO0775365.1
4 member(s) 2 organism(s)	bacteria	MULTISPECIES: response regulator [Candidatus Brocadia]	119	119	0.93	1e-23	28.04	813	WP_052563066.1
1 member(s) 1 organism(s)	g-proteobacteria	DUF3365 domain-containing protein [Haliea sp.]	118	118	0.94	1e-23	29.02	211	MEQ9395391.1
1 member(s) 1 organism(s)	bacteria	Tll0287-like domain-containing protein [Acidobacteriota bacterium]	118	118	0.95	1e-23	31.12	212	MGC8763781.1
1 member(s) 1 organism(s)	g-proteobacteria	DUF3365 domain-containing protein [Gammaproteobacteria bacterium]	117	117	0.86	1e-23	29.28	180	NIP71836.1
1 member(s) 1 organism(s)	bacteria	c-type heme family protein [Desulfuromonas sp. TF]	118	118	0.82	1e-23	28.4	413	WP_027716541.1
10 member(s) 7 organism(s)	g-proteobacteria	Tll0287-like domain-containing protein [Pseudomonas sp.]	117	117	0.95	1e-23	26.84	185	WP_273527120.1
1 member(s) 1 organism(s)	g-proteobacteria	Tll0287-like domain-containing protein [Fluviicoccus sp.]	117	117	0.95	1e-23	28.06	187	WP_304850259.1
2 member(s) 1 organism(s)	g-proteobacteria	Tll0287-like domain-containing protein [uncultured Alcanivorax sp.]	117	117	0.95	1e-23	24.74	187	WP_348719417.1
1 member(s) 1 organism(s)	g-proteobacteria	Tll0287-like domain-containing protein [Sinimarinibacterium sp. NLF-5-8]	117	117	0.8	1e-23	27.54	189	WP_162079070.1
1 member(s) 1 organism(s)	b-proteobacteria	DUF3365 domain-containing protein [Gallionella sp.]	117	117	0.94	1e-23	28.43	190	HXU94086.1
1 member(s) 1 organism(s)	b-proteobacteria	DUF3365 domain-containing protein [Nitrosomonadales bacterium]	117	117	0.98	1e-23	25.37	190	MBI5918275.1
1 member(s) 1 organism(s)	bacteria	Tll0287-like domain-containing protein [Desulfobacterota bacterium M19]	117	117	0.83	1e-23	30.23	191	MFW8601568.1
1 member(s) 1 organism(s)	b-proteobacteria	Tll0287-like domain-containing protein [Aromatoleum sp.]	117	117	0.85	2e-23	29.94	193	WP_324125689.1
1 member(s) 1 organism(s)	bacteria	DUF3365 domain-containing protein [Candidatus Eiseniibacteriota bacterium]	117	117	0.91	2e-23	28.04	195	MCC6650961.1
1 member(s) 1 organism(s)	bacteria	DUF3365 domain-containing protein [Acidobacteriota bacterium]	117	117	0.99	2e-23	27.45	196	MDE2904753.1
1 member(s) 1 organism(s)	g-proteobacteria	DUF3365 domain-containing protein [Steroidobacteraceae bacterium]	117	117	0.92	2e-23	32.11	198	HEX9207388.1
1 member(s) 1 organism(s)	bacteria	DUF3365 domain-containing protein [Nitrospirales bacterium]	117	117	0.94	2e-23	25.26	203	MEX0829424.1
5 member(s) 3 organism(s)	bacteria	Tll0287-like domain-containing protein [Candidatus Nitrospira nitrosa]	117	117	0.92	2e-23	25.79	203	WP_176697840.1
1 member(s) 1 organism(s)	proteobacteria	DUF3365 domain-containing protein [Pseudomonadota bacterium]	118	118	0.84	2e-23	29.07	722	MCP4605011.1
9 member(s) 6 organism(s)	planctomycetes	response regulator [Planctomycetota bacterium]	118	118	0.8	2e-23	31.21	811	MBI5795576.1
1 member(s) 1 organism(s)	bacteria	DUF3365 domain-containing protein [Gemmatimonadota bacterium]	117	117	0.9	2e-23	32.11	211	MDT8436578.1
1 member(s) 1 organism(s)	g-proteobacteria	Tll0287-like domain-containing protein [Denitratimonas sp. CY0512]	118	118	0.98	2e-23	25.76	324	WP_339398955.1
1 member(s) 1 organism(s)	bacteria	DUF3365 domain-containing protein [Candidatus Methylomirabilota bacterium]	117	117	0.91	2e-23	29.79	216	HEY7648654.1
1 member(s) 1 organism(s)	bacteria	DUF3365 domain-containing protein [Gemmatimonadota bacterium]	117	117	0.95	2e-23	26.19	225	MEX2529966.1
1 member(s) 1 organism(s)	g-proteobacteria	Tll0287-like domain-containing protein [Sulfuricaulis limicola]	117	117	0.92	2e-23	30.85	185	WP_096360027.1
3 member(s) 3 organism(s)	g-proteobacteria	Tll0287-like domain-containing protein [Stutzerimonas stutzeri]	117	117	0.92	2e-23	27.57	185	WP_102893516.1
1 member(s) 1 organism(s)	b-proteobacteria	DUF3365 domain-containing protein [Nitrosomonadales bacterium]	117	117	0.92	2e-23	28.72	186	MBI5659240.1
1 member(s) 1 organism(s)	g-proteobacteria	DUF3365 domain-containing protein [Acidiferrobacterales bacterium]	117	117	0.98	2e-23	29.5	189	MBX2849418.1
1 member(s) 1 organism(s)	b-proteobacteria	DUF3365 domain-containing protein [Sulfuricella sp.]	117	117	0.95	2e-23	27.55	191	MDD5330562.1
1 member(s) 1 organism(s)	bacteria	Tll0287-like domain-containing protein [Geothermobacter ehrlichii]	117	117	0.95	2e-23	29.08	191	WP_148895278.1
1 member(s) 1 organism(s)	g-proteobacteria	DUF3365 domain-containing protein [Gammaproteobacteria bacterium]	117	117	0.98	2e-23	28.29	194	MGF1615770.1
1 member(s) 1 organism(s)	a-proteobacteria	Tll0287-like domain-containing protein [Methyloceanibacter methanicus]	117	117	0.9	2e-23	32.81	195	WP_069438190.1
1 member(s) 1 organism(s)	g-proteobacteria	DUF3365 domain-containing protein [Ectothiorhodospiraceae bacterium 2226]	117	117	0.91	2e-23	27.89	205	QKT02998.1
1 member(s) 1 organism(s)	g-proteobacteria	Tll0287-like domain-containing protein [Algiphilus sp.]	117	117	0.9	2e-23	26.63	206	WP_420429519.1
2 member(s) 1 organism(s)	bacteria	DUF3365 domain-containing protein [Gemmatimonadales bacterium]	117	117	0.93	2e-23	31.19	210	MDX2208063.1
1 member(s) 1 organism(s)	a-proteobacteria	DUF3365 domain-containing protein [Rhodospirillaceae bacterium]	117	117	0.91	2e-23	29.12	215	MCY3731032.1
2 member(s) 1 organism(s)	b-proteobacteria	Tll0287-like domain-containing protein [Thiobacillus sp. 65-1402]	116	116	0.85	2e-23	30.46	175	WP_296642607.1
1 member(s) 1 organism(s)	a-proteobacteria	hypothetical protein AUC68_09625 [Methyloceanibacter methanicus]	117	117	0.9	2e-23	32.81	228	ODR98645.1
1 member(s) 1 organism(s)	g-proteobacteria	Tll0287-like domain-containing protein [Methylococcus sp. Mc7]	116	116	0.93	3e-23	28.42	184	WP_218806908.1
1 member(s) 1 organism(s)	g-proteobacteria	heme-binding protein [Steroidobacteraceae bacterium]	117	117	0.83	3e-23	25.71	422	MCU0760121.1
1 member(s) 1 organism(s)	b-proteobacteria	Tll0287-like domain-containing protein [Azohydromonas sediminis]	116	116	0.93	3e-23	30.73	188	WP_119353145.1
1 member(s) 1 organism(s)	g-proteobacteria	Tll0287-like domain-containing protein [Marinobacterium jannaschii]	116	116	0.9	3e-23	27.42	188	WP_027856709.1
2 member(s) 1 organism(s)	g-proteobacteria	DUF3365 domain-containing protein [Gammaproteobacteria bacterium]	116	116	0.92	3e-23	28.42	189	NIN35820.1
1 member(s) 1 organism(s)	g-proteobacteria	DUF3365 domain-containing protein [Marinobacter nauticus]	116	116	0.93	3e-23	31.25	191	XKH01256.1
1 member(s) 1 organism(s)	g-proteobacteria	DUF3365 domain-containing protein [Moraxellaceae bacterium]	116	116	0.93	3e-23	26.8	191	MBP7178229.1
1 member(s) 1 organism(s)	g-proteobacteria	DUF3365 domain-containing protein [Gammaproteobacteria bacterium]	116	116	0.95	3e-23	25.13	193	MCW9025551.1
1 member(s) 1 organism(s)	proteobacteria	Tll0287-like domain-containing protein [Pelomicrobium sp.]	116	116	0.96	3e-23	30.41	195	WP_333844027.1
1 member(s) 1 organism(s)	a-proteobacteria	Tll0287-like domain-containing protein [Rhodopila globiformis]	116	116	0.97	3e-23	29.15	195	WP_104520191.1
1 member(s) 1 organism(s)	aquificales	Tll0287-like domain-containing protein [Sulfurihydrogenibium azorense]	116	116	0.95	3e-23	25.89	196	WP_012675073.1
1 member(s) 1 organism(s)	bacteria	DUF3365 domain-containing protein [Planctomycetota bacterium]	116	116	0.93	3e-23	26.56	198	MBK8975889.1
1 member(s) 1 organism(s)	bacteria	DUF3365 domain-containing protein [Gemmatimonadaceae bacterium]	116	116	0.95	3e-23	27.45	202	HRQ77160.1
1 member(s) 1 organism(s)	cyanobacteria	hypothetical protein [Prochlorotrichaceae cyanobacterium]	113	113	0.48	3e-23	54.84	100	MFZ9739948.1
5 member(s) 3 organism(s)	bacteria	MULTISPECIES: Tll0287-like domain-containing protein [unclassified Nitrospira]	116	116	0.93	3e-23	24.48	204	WP_442430410.1
1 member(s) 1 organism(s)	a-proteobacteria	Tll0287-like domain-containing protein [Rhodovibrio salinarum]	116	116	0.94	3e-23	27.86	206	WP_081728643.1
1 member(s) 1 organism(s)	g-proteobacteria	PQQ-dependent dehydrogenase, methanol/ethanol family [Gammaproteobacteria bacterium]	117	117	0.84	3e-23	32.2	884	MGB5622288.1
1 member(s) 1 organism(s)	bacteria	DUF3365 domain-containing protein [Candidatus Zixiibacteriota bacterium]	116	116	0.6	3e-23	35.54	212	MBD3169248.1
1 member(s) 1 organism(s)	bacteria	DUF3365 domain-containing protein [Blastocatellia bacterium]	116	116	0.94	3e-23	28.57	214	MCS6806887.1
1 member(s) 1 organism(s)	CFB group bacteria	DUF3365 domain-containing protein [Bacteroidota bacterium]	116	116	0.94	3e-23	29.65	217	MBR9975813.1
1 member(s) 1 organism(s)	g-proteobacteria	MAG: DUF3365 domain-containing protein [Gammaproteobacteria bacterium]	116	116	0.91	3e-23	28.42	175	TNF07970.1
1 member(s) 1 organism(s)	bacteria	DUF3365 domain-containing protein [Deferrisomatales bacterium]	116	116	0.92	3e-23	28.42	233	MDF1554629.1
1 member(s) 1 organism(s)	g-proteobacteria	DUF3365 domain-containing protein [Woeseiaceae bacterium]	116	116	0.93	3e-23	31.87	236	NIL93725.1
1 member(s) 1 organism(s)	proteobacteria	DUF3365 domain-containing protein [Pseudomonadota bacterium]	116	116	0.98	3e-23	31	182	MDK2779104.1
2 member(s) 1 organism(s)	g-proteobacteria	MULTISPECIES: Tll0287-like domain-containing protein [unclassified Pseudomonas]	116	116	0.97	3e-23	27.14	182	WP_268183434.1
1 member(s) 1 organism(s)	bacteria	Tll0287-like domain-containing protein [Bryobacteraceae bacterium]	116	116	0.84	4e-23	27.59	185	MGQ9917501.1
4 member(s) 1 organism(s)	g-proteobacteria	Tll0287-like domain-containing protein [Pseudomonas fluvialis]	116	116	0.97	4e-23	24.74	185	WP_093986804.1
1 member(s) 1 organism(s)	bacteria	MAG: cytochrome c [Bryobacteraceae bacterium]	116	116	0.84	4e-23	26.59	185	GIU78838.1
2 member(s) 2 organism(s)	g-proteobacteria	Tll0287-like domain-containing protein [Porticoccus litoralis]	116	116	0.95	4e-23	28.57	185	WP_305170882.1
1 member(s) 1 organism(s)	g-proteobacteria	DUF3365 domain-containing protein [Moraxellaceae bacterium]	116	116	0.95	4e-23	30.05	186	MFN3586363.1
1 member(s) 1 organism(s)	g-proteobacteria	DUF3365 domain-containing protein [Thioalkalispiraceae bacterium]	116	116	0.92	4e-23	25.79	186	MGD8784977.1
1 member(s) 1 organism(s)	g-proteobacteria	Tll0287-like domain-containing protein [Marinobacter persicus]	116	116	0.93	4e-23	31.25	187	WP_104415968.1
1 member(s) 1 organism(s)	bacteria	DUF3365 domain-containing protein [Nitrospira sp.]	116	116	0.91	4e-23	28.27	188	MCP9473399.1
1 member(s) 1 organism(s)	CFB group bacteria	DUF3365 domain-containing protein [Bacteroidota bacterium]	116	116	0.93	4e-23	28.5	189	MGE5240130.1
4 member(s) 3 organism(s)	g-proteobacteria	Tll0287-like domain-containing protein [Spectribacter acetivorans]	116	116	0.94	4e-23	25.38	190	WP_311660338.1
1 member(s) 1 organism(s)	g-proteobacteria	DUF3365 domain-containing protein [Gammaproteobacteria bacterium]	116	116	0.94	4e-23	26.4	192	HEB57390.1
1 member(s) 1 organism(s)	bacteria	DUF3365 domain-containing protein [Acidobacteriota bacterium]	116	116	0.93	4e-23	29.23	192	MGE5236004.1
1 member(s) 1 organism(s)	b-proteobacteria	DUF3365 domain-containing protein [Burkholderiales bacterium]	116	116	0.95	4e-23	29.7	192	HEU5283850.1
1 member(s) 1 organism(s)	g-proteobacteria	DUF3365 domain-containing protein [Gammaproteobacteria bacterium]	116	116	0.85	4e-23	28.18	192	NOQ88333.1
1 member(s) 1 organism(s)	bacteria	DUF3365 domain-containing protein [Planctomycetota bacterium]	116	116	0.93	4e-23	28.04	265	MEK7776556.1
1 member(s) 1 organism(s)	a-proteobacteria	hypothetical protein [Parvularcula sp.]	116	116	0.93	4e-23	26.4	271	MAW82080.1
1 member(s) 1 organism(s)	g-proteobacteria	DUF3365 domain-containing protein [Steroidobacteraceae bacterium]	116	116	0.88	4e-23	25	198	MCU0976643.1
1 member(s) 1 organism(s)	proteobacteria	DUF3365 domain-containing protein [Pseudomonadota bacterium]	116	116	0.92	4e-23	26.4	198	MEW5942995.1
2 member(s) 1 organism(s)	g-proteobacteria	DUF3365 domain-containing protein [Haliea sp.]	116	116	0.94	4e-23	27.55	198	MBK6739118.1
1 member(s) 1 organism(s)	d-proteobacteria	MAG: hypothetical protein A2W09_01085 [Deltaproteobacteria bacterium RBG_16_50_11]	116	116	0.92	4e-23	28.57	199	OGP70404.1
1 member(s) 1 organism(s)	g-proteobacteria	DUF3365 domain-containing protein [Porticoccaceae bacterium]	116	116	0.93	4e-23	26.4	201	MEZ5528915.1
1 member(s) 1 organism(s)	a-proteobacteria	Tll0287-like domain-containing protein [Ferruginivarius sediminum]	116	116	0.93	4e-23	30.05	289	WP_114580429.1
1 member(s) 1 organism(s)	bacteria	DUF3365 domain-containing protein [Nitrospira sp.]	116	116	0.95	4e-23	26.26	204	MCA9421112.1
2 member(s) 1 organism(s)	g-proteobacteria	Tll0287-like domain-containing protein [Rehaibacterium terrae]	116	116	0.95	4e-23	28.78	204	WP_409618547.1
1 member(s) 1 organism(s)	aquificales	Tll0287-like domain-containing protein [Persephonella sp.]	116	116	0.95	4e-23	26.37	204	WP_456384903.1
1 member(s) 1 organism(s)	g-proteobacteria	DUF3365 domain-containing protein [Thiogranum sp.]	116	116	0.92	4e-23	26.42	206	MCO6411435.1
1 member(s) 1 organism(s)	bacteria	DUF3365 domain-containing protein [Gemmatimonadales bacterium]	116	116	0.84	4e-23	32.37	208	HLV26414.1
3 member(s) 2 organism(s)	proteobacteria	hypothetical protein [Pseudomonadota bacterium]	116	116	0.93	4e-23	22.68	208	MEK0432775.1
1 member(s) 1 organism(s)	bacteria	DUF3365 domain-containing protein [Vicinamibacteria bacterium]	116	116	0.86	4e-23	28.65	212	MGE0453097.1
3 member(s) 1 organism(s)	b-proteobacteria	Tll0287-like domain-containing protein [Polaromonas sp.]	116	116	0.93	4e-23	27.18	217	WP_293633693.1
1 member(s) 1 organism(s)	bacteria	hypothetical protein [Planctomycetota bacterium]	116	116	0.93	4e-23	28.57	361	MDQ1274143.1
1 member(s) 1 organism(s)	bacteria	DUF3365 domain-containing protein [Planctomycetota bacterium]	116	116	0.93	5e-23	28.04	383	MEK7297946.1
1 member(s) 1 organism(s)	g-proteobacteria	Tll0287-like domain-containing protein [Sulfurifustis variabilis]	116	116	0.95	5e-23	29.38	185	WP_096462773.1
1 member(s) 1 organism(s)	bacteria	DUF3365 domain-containing protein [Bryobacteraceae bacterium]	116	116	0.94	5e-23	26.94	185	MEJ5367021.1
4 member(s) 4 organism(s)	proteobacteria	hypothetical protein [Gallionellaceae bacterium]	116	116	0.91	5e-23	29.73	186	HCI14818.1
6 member(s) 5 organism(s)	g-proteobacteria	Tll0287-like domain-containing protein [uncultured Alcanivorax sp.]	116	116	0.95	5e-23	25.64	187	WP_288368047.1
1 member(s) 1 organism(s)	bacteria	DUF3365 domain-containing protein [bacterium]	116	116	0.94	5e-23	24.06	188	NCN41478.1
1 member(s) 1 organism(s)	a-proteobacteria	Tll0287-like domain-containing protein [Polymorphobacter sp.]	116	116	0.93	5e-23	28.8	189	WP_416906990.1
1 member(s) 1 organism(s)	b-proteobacteria	MAG: hypothetical protein AUK51_05680 [Comamonadaceae bacterium CG2_30_59_20]	116	116	0.95	5e-23	32	189	OIP18111.1
1 member(s) 1 organism(s)	g-proteobacteria	DUF3365 domain-containing protein [Gammaproteobacteria bacterium]	116	116	0.97	5e-23	27.64	192	MGD2075573.1
1 member(s) 1 organism(s)	b-proteobacteria	DUF3365 domain-containing protein [Burkholderiales bacterium]	116	116	0.95	5e-23	29.8	193	HTT36963.1
2 member(s) 1 organism(s)	g-proteobacteria	MAG: DUF3365 domain-containing protein [Gammaproteobacteria bacterium]	116	116	0.92	5e-23	27.23	193	RMG50074.1
1 member(s) 1 organism(s)	a-proteobacteria	Tll0287-like domain-containing protein [Phenylobacterium sp.]	116	116	0.99	5e-23	26.87	196	WP_409610905.1
1 member(s) 1 organism(s)	bacteria	DUF3365 domain-containing protein [Ignavibacterium sp.]	116	116	0.92	5e-23	27.37	197	MCS7053200.1
1 member(s) 1 organism(s)	bacteria	DUF3365 domain-containing protein [Planctomycetota bacterium]	116	116	0.93	5e-23	28.04	585	MEK6729146.1
1 member(s) 1 organism(s)	a-proteobacteria	DUF3365 domain-containing protein [Hyphomicrobium sp.]	116	116	0.9	5e-23	28.34	198	MEQ1651733.1
1 member(s) 1 organism(s)	bacteria	DUF3365 domain-containing protein [bacterium AH-315-E07]	116	116	0.91	5e-23	26.42	199	MBN4073712.1
1 member(s) 1 organism(s)	bacteria	DUF3365 domain-containing protein [Blastocatellia bacterium]	116	116	0.91	5e-23	29.79	202	MDX2033988.1
1 member(s) 1 organism(s)	a-proteobacteria	DUF3365 domain-containing protein [Rhodospirillales bacterium]	116	116	0.92	5e-23	28.27	290	MBO6520145.1
1 member(s) 1 organism(s)	g-proteobacteria	DUF3365 domain-containing protein [Lysobacteraceae bacterium]	116	116	0.94	6e-23	26.77	299	HHW75526.1
8 member(s) 5 organism(s)	bacteria	response regulator [Candidatus Jettenia sp. AMX1]	116	116	0.93	6e-23	28.57	808	WP_007221051.1
1 member(s) 1 organism(s)	g-proteobacteria	Tll0287-like domain-containing protein [Pseudoxanthomonas kalamensis]	116	116	0.87	6e-23	29.73	213	WP_162455682.1
1 member(s) 1 organism(s)	bacteria	DUF3365 domain-containing protein [Planctomycetota bacterium]	116	116	0.8	6e-23	28.05	1009	MBW8038579.1
1 member(s) 1 organism(s)	verrucomicrobia	glutamate synthase [Verrucomicrobiales bacterium]	116	116	0.93	6e-23	28.06	220	MAS96852.1
1 member(s) 1 organism(s)	bacteria	DUF3365 domain-containing protein [Desulfuromonadales bacterium]	116	116	0.63	6e-23	30.23	411	MFA5515144.1
1 member(s) 1 organism(s)	bacteria	DUF3365 domain-containing protein [Desulfuromonadales bacterium]	116	116	0.82	6e-23	26.38	414	HEY7745001.1
3 member(s) 2 organism(s)	g-proteobacteria	Tll0287-like domain-containing protein [Stutzerimonas stutzeri]	115	115	0.95	6e-23	29.38	184	WP_256051270.1
1 member(s) 1 organism(s)	g-proteobacteria	DUF3365 domain-containing protein [Gammaproteobacteria bacterium]	115	115	0.94	6e-23	25.77	184	MYF10396.1
7 member(s) 5 organism(s)	g-proteobacteria	Tll0287-like domain-containing protein [Stutzerimonas stutzeri]	115	115	0.95	7e-23	26.84	185	WP_015276490.1
1 member(s) 1 organism(s)	bacteria	MAG: glutamate synthase [bacterium (Candidatus Blackallbacteria) CG18_big_fil_WC_8_21_14_2_50_49_26]	115	115	0.91	7e-23	28.49	188	PIQ24376.1
1 member(s) 1 organism(s)	b-proteobacteria	DUF3365 domain-containing protein [Betaproteobacteria bacterium]	115	115	0.93	7e-23	27.46	188	MBI3149801.1
1 member(s) 1 organism(s)	g-proteobacteria	DUF3365 domain-containing protein [Pseudomonadales bacterium]	115	115	0.8	7e-23	30.49	188	MBP8924473.1
1 member(s) 1 organism(s)	g-proteobacteria	Tll0287-like domain-containing protein [Pseudohongiellaceae bacterium]	116	116	0.9	7e-23	27.13	255	MGA0805526.1
1 member(s) 1 organism(s)	CFB group bacteria	DUF3365 domain-containing protein [Chitinophagaceae bacterium]	115	115	0.92	7e-23	26.74	189	MCO5236778.1
1 member(s) 1 organism(s)	b-proteobacteria	MAG: hypothetical protein COY49_01075 [Comamonadaceae bacterium CG_4_10_14_0_8_um_filter_57_29]	115	115	0.92	7e-23	30.89	189	PIZ23868.1
1 member(s) 1 organism(s)	bacteria	DUF3365 domain-containing protein [Bryobacteraceae bacterium]	115	115	0.9	7e-23	29.19	190	HPT28550.1
1 member(s) 1 organism(s)	bacteria	DUF3365 domain-containing protein [Thermoanaerobaculaceae bacterium]	115	115	0.94	7e-23	27.5	192	MDD5564919.1
1 member(s) 1 organism(s)	a-proteobacteria	DUF3365 domain-containing protein [Rhodospirillales bacterium]	115	115	0.95	7e-23	27.27	192	MDH3595527.1
3 member(s) 2 organism(s)	b-proteobacteria	Tll0287-like domain-containing protein [Nitrosomonas sp.]	115	115	0.99	7e-23	29.06	192	WP_292952576.1
1 member(s) 1 organism(s)	CFB group bacteria	DUF3365 domain-containing protein [Chitinophagaceae bacterium]	115	115	0.92	7e-23	25.65	193	HRO69122.1
2 member(s) 1 organism(s)	g-proteobacteria	DUF3365 domain-containing protein [Gammaproteobacteria bacterium]	115	115	0.91	7e-23	28.72	193	HEY9149460.1
1 member(s) 1 organism(s)	g-proteobacteria	MAG: hypothetical protein AMJ53_01955 [Gammaproteobacteria bacterium SG8_11]	115	115	0.92	7e-23	25.52	193	KPJ95795.1
1 member(s) 1 organism(s)	g-proteobacteria	DUF3365 domain-containing protein [Halofilum sp. (in: g-proteobacteria)]	115	115	0.95	7e-23	24.5	193	MDZ7827940.1
1 member(s) 1 organism(s)	b-proteobacteria	DUF3365 domain-containing protein [Rubrivivax sp.]	115	115	0.95	7e-23	27.55	193	HMO44992.1
1 member(s) 1 organism(s)	a-proteobacteria	DUF3365 domain-containing protein [Alphaproteobacteria bacterium]	115	115	0.95	7e-23	25.64	193	MDH3231590.1
1 member(s) 1 organism(s)	a-proteobacteria	Tll0287-like domain-containing protein [Tistlia consotensis]	115	115	0.9	7e-23	28.27	194	WP_085124055.1
1 member(s) 1 organism(s)	g-proteobacteria	DUF3365 domain-containing protein [Wenzhouxiangellaceae bacterium]	115	115	0.9	7e-23	31.41	195	HMB37849.1
1 member(s) 1 organism(s)	a-proteobacteria	Tll0287-like domain-containing protein [Methyloceanibacter sp. wino2]	115	115	0.9	7e-23	29.03	195	WP_108683455.1
1 member(s) 1 organism(s)	CFB group bacteria	MAG: DUF3365 domain-containing protein [Flammeovirgaceae bacterium]	115	115	0.93	7e-23	30.89	195	QOI97691.1
1 member(s) 1 organism(s)	proteobacteria	hypothetical protein [Pseudomonadota bacterium]	115	115	0.93	7e-23	29.5	195	MDQ1258942.1
1 member(s) 1 organism(s)	b-proteobacteria	Tll0287-like domain-containing protein [Rhodoferax sp.]	115	115	0.95	7e-23	31.5	196	WP_300120523.1
1 member(s) 1 organism(s)	CFB group bacteria	DUF3365 domain-containing protein [Bacteroidota bacterium]	115	115	0.94	7e-23	29.23	197	MGA9115337.1
1 member(s) 1 organism(s)	bacteria	MAG: DUF3365 domain-containing protein [Deltaproteobacteria bacterium]	115	115	0.92	7e-23	29.1	198	RPJ43670.1
1 member(s) 1 organism(s)	bacteria	DUF3365 domain-containing protein [Ignavibacteria bacterium]	115	115	0.94	7e-23	27.72	201	MDH3253073.1
1 member(s) 1 organism(s)	b-proteobacteria	DUF3365 domain-containing protein [Methylophilus sp.]	115	115	0.96	7e-23	28.28	203	MDX1915579.1
1 member(s) 1 organism(s)	g-proteobacteria	Tll0287-like domain-containing protein [Vreelandella halophila]	115	115	0.91	7e-23	27.13	203	WP_077531354.1
1 member(s) 1 organism(s)	g-proteobacteria	DUF3365 domain-containing protein [Gammaproteobacteria bacterium]	115	115	0.92	7e-23	27.23	204	HKK14796.1
4 member(s) 3 organism(s)	b-proteobacteria	DUF3365 domain-containing protein [Burkholderiales bacterium]	115	115	0.93	8e-23	24.1	208	MFN6058986.1
1 member(s) 1 organism(s)	bacteria	DUF3365 domain-containing protein [Candidatus Zixiibacteriota bacterium]	115	115	0.94	8e-23	26.96	216	MDD3731074.1
1 member(s) 1 organism(s)	g-proteobacteria	DUF3365 domain-containing protein [Gammaproteobacteria bacterium]	116	116	0.94	8e-23	24.41	346	MCC6173093.1
1 member(s) 1 organism(s)	g-proteobacteria	DUF3365 domain-containing protein [Oceanospirillaceae bacterium]	115	115	0.93	8e-23	29.57	179	MCP5350968.1
1 member(s) 1 organism(s)	bacteria	c-type heme family protein [Trichlorobacter ammonificans]	116	116	0.99	9e-23	23.9	401	WP_305731281.1
2 member(s) 2 organism(s)	bacteria	c-type heme family protein [Desulfuromonas soudanensis]	116	116	0.93	9e-23	25.95	411	WP_053552093.1
1 member(s) 1 organism(s)	g-proteobacteria	hypothetical protein [Oceanospirillaceae bacterium]	115	115	0.94	9e-23	29.63	187	MAQ99592.1
2 member(s) 1 organism(s)	b-proteobacteria	DUF3365 domain-containing protein [Burkholderiales bacterium]	115	115	0.92	9e-23	26.67	189	HET9702024.1
1 member(s) 1 organism(s)	a-proteobacteria	DUF3365 domain-containing protein [Rhodospirillales bacterium]	115	115	0.93	9e-23	25.91	192	MCU0893676.1
1 member(s) 1 organism(s)	bacteria	DUF3365 domain-containing protein [Desulfobacterales bacterium]	115	115	0.91	9e-23	28.72	192	HFQ81581.1
1 member(s) 1 organism(s)	g-proteobacteria	DUF3365 domain-containing protein [Gammaproteobacteria bacterium]	115	115	0.93	9e-23	23.44	193	MDH5573028.1
1 member(s) 1 organism(s)	g-proteobacteria	DUF3365 domain-containing protein [Candidatus Competibacter sp.]	115	115	0.81	9e-23	27.91	268	HRD65893.1
1 member(s) 1 organism(s)	cyanobacteria	DUF3365 domain-containing protein [Cyanobacteriota bacterium]	115	115	0.94	9e-23	27.41	194	MEK7431742.1
1 member(s) 1 organism(s)	bacteria	MAG: DUF3365 domain-containing protein, partial [Deltaproteobacteria bacterium]	115	115	0.96	9e-23	26.9	269	RMF48185.1
1 member(s) 1 organism(s)	CFB group bacteria	Tll0287-like domain-containing protein [Agriterribacter sp.]	115	115	0.91	1e-22	32.26	195	WP_324585049.1
1 member(s) 1 organism(s)	a-proteobacteria	Tll0287-like domain-containing protein [Kordiimonas marina]	115	115	0.98	1e-22	25.76	196	WP_247118561.1
1 member(s) 1 organism(s)	a-proteobacteria	DUF3365 domain-containing protein [Kiloniellales bacterium]	115	115	0.95	1e-22	27.55	196	MDJ0945932.1
1 member(s) 1 organism(s)	proteobacteria	DUF3365 domain-containing protein [Pseudomonadota bacterium]	115	115	0.95	1e-22	28.5	197	MEM7613214.1
1 member(s) 1 organism(s)	g-proteobacteria	DUF3365 domain-containing protein [Gammaproteobacteria bacterium]	115	115	0.95	1e-22	29.95	198	NJD30395.1
1 member(s) 1 organism(s)	GNS bacteria	methyl-accepting chemotaxis protein [Chloroflexota bacterium]	116	116	0.58	1e-22	33.06	618	MEA3341419.1
1 member(s) 1 organism(s)	bacteria	DUF3365 domain-containing protein [Desulfosoma profundi]	115	115	0.97	1e-22	26.87	199	BGS12059.1
2 member(s) 2 organism(s)	proteobacteria	DUF3365 domain-containing protein [Methylotenera sp.]	115	115	0.91	1e-22	24.61	199	MCF8170593.1
1 member(s) 1 organism(s)	a-proteobacteria	DUF3365 domain-containing protein [Inquilinus sp.]	115	115	0.91	1e-22	28.34	282	NNG04837.1
1 member(s) 1 organism(s)	bacteria	DUF3365 domain-containing protein [Phycisphaeraceae bacterium]	115	115	0.93	1e-22	26.56	200	NQV35618.1
2 member(s) 1 organism(s)	g-proteobacteria	DUF3365 domain-containing protein [Gammaproteobacteria bacterium]	115	115	0.89	1e-22	26.49	202	HKJ10184.1
1 member(s) 1 organism(s)	bacteria	DUF3365 domain-containing protein [Bdellovibrionales bacterium]	115	115	0.95	1e-22	30.69	205	MCB0359385.1
1 member(s) 1 organism(s)	g-proteobacteria	DUF3365 domain-containing protein [Candidatus Competibacteraceae bacterium]	115	115	0.96	1e-22	25.37	300	MCB1826160.1
2 member(s) 1 organism(s)	bacteria	response regulator [Candidatus Brocadiaceae bacterium]	116	116	0.76	1e-22	33.33	804	MFO0794153.1
2 member(s) 2 organism(s)	bacteria	DUF3365 domain-containing protein [bacterium]	115	115	0.92	1e-22	25.79	218	MEP0827644.1
1 member(s) 1 organism(s)	bacteria	Tll0287-like domain-containing protein [Candidatus Calescibacterium sp.]	115	115	0.73	1e-22	30.92	218	MFZ8804017.1
1 member(s) 1 organism(s)	bacteria	DUF3365 domain-containing protein [Candidatus Zixiibacteriota bacterium]	115	115	0.98	1e-22	25.12	219	HKK20421.1
1 member(s) 1 organism(s)	bacteria	MAG: hypothetical protein CVT49_11905 [candidate division Zixibacteria bacterium HGW-Zixibacteria-1]	115	115	0.81	1e-22	28.92	221	PKK82772.1
1 member(s) 1 organism(s)	bacteria	DUF3365 domain-containing protein [Thermoanaerobaculia bacterium]	115	115	0.9	1e-22	30.85	234	MEO8195986.1
2 member(s) 1 organism(s)	bacteria	MAG: hypothetical protein Tsb0017_17410 [Geothermobacteraceae bacterium]	115	115	0.96	1e-22	26.9	413	GAB4560502.1
1 member(s) 1 organism(s)	bacteria	DUF3365 domain-containing protein [Myxococcota bacterium]	115	115	0.9	1e-22	25.67	240	MCL4684433.1
1 member(s) 1 organism(s)	bacteria	DUF3365 domain-containing protein [Nitrospirales bacterium]	114	114	0.88	1e-22	29.03	184	MFI5223913.1
1 member(s) 1 organism(s)	g-proteobacteria	Tll0287-like domain-containing protein [Pseudomonas sp. NW5]	114	114	0.9	1e-22	28.49	184	WP_250004845.1
1 member(s) 1 organism(s)	bacteria	MAG: DUF3365 domain-containing protein [Deltaproteobacteria bacterium]	114	114	0.95	1e-22	27.32	187	GAB4364585.1
1 member(s) 1 organism(s)	g-proteobacteria	DUF3365 domain-containing protein [Thiotrichales bacterium]	114	114	0.92	1e-22	26.42	188	HHH45672.1
1 member(s) 1 organism(s)	b-proteobacteria	DUF3365 domain-containing protein [Burkholderiales bacterium]	114	114	0.93	1e-22	28.12	189	MEO5862304.1
1 member(s) 1 organism(s)	b-proteobacteria	MAG: DUF3365 domain-containing protein [Burkholderiales bacterium]	114	114	0.85	1e-22	30.27	189	UCH19148.1
1 member(s) 1 organism(s)	bacteria	DUF3365 domain-containing protein [Myxococcota bacterium]	114	114	0.95	1e-22	28.19	190	MDX1649616.1
4 member(s) 2 organism(s)	g-proteobacteria	Tll0287-like domain-containing protein [Neptuniibacter pectenicola]	114	114	0.82	1e-22	33.52	190	WP_067986694.1
1 member(s) 1 organism(s)	bacteria	MAG: hypothetical protein AYP45_02900 [Candidatus Brocadia carolinensis]	115	115	0.8	1e-22	31.21	513	OOP57505.1
2 member(s) 1 organism(s)	b-proteobacteria	DUF3365 domain-containing protein [Burkholderiales bacterium]	114	114	0.94	1e-22	28.21	191	MCL4801907.1
8 member(s) 7 organism(s)	b-proteobacteria	Tll0287-like domain-containing protein [Aromatoleum toluclasticum]	114	114	0.9	1e-22	28.72	191	WP_018992524.1
2 member(s) 1 organism(s)	bacteria	DUF3365 domain-containing protein [Nitrospiraceae bacterium]	114	114	0.98	1e-22	24.63	194	MDA8326770.1
1 member(s) 1 organism(s)	a-proteobacteria	DUF3365 domain-containing protein [Hyphomicrobium sp.]	114	114	0.91	1e-22	29.1	195	HMN37017.1
3 member(s) 3 organism(s)	g-proteobacteria	Tll0287-like domain-containing protein [Methylobacter marinus]	114	114	0.93	1e-22	24.48	195	WP_156830471.1
1 member(s) 1 organism(s)	a-proteobacteria	DUF3365 domain-containing protein [Hyphomicrobiaceae bacterium]	114	114	0.91	1e-22	28.5	195	MCB1513804.1
1 member(s) 1 organism(s)	g-proteobacteria	DUF3365 domain-containing protein [Gammaproteobacteria bacterium]	115	115	0.95	1e-22	24.49	272	HHO68438.1
1 member(s) 1 organism(s)	bacteria	DUF3365 domain-containing protein [Deltaproteobacteria bacterium]	114	114	0.92	1e-22	29.1	198	MCX5914388.1
1 member(s) 1 organism(s)	b-proteobacteria	DUF3365 domain-containing protein [Sulfuriferula sp.]	114	114	0.92	1e-22	25.13	199	MEQ1666861.1
1 member(s) 1 organism(s)	bacteria	DUF3365 domain-containing protein [Gemmatimonadales bacterium]	114	114	0.9	1e-22	32.79	200	HEX5820122.1
1 member(s) 1 organism(s)	b-proteobacteria	DUF3365 domain-containing protein [Rubrivivax sp.]	114	114	0.94	1e-22	26.8	200	MDP1900606.1
1 member(s) 1 organism(s)	bacteria	DUF3365 domain-containing protein [Longimicrobiales bacterium]	114	114	0.94	1e-22	27.27	202	HSJ32583.1
1 member(s) 1 organism(s)	g-proteobacteria	hypothetical protein [Steroidobacteraceae bacterium]	114	114	0.9	1e-22	28.42	203	MBV6417229.1
1 member(s) 1 organism(s)	b-proteobacteria	Protein of unknown function DUF3365 [Oxalobacteraceae bacterium]	114	114	0.93	1e-22	29.23	204	CAM8635910.1
2 member(s) 1 organism(s)	a-proteobacteria	DUF3365 domain-containing protein [Hyphomicrobium sp.]	114	114	0.92	1e-22	27.84	204	MBK9078168.1
1 member(s) 1 organism(s)	proteobacteria	DUF3365 domain-containing protein [Pseudomonadota bacterium]	114	114	0.94	1e-22	30.46	204	MEO1205544.1
2 member(s) 1 organism(s)	aquificales	Tll0287-like domain-containing protein [Persephonella sp.]	114	114	0.74	1e-22	27.45	205	WP_457643108.1
1 member(s) 1 organism(s)	a-proteobacteria	Tll0287-like domain-containing protein [Rhodovibrio sodomensis]	114	114	0.94	1e-22	28.36	206	WP_200342082.1
2 member(s) 2 organism(s)	bacteria	conserved hypothetical protein [Candidatus Brocadia pituitae]	115	115	0.8	1e-22	29.94	808	BBO15793.1
2 member(s) 1 organism(s)	bacteria	MAG: two-component sensor kinase [Candidatus Brocadia fulgida]	115	115	0.94	1e-22	29.17	809	KKO18209.1
1 member(s) 1 organism(s)	g-proteobacteria	DUF3365 domain-containing protein [Chromatiales bacterium]	114	114	0.83	1e-22	28.07	167	MGD2119501.1
1 member(s) 1 organism(s)	bacteria	methyl-accepting chemotaxis protein [bacterium]	115	115	0.77	1e-22	30.07	869	MDT8317196.1
1 member(s) 1 organism(s)	bacteria	DUF3365 domain-containing protein [Longimicrobiales bacterium]	114	114	0.92	1e-22	26.8	212	HUG41264.1
1 member(s) 1 organism(s)	bacteria	DUF3365 domain-containing protein [Candidatus Zixiibacteriota bacterium]	114	114	0.92	1e-22	26.47	218	MFZ1684995.1
1 member(s) 1 organism(s)	bacteria	Tll0287-like domain-containing protein [Thermosulfuriphilus ammonigenes]	114	114	0.95	1e-22	29.15	222	WP_166032010.1
2 member(s) 1 organism(s)	bacteria	c-type heme family protein [Geomonas sp.]	115	115	0.99	2e-22	26.5	384	WP_324080185.1
5 member(s) 2 organism(s)	bacteria	c-type heme family protein [Trichlorobacter sp.]	115	115	0.93	2e-22	27.47	401	WP_320371556.1
1 member(s) 1 organism(s)	bacteria	c-type heme family protein [Geobacter sp. AOG2]	115	115	0.91	2e-22	26.09	403	WP_223923681.1
2 member(s) 2 organism(s)	bacteria	c-type heme family protein [uncultured Desulfuromonas sp.]	115	115	0.97	2e-22	26.56	411	WP_298037895.1
1 member(s) 1 organism(s)	g-proteobacteria	DUF3365 domain-containing protein [Lysobacterales bacterium]	114	114	0.91	2e-22	26.74	187	MGD2128728.1
1 member(s) 1 organism(s)	CFB group bacteria	Tll0287-like domain-containing protein [Robiginitalea aestuariiviva]	114	114	0.98	2e-22	25.51	187	WP_277706714.1
1 member(s) 1 organism(s)	g-proteobacteria	DUF3365 domain-containing protein [Gammaproteobacteria bacterium]	114	114	0.95	2e-22	29.23	187	MDJ0863812.1
7 member(s) 3 organism(s)	g-proteobacteria	Tll0287-like domain-containing protein [Spongiibacter marinus]	114	114	0.93	2e-22	25.53	187	WP_027873577.1
1 member(s) 1 organism(s)	g-proteobacteria	DUF3365 domain-containing protein [Gammaproteobacteria bacterium]	114	114	0.95	2e-22	26.67	188	MDH5570649.1
1 member(s) 1 organism(s)	b-proteobacteria	DUF3365 domain-containing protein [Betaproteobacteria bacterium]	114	114	0.91	2e-22	26.06	189	MBI4741086.1
3 member(s) 3 organism(s)	proteobacteria	Tll0287-like domain-containing protein [Alcanivorax sp. S6407]	114	114	0.92	2e-22	23.44	190	WP_246972373.1
1 member(s) 1 organism(s)	g-proteobacteria	Tll0287-like domain-containing protein [Thiocapsa imhoffii]	114	114	0.92	2e-22	28.42	190	WP_200387425.1
1 member(s) 1 organism(s)	b-proteobacteria	DUF3365 domain-containing protein [Gallionellaceae bacterium]	114	114	0.95	2e-22	23.86	191	HEY6096217.1
1 member(s) 1 organism(s)	g-proteobacteria	Tll0287-like domain-containing protein [Microbulbifer guangxiensis]	114	114	0.92	2e-22	26.32	191	WP_237068227.1
1 member(s) 1 organism(s)	g-proteobacteria	Tll0287-like domain-containing protein [Sulfurivirga sp.]	114	114	0.95	2e-22	27.69	191	WP_294946411.1
1 member(s) 1 organism(s)	g-proteobacteria	DUF3365 domain-containing protein [Gammaproteobacteria bacterium]	114	114	0.92	2e-22	28.27	192	MGB7930683.1
1 member(s) 1 organism(s)	a-proteobacteria	hypothetical protein [Rhodovibrio sodomensis]	114	114	0.94	2e-22	28.36	267	MBK1669741.1
1 member(s) 1 organism(s)	g-proteobacteria	Tll0287-like domain-containing protein [Natronospira bacteriovora]	114	114	0.94	2e-22	27.32	193	WP_306727559.1
1 member(s) 1 organism(s)	g-proteobacteria	DUF3365 domain-containing protein [Gammaproteobacteria bacterium]	114	114	0.95	2e-22	26.53	194	HKL77076.1
1 member(s) 1 organism(s)	CFB group bacteria	DUF3365 domain-containing protein [Chitinophagaceae bacterium]	114	114	0.95	2e-22	25.64	194	MBL7736303.1
1 member(s) 1 organism(s)	b-proteobacteria	MAG: hypothetical protein A2W21_12010 [Betaproteobacteria bacterium RBG_16_66_20]	114	114	0.95	2e-22	28.93	195	OFZ83721.1
1 member(s) 1 organism(s)	g-proteobacteria	DUF3365 domain-containing protein [Halorhodospira sp.]	114	114	0.92	2e-22	26.7	195	MFP4129252.1
1 member(s) 1 organism(s)	g-proteobacteria	DUF3365 domain-containing protein [Wenzhouxiangella sp.]	114	114	0.94	2e-22	28.43	195	HSH26982.1
1 member(s) 1 organism(s)	g-proteobacteria	DUF3365 domain-containing protein [Woeseiaceae bacterium]	114	114	0.92	2e-22	27.03	196	HLU07944.1
1 member(s) 1 organism(s)	b-proteobacteria	DUF3365 domain-containing protein [Thiobacillaceae bacterium]	114	114	0.91	2e-22	25.26	196	MGO9445566.1
1 member(s) 1 organism(s)	g-proteobacteria	Tll0287-like domain-containing protein [Aliiglaciecola sp. LCG003]	114	114	0.89	2e-22	26.92	196	WP_286286598.1
1 member(s) 1 organism(s)	b-proteobacteria	Tll0287-like domain-containing protein [Rubrivivax sp.]	114	114	0.94	2e-22	30.93	197	MGL6111321.1
1 member(s) 1 organism(s)	aquificales	Tll0287-like domain-containing protein [Sulfurihydrogenibium sp.]	114	114	0.81	2e-22	27.49	197	WP_297888035.1
1 member(s) 1 organism(s)	g-proteobacteria	Tll0287-like domain-containing protein [Solimonas variicoloris]	114	114	0.9	2e-22	26.06	199	WP_026353152.1
1 member(s) 1 organism(s)	a-proteobacteria	DUF3365 domain-containing protein [Hyphomicrobiaceae bacterium]	114	114	0.93	2e-22	27.32	199	MDX2259906.1
1 member(s) 1 organism(s)	g-proteobacteria	Tll0287-like domain-containing protein [Pseudomaricurvus sp.]	114	114	0.89	2e-22	31.67	200	WP_439135685.1
1 member(s) 1 organism(s)	g-proteobacteria	MAG: DUF3365 domain-containing protein [Wenzhouxiangellaceae bacterium]	114	114	0.94	2e-22	26.9	201	GAB4168987.1
1 member(s) 1 organism(s)	a-proteobacteria	Tll0287-like domain-containing protein [Hyphomonas sp.]	114	114	0.93	2e-22	30.26	203	WP_371310975.1
1 member(s) 1 organism(s)	g-proteobacteria	DUF3365 domain-containing protein [Gammaproteobacteria bacterium]	114	114	0.93	2e-22	25.26	203	MDH3673422.1
5 member(s) 2 organism(s)	g-proteobacteria	DUF3365 domain-containing protein [Candidatus Competibacteraceae bacterium]	114	114	0.94	2e-22	25.25	300	MCB1768884.1
1 member(s) 1 organism(s)	bacteria	DUF3365 domain-containing protein [Acidobacteriota bacterium]	114	114	0.95	2e-22	26.24	205	MBS1810639.1
1 member(s) 1 organism(s)	bacteria	DUF3365 domain-containing protein [Nitrospira sp.]	114	114	0.93	2e-22	23.88	208	MCA9471081.1
1 member(s) 1 organism(s)	bacteria	DUF3365 domain-containing protein [Longimicrobiales bacterium]	114	114	0.91	2e-22	28.8	211	HSH44717.1
6 member(s) 1 organism(s)	g-proteobacteria	Tll0287-like domain-containing protein [Steroidobacteraceae bacterium]	113	113	0.9	2e-22	30.43	180	MFZ8965229.1
1 member(s) 1 organism(s)	bacteria	c-type heme family protein [Desulfuromonas sp. DDH964]	114	114	0.96	2e-22	27.41	411	WP_066724167.1
1 member(s) 1 organism(s)	bacteria	MAG TPA: hypothetical protein Jin0093_09290 [Geothermobacteraceae bacterium]	114	114	0.8	2e-22	28.93	414	IAA28821.1
1 member(s) 1 organism(s)	g-proteobacteria	Tll0287-like domain-containing protein [Pseudidiomarina salilacus]	113	113	0.9	2e-22	30.56	184	WP_411358053.1
2 member(s) 2 organism(s)	b-proteobacteria	DUF3365 domain-containing protein [Thiobacillus sp.]	113	113	0.94	2e-22	29.84	186	HUX30292.1
1 member(s) 1 organism(s)	b-proteobacteria	Tll0287-like domain-containing protein [Sulfuricella sp.]	113	113	0.94	2e-22	28.12	186	WP_325328076.1
1 member(s) 1 organism(s)	g-proteobacteria	Tll0287-like domain-containing protein [Marinobacter pelagius]	113	113	0.94	2e-22	31.22	186	WP_113863754.1
2 member(s) 1 organism(s)	b-proteobacteria	MAG: hypothetical protein FD157_844 [Rhodocyclaceae bacterium]	113	113	0.94	2e-22	29.17	186	KAF0166225.1
1 member(s) 1 organism(s)	b-proteobacteria	MAG: hypothetical protein A3K04_06370 [Gallionellales bacterium RBG_16_56_9]	113	113	0.92	2e-22	25.81	187	OGS93946.1
6 member(s) 1 organism(s)	b-proteobacteria	DUF3365 domain-containing protein [Azonexus sp.]	113	113	0.93	2e-22	26.15	187	MFZ1899030.1
1 member(s) 1 organism(s)	b-proteobacteria	DUF3365 domain-containing protein [Sulfuritalea sp.]	113	113	0.95	2e-22	27.6	187	MCF8151856.1
1 member(s) 1 organism(s)	g-proteobacteria	DUF3365 domain-containing protein [Gammaproteobacteria bacterium]	113	113	0.92	2e-22	29.1	187	MDH5631514.1
1 member(s) 1 organism(s)	g-proteobacteria	DUF3365 domain-containing protein [Gammaproteobacteria bacterium]	113	113	0.94	2e-22	27.84	188	MFP5382855.1
1 member(s) 1 organism(s)	b-proteobacteria	MAG: hypothetical protein A2045_01350 [Rhodocyclales bacterium GWA2_65_20]	113	113	0.95	2e-22	29.08	188	OHC69389.1
1 member(s) 1 organism(s)	g-proteobacteria	DUF3365 domain-containing protein [Gammaproteobacteria bacterium]	113	113	0.95	2e-22	27.92	189	MDT8451137.1
1 member(s) 1 organism(s)	g-proteobacteria	DUF3365 domain-containing protein [Pseudomonadales bacterium]	113	113	0.99	2e-22	26.77	189	MEQ8860523.1
1 member(s) 1 organism(s)	g-proteobacteria	Tll0287-like domain-containing protein [Neptuniibacter caesariensis]	113	113	0.92	2e-22	31.41	190	WP_007022119.1
9 member(s) 9 organism(s)	g-proteobacteria	Tll0287-like domain-containing protein [Neptuniibacter sp. QD34_54]	113	113	0.87	2e-22	27.96	190	WP_415882389.1
1 member(s) 1 organism(s)	b-proteobacteria	MAG: DUF3365 domain-containing protein [Gallionella sp.]	113	113	0.95	2e-22	23.98	190	TAN85392.1
1 member(s) 1 organism(s)	g-proteobacteria	DUF3365 domain-containing protein [Oceanobacter sp.]	113	113	0.94	2e-22	25.13	191	MFL0807391.1
1 member(s) 1 organism(s)	a-proteobacteria	Tll0287-like domain-containing protein [Defluviicoccus vanus]	113	113	0.94	2e-22	27.04	191	WP_190261175.1
1 member(s) 1 organism(s)	b-proteobacteria	Tll0287-like domain-containing protein [Sulfurimicrobium lacus]	113	113	0.95	2e-22	23.9	192	WP_173066625.1
2 member(s) 1 organism(s)	b-proteobacteria	DUF3365 domain-containing protein [Thiobacillaceae bacterium]	113	113	0.95	2e-22	26.53	192	MCS6786392.1
1 member(s) 1 organism(s)	g-proteobacteria	Tll0287-like domain-containing protein [Marinobacter azerbaijanicus]	113	113	0.94	2e-22	28.21	192	WP_285388918.1
1 member(s) 1 organism(s)	bacteria	DUF3365 domain-containing protein [Ignavibacteriota bacterium]	113	113	0.94	2e-22	25.51	193	MCB0729771.1
1 member(s) 1 organism(s)	g-proteobacteria	Tll0287-like domain-containing protein [Marinobacter sp.]	113	113	0.9	2e-22	27.17	195	WP_324082161.1
1 member(s) 1 organism(s)	bacteria	DUF3365 domain-containing protein [Nitrospiraceae bacterium]	113	113	0.93	2e-22	23.32	195	MDA8087513.1
2 member(s) 1 organism(s)	g-proteobacteria	DUF3365 domain-containing protein [Gammaproteobacteria bacterium]	113	113	0.95	2e-22	26.9	195	MGD8311742.1
1 member(s) 1 organism(s)	a-proteobacteria	DUF3365 domain-containing protein [Hyphomicrobiales bacterium]	113	113	0.92	2e-22	28.5	196	MDH3581192.1
2 member(s) 2 organism(s)	a-proteobacteria	DUF3365 domain-containing protein [Hyphomicrobiaceae bacterium]	113	113	0.92	2e-22	30.89	196	MEZ5898242.1
2 member(s) 1 organism(s)	verrucomicrobia	DUF3365 domain-containing protein [Verrucomicrobiia bacterium]	113	113	0.86	2e-22	29.48	197	MCB1090294.1
1 member(s) 1 organism(s)	bacteria	DUF3365 domain-containing protein [Candidatus Sulfobium sp.]	113	113	0.61	2e-22	29.01	197	MEJ2684018.1
1 member(s) 1 organism(s)	a-proteobacteria	DUF3365 domain-containing protein [Hyphomicrobium sp.]	113	113	0.93	2e-22	28.72	198	MEQ1715809.1
1 member(s) 1 organism(s)	verrucomicrobia	DUF3365 domain-containing protein [Verrucomicrobiales bacterium]	113	113	0.93	2e-22	28.14	198	MBL9156915.1
1 member(s) 1 organism(s)	g-proteobacteria	Tll0287-like domain-containing protein [Thiohalorhabdus sp.]	113	113	0.94	2e-22	25.77	199	WP_332319429.1
1 member(s) 1 organism(s)	bacteria	DUF3365 domain-containing protein [Gemmatimonadota bacterium]	113	113	0.95	2e-22	29.08	199	MFP4624058.1
2 member(s) 2 organism(s)	bacteria	DUF3365 domain-containing protein [bacterium]	113	113	0.95	2e-22	27.5	199	MCU0646076.1
1 member(s) 1 organism(s)	bacteria	DUF3365 domain-containing protein [Acidobacteriota bacterium]	113	113	0.92	2e-22	27.6	200	MDH3283214.1
1 member(s) 1 organism(s)	g-proteobacteria	DUF3365 domain-containing protein [Gammaproteobacteria bacterium]	113	113	0.94	2e-22	24.1	201	HHJ17996.1
2 member(s) 1 organism(s)	b-proteobacteria	Tll0287-like domain-containing protein [Thiobacillus sp.]	113	113	0.93	2e-22	26.87	202	WP_310446418.1
1 member(s) 1 organism(s)	bacteria	methyl-accepting chemotaxis protein [Deltaproteobacteria bacterium]	114	114	0.81	2e-22	27.11	749	MCP4162100.1
3 member(s) 3 organism(s)	proteobacteria	MULTISPECIES: Tll0287-like domain-containing protein [unclassified Pelomicrobium]	113	113	0.96	2e-22	29.8	203	WP_439933202.1
1 member(s) 1 organism(s)	bacteria	DUF3365 domain-containing protein [Gemmatimonadota bacterium]	113	113	0.92	2e-22	29.23	203	MDH4133095.1
1 member(s) 1 organism(s)	bacteria	DUF3365 domain-containing protein [Candidatus Zixiibacteriota bacterium]	113	113	0.93	3e-22	30.57	206	MCC6961994.1
1 member(s) 1 organism(s)	g-proteobacteria	DUF3365 domain-containing protein [Steroidobacteraceae bacterium]	113	113	0.97	3e-22	28.36	207	MGB5102332.1
1 member(s) 1 organism(s)	g-proteobacteria	DUF3365 domain-containing protein [Thiolinea sp.]	113	113	0.93	3e-22	26.96	208	MFI0397805.1
1 member(s) 1 organism(s)	b-proteobacteria	DUF3365 domain-containing protein [Burkholderiaceae bacterium]	113	113	0.91	3e-22	29.08	215	MFN5100842.1
1 member(s) 1 organism(s)	g-proteobacteria	Tll0287-like domain-containing protein [Alteromonas antoniana]	113	113	0.8	3e-22	27.16	172	WP_220100140.1
1 member(s) 1 organism(s)	bacteria	DUF3365 domain-containing protein [bacterium]	113	113	0.93	3e-22	29.06	221	MBK7142730.1
1 member(s) 1 organism(s)	bacteria	DUF3365 domain-containing protein [Polyangiaceae bacterium]	113	113	0.96	3e-22	27.18	227	HHH26805.1
1 member(s) 1 organism(s)	g-proteobacteria	Tll0287-like domain-containing protein [Thalassolituus sp. LLYu03]	113	113	0.82	3e-22	30.91	182	WP_430461253.1
1 member(s) 1 organism(s)	g-proteobacteria	DUF3365 domain-containing protein [Pseudomonas sp.]	113	113	0.94	3e-22	27.75	182	MFW9606676.1
2 member(s) 2 organism(s)	g-proteobacteria	Tll0287-like domain-containing protein [Pseudomonas sp.]	113	113	0.93	3e-22	27.27	182	WP_417704355.1
1 member(s) 1 organism(s)	verrucomicrobia	DUF3365 domain-containing protein [Chthoniobacterales bacterium]	113	113	0.91	3e-22	29.1	184	MBJ7392455.1
1 member(s) 1 organism(s)	g-proteobacteria	DUF3365 domain-containing protein [Gammaproteobacteria bacterium]	113	113	0.9	3e-22	27.27	185	NRA85671.1
2 member(s) 1 organism(s)	g-proteobacteria	DUF3365 domain-containing protein [Gammaproteobacteria bacterium]	113	113	0.95	3e-22	28.35	187	MCW9048098.1
1 member(s) 1 organism(s)	g-proteobacteria	DUF3365 domain-containing protein [Gammaproteobacteria bacterium]	113	113	0.9	3e-22	27.96	187	MGD8976756.1
1 member(s) 1 organism(s)	g-proteobacteria	Tll0287-like domain-containing protein [Wenzhouxiangella psychrophila]	113	113	0.94	3e-22	28.72	187	WP_376696683.1
2 member(s) 2 organism(s)	g-proteobacteria	Tll0287-like domain-containing protein [Marinobacter nitratireducens]	113	113	0.89	3e-22	28.88	189	WP_051669035.1
4 member(s) 2 organism(s)	b-proteobacteria	Tll0287-like domain-containing protein [Microvirgula aerodenitrificans]	113	113	0.95	3e-22	29.15	189	WP_028499776.1
1 member(s) 1 organism(s)	b-proteobacteria	DUF3365 domain-containing protein [Gallionellaceae bacterium]	113	113	0.95	3e-22	24.49	190	HEU0187926.1
1 member(s) 1 organism(s)	proteobacteria	DUF3365 domain-containing protein [Pseudomonadota bacterium]	113	113	0.94	3e-22	24.62	190	MEN8106735.1
1 member(s) 1 organism(s)	g-proteobacteria	hypothetical protein [Lysobacterales bacterium]	113	113	0.94	3e-22	28	191	MBL39106.1
1 member(s) 1 organism(s)	a-proteobacteria	DUF3365 domain-containing protein [Rhodospirillales bacterium]	113	113	0.93	3e-22	26.6	191	MCB9989577.1
1 member(s) 1 organism(s)	a-proteobacteria	DUF3365 domain-containing protein [Sphingomonadaceae bacterium]	113	113	0.91	3e-22	30.6	192	MFQ3595275.1
4 member(s) 3 organism(s)	a-proteobacteria	Tll0287-like domain-containing protein [Rhodomicrobium vannielii]	113	113	0.92	3e-22	29.47	193	WP_013420931.1
1 member(s) 1 organism(s)	a-proteobacteria	Tll0287-like domain-containing protein [Thermopetrobacter sp. TC1]	113	113	0.93	3e-22	27.55	195	WP_051929056.1
1 member(s) 1 organism(s)	a-proteobacteria	DUF3365 domain-containing protein [Hyphomicrobiaceae bacterium]	113	113	0.93	3e-22	28.21	195	MCB1505554.1
1 member(s) 1 organism(s)	b-proteobacteria	DUF3365 domain-containing protein [Thiobacillaceae bacterium]	113	113	0.94	3e-22	28.27	196	HMM47330.1
1 member(s) 1 organism(s)	bacteria	DUF3365 domain-containing protein [Ignavibacteria bacterium]	113	113	0.92	3e-22	23.83	198	NCS87897.1
1 member(s) 1 organism(s)	g-proteobacteria	MAG: glutamate synthase [Gammaproteobacteria bacterium]	113	113	0.92	3e-22	25.39	198	PIE41849.1
1 member(s) 1 organism(s)	CFB group bacteria	DUF3365 domain-containing protein [Bacteroidales bacterium]	113	113	0.95	3e-22	27.72	200	MCD4730363.1
2 member(s) 1 organism(s)	a-proteobacteria	DUF3365 domain-containing protein [Anderseniella sp.]	113	113	0.9	3e-22	27.51	293	NNJ76664.1
3 member(s) 1 organism(s)	g-proteobacteria	DUF3365 domain-containing protein [Thiogranum sp.]	113	113	0.91	3e-22	24.35	203	MCG6866929.1
1 member(s) 1 organism(s)	bacteria	DUF3365 domain-containing protein [Nitrospirota bacterium]	113	113	0.84	3e-22	23.86	204	MDH5564595.1
1 member(s) 1 organism(s)	bacteria	DUF3365 domain-containing protein [Nitrospirales bacterium]	113	113	0.95	3e-22	27.23	204	MGD9852360.1
5 member(s) 2 organism(s)	g-proteobacteria	DUF3365 domain-containing protein [Candidatus Competibacteraceae bacterium]	113	113	0.96	3e-22	26.37	300	MBK7984140.1
1 member(s) 1 organism(s)	bacteria	response regulator [Candidatus Loosdrechtia aerotolerans]	114	114	0.8	3e-22	31.21	806	MCF6157682.1
1 member(s) 1 organism(s)	g-proteobacteria	DUF3365 domain-containing protein [Gammaproteobacteria bacterium]	113	113	0.99	3e-22	26.79	207	HEY9198886.1
1 member(s) 1 organism(s)	bacteria	DUF3365 domain-containing protein [Candidatus Moduliflexus flocculans]	113	113	0.76	3e-22	32.08	207	MCK7482117.1
1 member(s) 1 organism(s)	g-proteobacteria	DUF3365 domain-containing protein [Stagnimonas sp.]	113	113	0.89	3e-22	26.09	208	MDO9453644.1
1 member(s) 1 organism(s)	bacteria	cytochrome c fa [Acidobacteriota bacterium]	113	113	0.93	4e-22	27.64	210	MBP1612136.1
3 member(s) 1 organism(s)	a-proteobacteria	Tll0287-like domain-containing protein [Rhodothalassium salexigens]	113	113	0.94	4e-22	27.8	211	WP_201154394.1
1 member(s) 1 organism(s)	b-proteobacteria	hypothetical protein DAI18_18550 [Microvirgula aerodenitrificans]	113	113	0.95	4e-22	29.15	213	AVY95821.1
1 member(s) 1 organism(s)	g-proteobacteria	DUF3365 domain-containing protein [Lysobacteraceae bacterium]	113	113	0.92	4e-22	28.19	327	MEZ5455332.1
3 member(s) 2 organism(s)	g-proteobacteria	DUF3365 domain-containing protein [Aquimonas sp.]	113	113	0.98	4e-22	27.8	327	HRD71972.1
1 member(s) 1 organism(s)	g-proteobacteria	DUF3365 domain-containing protein [Methylococcaceae bacterium]	113	113	0.87	4e-22	27.68	214	MFA5924099.1
1 member(s) 1 organism(s)	g-proteobacteria	DUF3365 domain-containing protein [Gammaproteobacteria bacterium]	113	113	0.84	4e-22	28.57	214	MBN1236976.1
1 member(s) 1 organism(s)	g-proteobacteria	Tll0287-like domain-containing protein [Thiothrix nivea]	113	113	0.87	4e-22	29.38	218	WP_002707933.1
1 member(s) 1 organism(s)	bacteria	DUF3365 domain-containing protein [Bryobacterales bacterium]	113	113	0.93	4e-22	29.84	222	MCU0229660.1
1 member(s) 1 organism(s)		Tll0287-like domain-containing protein [Thermosulfuriphilus sp.]	113	113	0.95	4e-22	26.9	223	WP_456433968.1
1 member(s) 1 organism(s)	bacteria	DUF3365 domain-containing protein [Thermoanaerobaculia bacterium]	113	113	0.94	4e-22	28.64	230	MBP7586580.1
1 member(s) 1 organism(s)	bacteria	DUF3365 domain-containing protein [Trichlorobacter sp.]	113	113	0.93	4e-22	27.47	399	MGB4600731.1
1 member(s) 1 organism(s)	bacteria	DUF3365 domain-containing protein [Deltaproteobacteria bacterium]	113	113	0.62	4e-22	32.81	403	MEI6702577.1
1 member(s) 1 organism(s)	bacteria	DUF3365 domain-containing protein [Desulfuromonadales bacterium]	113	113	0.84	4e-22	27.43	412	HKK00939.1
1 member(s) 1 organism(s)	bacteria	DUF3365 domain-containing protein [Candidatus Sulfobium sp.]	112	112	0.7	4e-22	26.85	153	MEJ2697074.1
1 member(s) 1 organism(s)	bacteria	hypothetical protein [Planctomycetota bacterium]	113	113	0.81	4e-22	29.94	241	MAW61380.1
1 member(s) 1 organism(s)	g-proteobacteria	Tll0287-like domain-containing protein [Stutzerimonas decontaminans]	113	113	0.95	4e-22	27.37	185	WP_038658402.1
1 member(s) 1 organism(s)	g-proteobacteria	MAG: glutamate synthase [endosymbiont of Galathealinum brachiosum]	113	113	0.95	4e-22	30.1	187	RDH86039.1
1 member(s) 1 organism(s)	g-proteobacteria	Tll0287-like domain-containing protein [Pseudidiomarina taiwanensis]	113	113	0.94	4e-22	27.27	187	WP_126828023.1
1 member(s) 1 organism(s)	proteobacteria	DUF3365 domain-containing protein [Pseudomonadota bacterium]	113	113	0.92	4e-22	26.84	187	MBE9516394.1
1 member(s) 1 organism(s)	b-proteobacteria	DUF3365 domain-containing protein [Gallionellaceae bacterium]	113	113	0.91	4e-22	27.57	187	MBY0575937.1
1 member(s) 1 organism(s)	g-proteobacteria	DUF3365 domain-containing protein [Endothiovibrio diazotrophicus]	113	113	0.95	4e-22	27.41	189	GAB6042307.1
1 member(s) 1 organism(s)	bacteria	DUF3365 domain-containing protein [Melioribacteraceae bacterium]	113	113	0.93	4e-22	26.56	189	MCF8241249.1
1 member(s) 1 organism(s)	a-proteobacteria	DUF3365 domain-containing protein [Alphaproteobacteria bacterium]	113	113	0.95	4e-22	26.67	189	MDJ0947594.1
1 member(s) 1 organism(s)	b-proteobacteria	Tll0287-like domain-containing protein [Microvirgula sp.]	113	113	0.95	4e-22	29.44	189	MGE8358333.1
1 member(s) 1 organism(s)	a-proteobacteria	DUF3365 domain-containing protein [Stellaceae bacterium]	113	113	0.94	4e-22	28.5	189	HEY7992418.1
1 member(s) 1 organism(s)	b-proteobacteria	DUF3365 domain-containing protein [Burkholderiales bacterium]	113	113	0.95	4e-22	26.9	190	HWH47610.1
1 member(s) 1 organism(s)	a-proteobacteria	Tll0287-like domain-containing protein [Rhodomicrobium sp. Az07]	113	113	0.83	4e-22	30.59	191	WP_215031434.1
1 member(s) 1 organism(s)	a-proteobacteria	DUF3365 domain-containing protein [Hyphomicrobiaceae bacterium]	113	113	0.88	4e-22	32.97	191	MCB1528976.1
2 member(s) 1 organism(s)	g-proteobacteria	Tll0287-like domain-containing protein [Marinobacter sediminum]	113	113	0.93	4e-22	28.57	191	WP_250830714.1
2 member(s) 1 organism(s)	g-proteobacteria	DUF3365 domain-containing protein [Gammaproteobacteria bacterium]	113	113	0.94	4e-22	25.64	191	MYH15993.1
1 member(s) 1 organism(s)	g-proteobacteria	DUF3365 domain-containing protein [Thioprofundum lithotrophicum]	113	113	0.91	4e-22	29.41	192	BGR11205.1
1 member(s) 1 organism(s)	g-proteobacteria	DUF3365 domain-containing protein [Gammaproteobacteria bacterium]	113	113	0.92	4e-22	25.93	192	MCK5480121.1
1 member(s) 1 organism(s)	g-proteobacteria	DUF3365 domain-containing protein [Gammaproteobacteria bacterium]	113	113	0.79	4e-22	27.12	192	MCI0507006.1
1 member(s) 1 organism(s)	e-proteobacteria	DUF3365 domain-containing protein [Campylobacterota bacterium]	113	113	0.94	4e-22	27.32	192	MEA3374522.1
1 member(s) 1 organism(s)	g-proteobacteria	MAG: Protein of unknown function (DUF3365) [Candidatus Kentrum sp. LPFa]	113	113	0.95	4e-22	28.28	192	VFK23743.1
1 member(s) 1 organism(s)	b-proteobacteria	Tll0287-like domain-containing protein [Burkholderiales bacterium]	113	113	0.92	4e-22	24.87	192	MGH8631992.1
1 member(s) 1 organism(s)	a-proteobacteria	DUF3365 domain-containing protein [Rhodospirillaceae bacterium]	113	113	0.93	4e-22	24.23	193	MBT4463670.1
1 member(s) 1 organism(s)	g-proteobacteria	DUF3365 domain-containing protein [Gammaproteobacteria bacterium]	113	113	0.94	4e-22	29	194	MBZ0070526.1
5 member(s) 2 organism(s)	a-proteobacteria	Tll0287-like domain-containing protein [Cereibacter azotoformans]	113	113	0.95	4e-22	28.72	194	WP_108221094.1
1 member(s) 1 organism(s)	bacteria	MAG: hypothetical protein DRQ13_00535 [Ignavibacteriota bacterium]	113	113	0.95	4e-22	28.43	195	RKZ00386.1
1 member(s) 1 organism(s)	bacteria	DUF3365 domain-containing protein [Myxococcales bacterium]	113	113	0.94	4e-22	26.94	197	NLE89069.1
1 member(s) 1 organism(s)	g-proteobacteria	DUF3365 domain-containing protein [Oceanococcus sp. HetDA_MAG_MS8]	113	113	0.88	4e-22	28.11	198	MBV6630628.1
1 member(s) 1 organism(s)	a-proteobacteria	MAG: DUF3365 domain-containing protein [Alphaproteobacteria bacterium]	113	113	0.92	4e-22	28.42	285	RMD60872.1
1 member(s) 1 organism(s)	a-proteobacteria	DUF3365 domain-containing protein [Sphingomonadaceae bacterium]	113	113	0.88	5e-22	30.27	201	MFN3287738.1
1 member(s) 1 organism(s)	g-proteobacteria	Tll0287-like domain-containing protein [Colwellia sp. 20A7]	113	113	0.9	5e-22	27.42	201	WP_159817835.1
2 member(s) 2 organism(s)	bacteria	hypothetical protein [Nitrospira sp. WS238]	113	113	0.92	5e-22	27.37	203	NGZ02554.1
3 member(s) 3 organism(s)	a-proteobacteria	MULTISPECIES: Tll0287-like domain-containing protein [Sphingomonadales]	113	113	0.93	5e-22	26.84	203	WP_012049911.1
1 member(s) 1 organism(s)	g-proteobacteria	DUF3365 domain-containing protein [Gammaproteobacteria bacterium]	113	113	0.94	5e-22	24.12	298	MCP3665052.1
2 member(s) 1 organism(s)	g-proteobacteria	DUF3365 domain-containing protein [Candidatus Competibacter sp.]	113	113	0.95	5e-22	26	299	HRX60924.1
2 member(s) 1 organism(s)	bacteria	DUF3365 domain-containing protein [Desulfobulbus sp.]	113	113	0.63	5e-22	33.08	299	HEB50602.1
1 member(s) 1 organism(s)	bacteria	MAG: hypothetical protein CV087_04530 [Candidatus Brocadia sp. WS118]	113	113	0.94	5e-22	28.5	809	TVM03581.1
3 member(s) 1 organism(s)	g-proteobacteria	Tll0287-like domain-containing protein [Steroidobacteraceae bacterium]	113	113	0.92	5e-22	28.34	207	MGA1769984.1
1 member(s) 1 organism(s)	g-proteobacteria	MAG: DUF3365 domain-containing protein [Gammaproteobacteria bacterium]	113	113	0.92	5e-22	24.61	209	RKZ63243.1
1 member(s) 1 organism(s)	b-proteobacteria	DUF3365 domain-containing protein [Polaromonas sp.]	113	113	0.89	5e-22	27.57	211	MCX7258414.1
1 member(s) 1 organism(s)	verrucomicrobia	DUF3365 domain-containing protein [Oceanipulchritudo sp.]	113	113	0.9	5e-22	27.75	211	MFO7726587.1
5 member(s) 4 organism(s)	g-proteobacteria	Tll0287-like domain-containing protein [Thiothrix unzii]	113	113	0.97	5e-22	25.46	213	WP_210220394.1
2 member(s) 1 organism(s)	a-proteobacteria	Tll0287-like domain-containing protein [Hyphomicrobium sp.]	113	113	0.89	5e-22	28.42	214	WP_291003631.1
1 member(s) 1 organism(s)	b-proteobacteria	DUF3365 domain-containing protein [Oxalobacteraceae bacterium]	113	113	0.92	5e-22	29.08	215	MCE2866756.1
1 member(s) 1 organism(s)	g-proteobacteria	DUF3365 domain-containing protein [Steroidobacteraceae bacterium]	113	113	0.92	5e-22	27.96	215	MGE0581894.1
2 member(s) 1 organism(s)	g-proteobacteria	DUF3365 domain-containing protein [Gammaproteobacteria bacterium]	113	113	0.95	5e-22	25.51	218	MGB5602461.1
2 member(s) 1 organism(s)	bacteria	MAG: DUF3365 domain-containing protein [Acidobacteriota bacterium]	113	113	0.88	5e-22	28.96	219	RMF74225.1
1 member(s) 1 organism(s)	bacteria	DUF3365 domain-containing protein [Candidatus Zixiibacteriota bacterium]	113	113	0.95	5e-22	25.24	228	MBU0982504.1
1 member(s) 1 organism(s)	bacteria	MAG: histidine kinase [Geobacteraceae bacterium GWC2_58_44]	113	113	0.96	5e-22	24.87	402	OGU10639.1
1 member(s) 1 organism(s)	bacteria	DUF3365 domain-containing protein [Geobacteraceae bacterium]	113	113	0.99	5e-22	26.5	403	HEY6008312.1
1 member(s) 1 organism(s)	bacteria	DUF3365 domain-containing protein [Geobacter sp.]	113	113	0.92	5e-22	29.19	406	MBI1919885.1
1 member(s) 1 organism(s)	bacteria	DUF3365 domain-containing protein [bacterium]	112	112	0.93	5e-22	30.11	180	MBT3317427.1
3 member(s) 3 organism(s)	bacteria	MAG: DUF3365 domain-containing protein, partial [Candidatus Dadabacteria bacterium]	112	112	0.92	5e-22	31.05	181	RMG89806.1
1 member(s) 1 organism(s)	g-proteobacteria	Tll0287-like domain-containing protein [Thalassolituus marinus]	112	112	0.92	5e-22	30.43	182	WP_225672642.1
3 member(s) 2 organism(s)	g-proteobacteria	Tll0287-like domain-containing protein [Venatoribacter cucullus]	112	112	0.92	5e-22	29.89	183	WP_228345699.1
1 member(s) 1 organism(s)	b-proteobacteria	DUF3365 domain-containing protein [Burkholderiales bacterium]	112	112	0.95	6e-22	28.57	184	MGE0358869.1
5 member(s) 3 organism(s)	b-proteobacteria	DUF3365 domain-containing protein [Gallionella sp.]	112	112	0.91	6e-22	27.57	187	HEY4696728.1
1 member(s) 1 organism(s)	g-proteobacteria	Tll0287-like domain-containing protein [Sulfurivirga caldicuralii]	112	112	0.94	6e-22	26.67	188	WP_074201657.1
1 member(s) 1 organism(s)	a-proteobacteria	DUF3365 domain-containing protein [Alphaproteobacteria bacterium]	112	112	0.88	6e-22	27.17	189	MBF0246525.1
1 member(s) 1 organism(s)	proteobacteria	DUF3365 domain-containing protein [Pelomicrobium sp.]	112	112	0.92	6e-22	26.56	189	HSO05719.1
2 member(s) 2 organism(s)	proteobacteria	Tll0287-like domain-containing protein [Magnetofaba australis]	112	112	0.98	6e-22	27.32	189	WP_085442614.1
2 member(s) 2 organism(s)	g-proteobacteria	Tll0287-like domain-containing protein [Marinobacter orientalis]	112	112	0.92	6e-22	29.63	192	WP_135955948.1
1 member(s) 1 organism(s)	g-proteobacteria	DUF3365 domain-containing protein [Halioglobus sp.]	112	112	0.95	6e-22	25.51	193	MBP6725532.1
1 member(s) 1 organism(s)	CFB group bacteria	DUF3365 domain-containing protein [Flavobacteriales bacterium]	112	112	0.92	6e-22	30.21	193	MCO5274975.1
2 member(s) 2 organism(s)	b-proteobacteria	DUF3365 domain-containing protein [Sulfuricella sp.]	112	112	0.95	6e-22	25.49	193	MDD5404617.1
3 member(s) 1 organism(s)	CFB group bacteria	Tll0287-like domain-containing protein [Chitinophagaceae bacterium]	112	112	0.72	6e-22	31.08	193	MGZ8542219.1
1 member(s) 1 organism(s)	g-proteobacteria	Tll0287-like domain-containing protein [Fontimonas sp. SYSU GA230001]	112	112	0.88	6e-22	28.18	193	WP_348818292.1
1 member(s) 1 organism(s)	a-proteobacteria	DUF3365 domain-containing protein [Siculibacillus sp.]	112	112	0.95	6e-22	28.43	194	MER2604598.1
1 member(s) 1 organism(s)	bacteria	DUF3365 domain-containing protein [Candidatus Methylomirabilota bacterium]	112	112	0.9	6e-22	28.72	195	MBI3779452.1
1 member(s) 1 organism(s)	bacteria	DUF3365 domain-containing protein [Ignavibacteriaceae bacterium]	112	112	0.93	6e-22	26.53	195	HEX7357898.1
1 member(s) 1 organism(s)	g-proteobacteria	DUF3365 domain-containing protein [Chiayiivirga sp.]	112	112	0.96	6e-22	28.12	196	HPA01882.1
1 member(s) 1 organism(s)	b-proteobacteria	DUF3365 domain-containing protein [Rhodoferax sp.]	112	112	0.84	6e-22	32.77	197	MFZ2306248.1
4 member(s) 3 organism(s)	Xanthomonas group	Tll0287-like domain-containing protein [Denitratimonas tolerans]	112	112	0.98	6e-22	29.08	197	WP_337334621.1
1 member(s) 1 organism(s)	a-proteobacteria	MAG: hypothetical protein CTY20_06220 [Hyphomicrobium sp.]	112	112	0.94	6e-22	29.8	198	PPD29491.1
1 member(s) 1 organism(s)	g-proteobacteria	DUF3365 domain-containing protein [Gammaproteobacteria bacterium]	112	112	0.95	6e-22	30.35	198	MBT8088016.1
1 member(s) 1 organism(s)	g-proteobacteria	DUF3365 domain-containing protein [Steroidobacteraceae bacterium]	112	112	0.95	6e-22	29.23	198	MBP9590894.1
2 member(s) 2 organism(s)	g-proteobacteria	Tll0287-like domain-containing protein [uncultured Lamprocystis sp.]	112	112	0.93	6e-22	29.15	199	WP_295583222.1
1 member(s) 1 organism(s)	b-proteobacteria	DUF3365 domain-containing protein [Sulfuriferula sp.]	112	112	0.91	6e-22	26.18	199	MDR3390760.1
1 member(s) 1 organism(s)	bacteria	Tll0287-like domain-containing protein [Thermovibrio sp.]	112	112	0.93	6e-22	29.44	199	WP_456342911.1
1 member(s) 1 organism(s)	g-proteobacteria	Tll0287-like domain-containing protein [Allopseudospirillum japonicum]	112	112	0.9	6e-22	28.88	199	WP_177166851.1
1 member(s) 1 organism(s)	g-proteobacteria	DUF3365 domain-containing protein [Gammaproteobacteria bacterium]	112	112	0.95	6e-22	28.06	200	MEZ5444885.1
3 member(s) 2 organism(s)	g-proteobacteria	hypothetical protein [Haliea sp.]	112	112	0.93	6e-22	28.04	203	MAC32798.1
1 member(s) 1 organism(s)	bacteria	response regulator [Candidatus Scalindua sp.]	113	113	0.94	6e-22	26.56	804	MDR4498373.1
1 member(s) 1 organism(s)	g-proteobacteria	DUF3365 domain-containing protein [Candidatus Competibacteraceae bacterium]	113	113	0.96	6e-22	27.23	300	MBK8507206.1
8 member(s) 5 organism(s)	proteobacteria	MULTISPECIES: Tll0287-like domain-containing protein [Thalassolituus]	112	112	0.91	6e-22	29.26	207	WP_301376601.1
1 member(s) 1 organism(s)	bacteria	DUF3365 domain-containing protein [bacterium]	112	112	0.94	6e-22	27.83	208	MDO9170657.1
2 member(s) 2 organism(s)	bacteria	DUF3365 domain-containing protein [Chlorobiota bacterium]	112	112	0.93	6e-22	26.8	209	MEN3026413.1
1 member(s) 1 organism(s)	bacteria	DUF3365 domain-containing protein [Planctomycetota bacterium]	112	112	0.9	6e-22	25.81	210	MDP6941339.1
1 member(s) 1 organism(s)	proteobacteria	DUF3365 domain-containing protein [Pseudomonadota bacterium]	112	112	0.9	7e-22	24.61	212	MBE9563962.1
1 member(s) 1 organism(s)	bacteria	MAG: DUF3365 domain-containing protein [Gemmatimonadota bacterium]	112	112	0.93	7e-22	26.94	212	UCG86329.1
1 member(s) 1 organism(s)	b-proteobacteria	DUF3365 domain-containing protein [Oxalobacteraceae bacterium]	112	112	0.95	7e-22	25.13	217	MFM8467502.1
1 member(s) 1 organism(s)	g-proteobacteria	Tll0287-like domain-containing protein [Pseudoxanthomonas koreensis]	112	112	0.89	7e-22	28.57	224	WP_162433883.1
1 member(s) 1 organism(s)	bacteria	DUF3365 domain-containing protein [Sandaracinaceae bacterium]	112	112	0.92	7e-22	26.7	226	MGF1466463.1
1 member(s) 1 organism(s)	g-proteobacteria	DUF3365 domain-containing protein [Pseudoalteromonas lipolytica]	112	112	0.91	7e-22	28.42	228	AXV67403.1
1 member(s) 1 organism(s)	bacteria	DUF3365 domain-containing protein [Geobacteraceae bacterium]	113	113	0.93	7e-22	23.24	402	HEY5974522.1
1 member(s) 1 organism(s)	bacteria	c-type heme family protein [Geopsychrobacter electrodiphilus]	113	113	0.93	7e-22	25.27	405	WP_020678043.1
1 member(s) 1 organism(s)	e-proteobacteria	DUF3365 domain-containing protein [Sulfuricurvum sp.]	111	111	0.62	7e-22	33.33	151	HEX5623613.1
2 member(s) 1 organism(s)	bacteria	c-type heme family protein [Pelotalea chapellei]	113	113	0.93	7e-22	24.73	409	WP_367618965.1
1 member(s) 1 organism(s)	g-proteobacteria	Tll0287-like domain-containing protein [Ferrimonas futtsuensis]	112	112	0.92	7e-22	28.88	183	WP_028108714.1
1 member(s) 1 organism(s)	a-proteobacteria	DUF3365 domain-containing protein [Rhodospirillaceae bacterium]	112	112	0.92	8e-22	29.57	185	MDH5189207.1
1 member(s) 1 organism(s)	b-proteobacteria	DUF3365 domain-containing protein [Usitatibacter sp.]	112	112	0.9	8e-22	26.74	185	HSN19730.1
2 member(s) 1 organism(s)	b-proteobacteria	DUF3365 domain-containing protein [Sulfuritalea sp.]	112	112	0.93	8e-22	25.4	187	MCF8177397.1
1 member(s) 1 organism(s)	g-proteobacteria	DUF3365 domain-containing protein [Gammaproteobacteria bacterium]	112	112	0.95	8e-22	28	187	HKJ77298.1
1 member(s) 1 organism(s)	g-proteobacteria	MAG: DUF3365 domain-containing protein [Gammaproteobacteria bacterium]	112	112	0.98	8e-22	27.23	187	RME35584.1
3 member(s) 1 organism(s)	b-proteobacteria	DUF3365 domain-containing protein [Gallionella sp.]	112	112	0.92	8e-22	25.81	187	MDO8465356.1
2 member(s) 2 organism(s)	proteobacteria	DUF3365 domain-containing protein [Burkholderiales bacterium]	112	112	0.83	8e-22	23.86	187	MBU6368393.1
4 member(s) 1 organism(s)	g-proteobacteria	DUF3365 domain-containing protein [Sedimenticolaceae bacterium]	112	112	0.88	8e-22	29.19	188	MGB5568310.1
1 member(s) 1 organism(s)	g-proteobacteria	hypothetical protein [Oceanospirillaceae bacterium]	112	112	0.95	8e-22	27.08	188	MBM97201.1
1 member(s) 1 organism(s)	bacteria	DUF3365 domain-containing protein [Deltaproteobacteria bacterium]	112	112	0.94	8e-22	29.02	188	MBI5445729.1
1 member(s) 1 organism(s)	g-proteobacteria	Tll0287-like domain-containing protein [Lamprobacter sp.]	112	112	0.95	8e-22	28.06	189	WP_323683166.1
1 member(s) 1 organism(s)	g-proteobacteria	DUF3365 domain-containing protein [Galenea microaerophila]	112	112	0.93	8e-22	31.09	189	GAB6035217.1
7 member(s) 5 organism(s)	g-proteobacteria	MULTISPECIES: Tll0287-like domain-containing protein [Pseudoalteromonas]	112	112	0.91	8e-22	28.42	189	WP_036972430.1
2 member(s) 2 organism(s)	g-proteobacteria	Tll0287-like domain-containing protein [Marinobacter sp. SS13-12]	112	112	0.88	8e-22	29.12	190	WP_285358619.1
1 member(s) 1 organism(s)	b-proteobacteria	Tll0287-like domain-containing protein [Thiobacillus denitrificans]	112	112	0.95	8e-22	23.35	190	WP_018078892.1
1 member(s) 1 organism(s)	CFB group bacteria	DUF3365 domain-containing protein [Chitinophagaceae bacterium]	112	112	0.93	8e-22	27.51	190	MBL7744165.1
1 member(s) 1 organism(s)	bacteria	MAG: hypothetical protein C0619_00640 [Desulfuromonas sp.]	112	112	0.93	8e-22	24.34	265	PLX95852.1
1 member(s) 1 organism(s)	bacteria	DUF3365 domain-containing protein [Terriglobales bacterium]	112	112	0.94	8e-22	25.64	191	HEX7962736.1
1 member(s) 1 organism(s)	b-proteobacteria	DUF3365 domain-containing protein [Sulfuricella sp.]	112	112	0.93	8e-22	26.18	191	MDD5242241.1
1 member(s) 1 organism(s)	b-proteobacteria	Tll0287-like domain-containing protein [Nitrosomonas marina]	112	112	0.93	8e-22	27.75	192	WP_177170320.1
1 member(s) 1 organism(s)	bacteria	DUF3365 domain-containing protein [Candidatus Deferrimicrobiaceae bacterium]	112	112	0.89	8e-22	26.78	192	HEY3490542.1
1 member(s) 1 organism(s)	g-proteobacteria	DUF3365 domain-containing protein [Thiomargarita sp.]	112	112	0.91	8e-22	26.7	193	MCK5524500.1
3 member(s) 2 organism(s)	a-proteobacteria	Tll0287-like domain-containing protein [Rhodomicrobium lacus]	112	112	0.93	8e-22	28.72	193	WP_127075867.1
1 member(s) 1 organism(s)	a-proteobacteria	Tll0287-like domain-containing protein [Pinisolibacter sp.]	112	112	0.93	8e-22	27.98	194	WP_333821982.1
1 member(s) 1 organism(s)	g-proteobacteria	Tll0287-like domain-containing protein [Pseudomonas mangrovi]	112	112	0.91	8e-22	29.03	195	WP_108106283.1
1 member(s) 1 organism(s)	a-proteobacteria	Tll0287-like domain-containing protein, partial [Pelagibius litoralis]	112	112	0.89	8e-22	31.02	279	WP_167232129.1
2 member(s) 2 organism(s)	g-proteobacteria	MAG: DUF3365 domain-containing protein [Dokdonella sp.]	112	112	0.92	8e-22	33.51	196	KAB2899551.1
1 member(s) 1 organism(s)	verrucomicrobia	DUF3365 domain-containing protein [Verrucomicrobiia bacterium]	112	112	0.93	8e-22	29.17	196	MCB1234875.1
1 member(s) 1 organism(s)	a-proteobacteria	DUF3365 domain-containing protein [Hyphomicrobiaceae bacterium]	112	112	0.98	8e-22	28.02	196	MCB1520632.1
1 member(s) 1 organism(s)	g-proteobacteria	Tll0287-like domain-containing protein [Ectothiorhodospira mobilis]	112	112	0.91	8e-22	28.04	196	WP_200181213.1
3 member(s) 2 organism(s)	proteobacteria	hypothetical protein [Pseudomonadota bacterium]	112	112	0.96	8e-22	27.92	197	MDQ1343148.1
1 member(s) 1 organism(s)	a-proteobacteria	Tll0287-like domain-containing protein [Parvularcula sp.]	112	112	0.92	8e-22	25.26	198	MGV6819847.1
1 member(s) 1 organism(s)	b-proteobacteria	MAG: DUF3365 domain-containing protein [Betaproteobacteria bacterium]	112	112	0.94	8e-22	27.18	199	UCH46642.1
1 member(s) 1 organism(s)	bacteria	DUF3365 domain-containing protein [Gemmatimonadota bacterium]	112	112	0.93	8e-22	30.53	199	MGD8319706.1
1 member(s) 1 organism(s)	bacteria	MAG: DUF3365 domain-containing protein [Acidobacteriota bacterium]	112	112	0.95	8e-22	26.96	201	GAB4116611.1
1 member(s) 1 organism(s)	g-proteobacteria	DUF3365 domain-containing protein [Candidatus Competibacter sp.]	112	112	0.93	8e-22	29.35	201	MEI2781732.1
1 member(s) 1 organism(s)	g-proteobacteria	DUF3365 domain-containing protein [Gammaproteobacteria bacterium]	112	112	0.95	8e-22	26.9	201	MEE9491997.1
1 member(s) 1 organism(s)	a-proteobacteria	Tll0287-like domain-containing protein [Phenylobacterium sp.]	112	112	0.85	8e-22	30.64	201	WP_320359891.1
1 member(s) 1 organism(s)	g-proteobacteria	DUF3365 domain-containing protein [Ketobacteraceae bacterium]	112	112	0.93	8e-22	26.56	202	MDX1692187.1
1 member(s) 1 organism(s)	g-proteobacteria	DUF3365 domain-containing protein [Gammaproteobacteria bacterium]	112	112	0.93	8e-22	26.8	203	MDT8282748.1
1 member(s) 1 organism(s)	bacteria	DUF3365 domain-containing protein [Nitrospirota bacterium]	112	112	0.92	8e-22	24.74	203	MDH4194613.1
2 member(s) 1 organism(s)	proteobacteria	hypothetical protein [Pseudomonadota bacterium]	112	112	0.86	8e-22	27.93	203	MEY4208614.1
1 member(s) 1 organism(s)	bacteria	Tll0287-like domain-containing protein [Candidatus Electrothrix sp.]	112	112	0.97	9e-22	23.9	309	WP_446011294.1
1 member(s) 1 organism(s)	a-proteobacteria	MULTISPECIES: Tll0287-like domain-containing protein [Sphingobium]	112	112	0.93	9e-22	28.57	208	WP_030090337.1
1 member(s) 1 organism(s)	b-proteobacteria	DUF3365 domain-containing protein [Betaproteobacteria bacterium]	112	112	0.9	9e-22	25.4	208	NBX60946.1
1 member(s) 1 organism(s)	bacteria	DUF3365 domain-containing protein [bacterium]	112	112	0.93	9e-22	27.67	214	MCB2231757.1
1 member(s) 1 organism(s)	bacteria	putative sensor protein [Deltaproteobacteria bacterium]	112	112	0.93	1e-21	27.75	406	MBP1728665.1
1 member(s) 1 organism(s)	bacteria	DUF3365 domain-containing protein [Geobacteraceae bacterium]	112	112	0.95	1e-21	24.86	407	HLO26004.1
1 member(s) 1 organism(s)	bacteria	MAG: DUF3365 domain-containing protein [Deltaproteobacteria bacterium]	112	112	0.96	1e-21	26.42	413	TLM68843.1
1 member(s) 1 organism(s)	bacteria	MAG: hypothetical protein C0621_07725 [Desulfuromonas sp.]	112	112	0.61	1e-21	32.03	421	PLX93400.1
1 member(s) 1 organism(s)	g-proteobacteria	DUF3365 domain-containing protein [Acidibacter sp.]	111	111	0.93	1e-21	29.1	180	MCE2714642.1
7 member(s) 6 organism(s)	g-proteobacteria	Tll0287-like domain-containing protein [Ectopseudomonas mendocina]	111	111	0.97	1e-21	27.55	181	WP_276489316.1
1 member(s) 1 organism(s)	g-proteobacteria	hypothetical protein [Ectothiorhodospira mobilis]	112	112	0.91	1e-21	28.04	242	MBK1692103.1
1 member(s) 1 organism(s)	a-proteobacteria	DUF3365 domain-containing protein [Sphingomonadales bacterium]	111	111	0.92	1e-21	26.63	184	MCK5576595.1
2 member(s) 2 organism(s)	bacteria	DUF3365 domain-containing protein [Bryobacterales bacterium]	111	111	0.95	1e-21	28.21	184	MBL0157917.1
29 member(s) 9 organism(s)	g-proteobacteria	MULTISPECIES: Tll0287-like domain-containing protein [Stutzerimonas stutzeri subgroup]	111	111	0.92	1e-21	26.49	185	WP_003303979.1
2 member(s) 2 organism(s)	RNA similarity group I	Tll0287-like domain-containing protein [Pseudomonas oryzagri]	111	111	0.98	1e-21	27.78	185	WP_229606079.1
2 member(s) 2 organism(s)	b-proteobacteria	DUF3365 domain-containing protein [Betaproteobacteria bacterium]	111	111	0.95	1e-21	30.54	186	MBK9117485.1
1 member(s) 1 organism(s)	g-proteobacteria	Tll0287-like domain-containing protein [Thiomicrospira microaerophila]	111	111	0.92	1e-21	24.61	187	WP_044406704.1
1 member(s) 1 organism(s)	g-proteobacteria	DUF3365 domain-containing protein [Gammaproteobacteria bacterium]	111	111	0.94	1e-21	24.74	187	MBP7712259.1
1 member(s) 1 organism(s)	b-proteobacteria	DUF3365 domain-containing protein [Betaproteobacteria bacterium]	111	111	0.93	1e-21	26.98	187	NJD35889.1
1 member(s) 1 organism(s)	bacteria	DUF3365 domain-containing protein [Candidatus Deferrimicrobiaceae bacterium]	111	111	0.92	1e-21	25.4	187	HEY5764669.1
2 member(s) 1 organism(s)	g-proteobacteria	DUF3365 domain-containing protein [Lysobacterales bacterium]	111	111	0.94	1e-21	26.53	188	MDH3941009.1
1 member(s) 1 organism(s)	proteobacteria	DUF3365 domain-containing protein [Magnetococcales bacterium]	111	111	0.95	1e-21	26.29	188	MBF0212171.1
1 member(s) 1 organism(s)	a-proteobacteria	DUF3365 domain-containing protein [Rhodospirillales bacterium]	111	111	0.9	1e-21	26.49	188	MBI4968671.1
1 member(s) 1 organism(s)	b-proteobacteria	DUF3365 domain-containing protein [Gallionella sp.]	111	111	0.95	1e-21	24.49	188	MFA6921683.1
2 member(s) 2 organism(s)	g-proteobacteria	Tll0287-like domain-containing protein [Thiomicrorhabdus sp. 6S3-12]	111	111	0.88	1e-21	25.95	189	WP_208126305.1
1 member(s) 1 organism(s)	g-proteobacteria	DUF3365 domain-containing protein [Gammaproteobacteria bacterium]	111	111	0.95	1e-21	25.52	189	HKK03041.1
1 member(s) 1 organism(s)	g-proteobacteria	DUF3365 domain-containing protein [Gammaproteobacteria bacterium]	111	111	0.94	1e-21	24.87	190	MDH5388100.1
4 member(s) 3 organism(s)	g-proteobacteria	MULTISPECIES: Tll0287-like domain-containing protein [unclassified Ketobacter]	111	111	0.92	1e-21	25.65	191	WP_290587976.1
1 member(s) 1 organism(s)	g-proteobacteria	DUF3365 domain-containing protein [Gammaproteobacteria bacterium]	111	111	0.9	1e-21	26.88	191	MEZ5509568.1
1 member(s) 1 organism(s)	b-proteobacteria	Tll0287-like domain-containing protein [Giesbergeria sp.]	111	111	0.95	1e-21	26.53	191	WP_300077097.1
1 member(s) 1 organism(s)	CFB group bacteria	DUF3365 domain-containing protein [Chitinophagaceae bacterium]	111	111	0.94	1e-21	25.79	191	MCO5239443.1
1 member(s) 1 organism(s)	bacteria	DUF3365 domain-containing protein [Candidatus Sericytochromatia bacterium]	111	111	0.94	1e-21	26.4	192	MFN8671580.1
1 member(s) 1 organism(s)	CFB group bacteria	DUF3365 domain-containing protein [Chitinophagaceae bacterium]	111	111	0.9	1e-21	28.96	192	HNR15470.1
1 member(s) 1 organism(s)	g-proteobacteria	TolC family protein [Steroidobacteraceae bacterium]	112	112	0.97	1e-21	29.08	602	MFO1510146.1
1 member(s) 1 organism(s)	g-proteobacteria	Tll0287-like domain-containing protein [Seongchinamella unica]	111	111	0.99	1e-21	28.29	193	WP_133214548.1
2 member(s) 1 organism(s)	b-proteobacteria	DUF3365 domain-containing protein [Betaproteobacteria bacterium]	111	111	0.92	1e-21	29.84	193	MBK8323564.1
1 member(s) 1 organism(s)	CFB group bacteria	DUF3365 domain-containing protein [Flavobacteriales bacterium]	111	111	0.89	1e-21	28.65	194	MFN8408255.1
1 member(s) 1 organism(s)	g-proteobacteria	DUF3365 domain-containing protein [Thiohalorhabdus sp.]	111	111	0.95	1e-21	23.98	194	MFP4560623.1
1 member(s) 1 organism(s)	bacteria	DUF3365 domain-containing protein [Candidatus Eiseniibacteriota bacterium]	111	111	0.95	1e-21	29.29	195	MBP8136703.1
1 member(s) 1 organism(s)	CFB group bacteria	DUF3365 domain-containing protein [Chitinophagaceae bacterium]	111	111	0.87	1e-21	29.78	195	MBW7890305.1
2 member(s) 1 organism(s)	b-proteobacteria	DUF3365 domain-containing protein [Rubrivivax sp.]	111	111	0.88	1e-21	29.19	196	MBL8313135.1
4 member(s) 2 organism(s)	g-proteobacteria	DUF3365 domain-containing protein [Candidatus Competibacteraceae bacterium]	112	112	0.93	1e-21	27.55	282	MBL8259387.1
1 member(s) 1 organism(s)	CFB group bacteria	DUF3365 domain-containing protein [Bacteroidota bacterium]	111	111	0.93	1e-21	27.17	198	MBI3142382.1
1 member(s) 1 organism(s)	aquificales	DUF3365 domain-containing protein [Hydrogenothermaceae bacterium]	111	111	0.95	1e-21	28.28	198	MCX7737801.1
1 member(s) 1 organism(s)	g-proteobacteria	DUF3365 domain-containing protein [Ectothiorhodospiraceae bacterium]	111	111	0.96	1e-21	23.62	198	MGD8709866.1
2 member(s) 1 organism(s)	b-proteobacteria	DUF3365 domain-containing protein [Methylotenera sp.]	111	111	0.95	1e-21	27.41	198	NOS98160.1
1 member(s) 1 organism(s)	b-proteobacteria	DUF3365 domain-containing protein [Burkholderiaceae bacterium]	111	111	0.98	1e-21	27.45	199	MBC7860390.1
1 member(s) 1 organism(s)	bacteria	DUF3365 domain-containing protein [Gemmatimonadaceae bacterium]	111	111	0.89	1e-21	31.69	201	HEX6049056.1
2 member(s) 1 organism(s)	bacteria	response regulator [Candidatus Scalindua sp.]	112	112	0.96	1e-21	24.37	807	MCR4289871.1
1 member(s) 1 organism(s)	bacteria	DUF3365 domain-containing protein [Thermodesulfobacteriota bacterium B35]	112	112	0.54	1e-21	37.04	300	MFP7755942.1
1 member(s) 1 organism(s)	bacteria	DUF3365 domain-containing protein [Nitrospira sp.]	111	111	0.94	1e-21	25.64	203	MDP3091398.1
1 member(s) 1 organism(s)	bacteria	DUF3365 domain-containing protein [Planctomycetota bacterium]	111	111	0.74	1e-21	30.41	203	MEK7733296.1
1 member(s) 1 organism(s)	bacteria	DUF3365 domain-containing protein [Thermodesulfobacteriota bacterium]	111	111	0.95	1e-21	24.63	204	HLE08003.1
1 member(s) 1 organism(s)	g-proteobacteria	MAG: hypothetical protein AMXMBFR37_27210 [Steroidobacteraceae bacterium]	111	111	0.95	1e-21	27.94	206	GMU70389.1
1 member(s) 1 organism(s)	a-proteobacteria	DUF3365 domain-containing protein [Hyphomicrobium sp.]	111	111	0.93	1e-21	25.52	206	NOT71620.1
2 member(s) 1 organism(s)	a-proteobacteria	DUF3365 domain-containing protein [Parvularculaceae bacterium]	111	111	0.79	1e-21	30.91	206	MCA8889972.1
2 member(s) 2 organism(s)	proteobacteria	Tll0287-like domain-containing protein [Ketobacter sp.]	111	111	0.9	1e-21	27.81	207	WP_290580458.1
1 member(s) 1 organism(s)	bacteria	DUF3365 domain-containing protein [bacterium]	111	111	0.94	1e-21	27.23	207	MFH2056599.1
2 member(s) 1 organism(s)	bacteria	DUF3365 domain-containing protein [Acidobacteriota bacterium]	111	111	0.91	1e-21	30.11	212	MEW5764621.1
2 member(s) 1 organism(s)	bacteria	DUF3365 domain-containing protein [Acidobacteriota bacterium]	111	111	0.85	1e-21	25.56	215	MDQ7007403.1
1 member(s) 1 organism(s)	bacteria	DUF3365 domain-containing protein [Candidatus Zixiibacteriota bacterium]	111	111	0.72	1e-21	29.93	217	MBN1212088.1
3 member(s) 1 organism(s)	verrucomicrobia	Tll0287-like domain-containing protein [Roseibacillus persicicus]	111	111	0.92	1e-21	29.47	217	WP_411846371.1
1 member(s) 1 organism(s)	proteobacteria	hypothetical protein [Pseudomonadota bacterium]	111	111	0.9	1e-21	27.37	218	MEY4676916.1
1 member(s) 1 organism(s)	bacteria	hypothetical protein [Acidobacteriota bacterium]	111	111	0.95	1e-21	28.36	219	MDQ1348881.1
1 member(s) 1 organism(s)	bacteria	DUF3365 domain-containing protein [Candidatus Zixiibacteriota bacterium]	111	111	0.94	1e-21	24.38	221	MGD8922386.1
1 member(s) 1 organism(s)	b-proteobacteria	DUF3365 domain-containing protein [Azonexus sp.]	111	111	0.93	1e-21	25.64	222	MFY9722906.1
1 member(s) 1 organism(s)	g-proteobacteria	DUF3365 domain-containing protein [Candidatus Competibacteraceae bacterium]	111	111	0.71	1e-21	31.51	230	HNW78546.1
1 member(s) 1 organism(s)	bacteria	DUF3365 domain-containing protein [Geomonas sp.]	112	112	0.93	1e-21	25.82	400	HEY5512410.1
1 member(s) 1 organism(s)	bacteria	DUF3365 domain-containing protein [Desulfuromusa sp.]	112	112	0.93	1e-21	23.5	405	MEE4252860.1
6 member(s) 5 organism(s)	g-proteobacteria	Tll0287-like domain-containing protein [Pseudomonas sediminis]	111	111	0.96	1e-21	26.53	182	WP_279921160.1
1 member(s) 1 organism(s)	b-proteobacteria	MAG: DUF3365 domain-containing protein [Ottowia sp.]	111	111	0.85	1e-21	30.22	183	TXI32827.1
1 member(s) 1 organism(s)	proteobacteria	hypothetical protein [Pseudomonadota bacterium]	111	111	0.95	1e-21	25.64	184	MEY3219531.1
1 member(s) 1 organism(s)	b-proteobacteria	DUF3365 domain-containing protein [Gallionella sp.]	111	111	0.95	1e-21	26.04	186	MDP4029019.1
15 member(s) 2 organism(s)	a-proteobacteria	Tll0287-like domain-containing protein [Cereibacter sphaeroides]	111	111	0.94	1e-21	27.6	187	WP_011331288.1
1 member(s) 1 organism(s)	g-proteobacteria	DUF3365 domain-containing protein [Gammaproteobacteria bacterium]	111	111	0.9	1e-21	28.49	188	MEJ2060145.1
1 member(s) 1 organism(s)	b-proteobacteria	Tll0287-like domain-containing protein [Aromatoleum sp.]	111	111	0.85	1e-21	29.83	189	WP_312657297.1
1 member(s) 1 organism(s)	g-proteobacteria	MAG: DUF3365 domain-containing protein [Gammaproteobacteria bacterium]	111	111	0.95	1e-21	24.62	189	GAB4346031.1
1 member(s) 1 organism(s)	b-proteobacteria	DUF3365 domain-containing protein [Rhodocyclales bacterium]	111	111	0.98	1e-21	27.72	189	MBI4986216.1
1 member(s) 1 organism(s)	g-proteobacteria	Tll0287-like domain-containing protein [Bowmanella dokdonensis]	111	111	0.88	1e-21	28.18	189	WP_206572415.1
1 member(s) 1 organism(s)	bacteria	Tll0287-like domain-containing protein [Desulfuromonas sp.]	111	111	0.95	1e-21	29.44	190	WP_291318199.1
1 member(s) 1 organism(s)	CFB group bacteria	DUF3365 domain-containing protein [Chitinophagaceae bacterium]	111	111	0.72	1e-21	30.41	190	HEX6847275.1
1 member(s) 1 organism(s)	g-proteobacteria	DUF3365 domain-containing protein [Gammaproteobacteria bacterium]	111	111	0.7	1e-21	28.38	192	MBU1191341.1
1 member(s) 1 organism(s)	proteobacteria	DUF3365 domain-containing protein [Pseudomonadota bacterium]	111	111	0.91	1e-21	23.53	192	MBE9559337.1
1 member(s) 1 organism(s)	bacteria	DUF3365 domain-containing protein [Ignavibacteriota bacterium]	111	111	0.92	1e-21	27.08	192	MBK7105403.1
5 member(s) 5 organism(s)	g-proteobacteria	Tll0287-like domain-containing protein [Methylobacter sp. Wu1]	111	111	0.87	1e-21	24.18	193	WP_331820512.1
1 member(s) 1 organism(s)	g-proteobacteria	DUF3365 domain-containing protein [Gammaproteobacteria bacterium]	111	111	0.95	1e-21	24.39	193	MBU1424165.1
1 member(s) 1 organism(s)	bacteria	DUF3365 domain-containing protein [Acidobacteriota bacterium]	111	111	0.93	1e-21	26.56	193	MCB1008673.1
1 member(s) 1 organism(s)	bacteria	DUF3365 domain-containing protein [Ignavibacteriales bacterium]	111	111	0.95	1e-21	27.27	193	MBD3410698.1
1 member(s) 1 organism(s)	bacteria	DUF3365 domain-containing protein [Gemmatimonadota bacterium]	111	111	0.95	1e-21	27.59	193	MDX2119536.1
4 member(s) 2 organism(s)	bacteria	DUF3365 domain-containing protein [Ignavibacteriaceae bacterium]	111	111	0.93	1e-21	26.42	194	NUM60852.1
1 member(s) 1 organism(s)	a-proteobacteria	DUF3365 domain-containing protein [Hyphomicrobium sp.]	111	111	0.92	1e-21	30.53	196	MBL8883291.1
1 member(s) 1 organism(s)	bacteria	DUF3365 domain-containing protein [Desulfuromonadales bacterium]	111	111	0.95	1e-21	28.21	197	MFO7983380.1
2 member(s) 1 organism(s)	bacteria	DUF3365 domain-containing protein [Gemmatimonadota bacterium]	111	111	0.91	2e-21	27.18	199	MBI2616025.1
2 member(s) 1 organism(s)	CFB group bacteria	DUF3365 domain-containing protein [Saprospirales bacterium]	111	111	0.96	2e-21	24.88	199	MBK8489384.1
1 member(s) 1 organism(s)	bacteria	Tll0287-like domain-containing protein [Phorcysia thermohydrogeniphila]	111	111	0.95	2e-21	31.66	199	WP_165863707.1
1 member(s) 1 organism(s)	CFB group bacteria	DUF3365 domain-containing protein [Chitinophagaceae bacterium]	111	111	0.94	2e-21	27.84	200	MCU0394674.1
1 member(s) 1 organism(s)	aquificales	Tll0287-like domain-containing protein [Persephonella sp.]	111	111	0.94	2e-21	22.92	200	WP_456464574.1
1 member(s) 1 organism(s)	g-proteobacteria	DUF3365 domain-containing protein [Candidatus Competibacter sp.]	111	111	0.81	2e-21	25.58	300	MEI2780713.1
1 member(s) 1 organism(s)	a-proteobacteria	Tll0287-like domain-containing protein [Rhizorhabdus wittichii]	111	111	0.93	2e-21	25.79	203	WP_208634545.1
1 member(s) 1 organism(s)	aquificales	MAG: DUF3365 domain-containing protein [Persephonella sp.]	111	111	0.95	2e-21	24.75	204	RUM59155.1
1 member(s) 1 organism(s)	g-proteobacteria	DUF3365 domain-containing protein [Lysobacteraceae bacterium]	111	111	0.94	2e-21	31.61	205	HRQ66673.1
1 member(s) 1 organism(s)	CFB group bacteria	DUF3365 domain-containing protein [Bacteroidota bacterium]	111	111	0.95	2e-21	27.8	209	MDT8323958.1
1 member(s) 1 organism(s)	g-proteobacteria	Tll0287-like domain-containing protein [Sinimarinibacterium thermocellulolyticum]	111	111	0.92	2e-21	25.26	211	WP_352888442.1
1 member(s) 1 organism(s)	g-proteobacteria	DUF3365 domain-containing protein [Gammaproteobacteria bacterium]	111	111	0.85	2e-21	29.14	213	MBU0654289.1
1 member(s) 1 organism(s)	b-proteobacteria	DUF3365 domain-containing protein [Burkholderiaceae bacterium]	111	111	0.85	2e-21	29.21	215	MFM8246233.1
2 member(s) 2 organism(s)	bacteria	c-type heme family protein [Geomonas sp. Red32]	111	111	0.92	2e-21	25.26	399	WP_250677198.1
2 member(s) 1 organism(s)	bacteria	DUF3365 domain-containing protein [Desulfuromonadales bacterium]	111	111	0.93	2e-21	29.57	407	MDT8443911.1
2 member(s) 1 organism(s)	g-proteobacteria	DUF3365 domain-containing protein [Pseudoxanthomonas sp.]	111	111	0.85	2e-21	30.22	234	MBP7464928.1
1 member(s) 1 organism(s)	g-proteobacteria	Tll0287-like domain-containing protein [uncultured Abyssibacter sp.]	111	111	0.95	2e-21	30.37	182	WP_348675320.1
1 member(s) 1 organism(s)	g-proteobacteria	Tll0287-like domain-containing protein [Pseudomonas sp. C11]	111	111	0.96	2e-21	26.94	182	WP_322981172.1
1 member(s) 1 organism(s)	g-proteobacteria	Tll0287-like domain-containing protein [Kineobactrum sediminis]	111	111	0.95	2e-21	26.84	183	WP_101520811.1
34 member(s) 4 organism(s)	g-proteobacteria	Tll0287-like domain-containing protein [Pseudomonas sp. FeS53a]	111	111	0.91	2e-21	30.05	184	WP_044412874.1
1 member(s) 1 organism(s)	a-proteobacteria	DUF3365 domain-containing protein [Rhodospirillaceae bacterium]	111	111	0.93	2e-21	27.13	185	MDH5489442.1
1 member(s) 1 organism(s)	bacteria	DUF3365 domain-containing protein [Bdellovibrionales bacterium]	111	111	0.94	2e-21	27.98	187	MCC7443137.1
2 member(s) 2 organism(s)	b-proteobacteria	Tll0287-like domain-containing protein [Piscinibacter sp.]	111	111	0.92	2e-21	26.84	187	WP_287986644.1
1 member(s) 1 organism(s)	g-proteobacteria	MAG: hypothetical protein AMJ69_04685 [Gammaproteobacteria bacterium SG8_47]	111	111	0.95	2e-21	25.64	187	KPK39816.1
1 member(s) 1 organism(s)	b-proteobacteria	Tll0287-like domain-containing protein [Ferriphaselus amnicola]	111	111	0.93	2e-21	24.48	188	WP_062626972.1
1 member(s) 1 organism(s)	g-proteobacteria	Tll0287-like domain-containing protein [Haliea sp. E1-2-M8]	111	111	0.93	2e-21	27.51	188	WP_304704272.1
1 member(s) 1 organism(s)	bacteria	DUF3365 domain-containing protein [Candidatus Polarisedimenticolaceae bacterium]	111	111	0.95	2e-21	24.1	188	MCF6281239.1
1 member(s) 1 organism(s)	a-proteobacteria	DUF3365 domain-containing protein [Stellaceae bacterium]	111	111	0.93	2e-21	27.75	188	HEV2551227.1
1 member(s) 1 organism(s)	g-proteobacteria	Tll0287-like domain-containing protein [Bacterioplanes sanyensis]	111	111	0.9	2e-21	27.07	189	WP_094059493.1
1 member(s) 1 organism(s)	e-proteobacteria	methyl-accepting chemotaxis protein [Nautiliaceae bacterium]	111	111	0.83	2e-21	29.24	566	MEO1927295.1
1 member(s) 1 organism(s)	CFB group bacteria	DUF3365 domain-containing protein [Chitinophagaceae bacterium]	111	111	0.72	2e-21	28.57	190	HRE36825.1
1 member(s) 1 organism(s)	g-proteobacteria	DUF3365 domain-containing protein [Gammaproteobacteria bacterium]	111	111	0.95	2e-21	30.3	190	NCF09446.1
1 member(s) 1 organism(s)	g-proteobacteria	Tll0287-like domain-containing protein [Marinobacter sp. SS5-14b]	111	111	0.89	2e-21	25.93	190	WP_303290998.1
1 member(s) 1 organism(s)	a-proteobacteria	Tll0287-like domain-containing protein [Rhodobacter sp. NSM]	111	111	0.95	2e-21	31.09	190	WP_443213053.1
1 member(s) 1 organism(s)	a-proteobacteria	DUF3365 domain-containing protein [Hyphomicrobium sp.]	111	111	0.89	2e-21	26.49	191	MES0403697.1
2 member(s) 2 organism(s)	proteobacteria	DUF3365 domain-containing protein [Pseudomonadota bacterium]	111	111	0.92	2e-21	27.51	191	MEW6332288.1
1 member(s) 1 organism(s)	g-proteobacteria	MAG: hypothetical protein DRQ49_18740 [Gammaproteobacteria bacterium]	111	111	0.94	2e-21	25.77	191	RKZ35872.1
11 member(s) 9 organism(s)	g-proteobacteria	MULTISPECIES: Tll0287-like domain-containing protein [Pseudoalteromonas]	111	111	0.97	2e-21	25.51	192	WP_016899622.1
2 member(s) 2 organism(s)	g-proteobacteria	DUF3365 domain-containing protein [Gammaproteobacteria bacterium]	111	111	0.9	2e-21	26.63	192	MBU1188382.1
1 member(s) 1 organism(s)	cyanobacteria	Tll0287-like domain-containing protein [Kaarinaea lacus]	111	111	0.79	2e-21	25.99	193	WP_455200054.1
1 member(s) 1 organism(s)	CFB group bacteria	DUF3365 domain-containing protein [Chitinophagaceae bacterium]	111	111	0.71	2e-21	29.45	193	HEX5653592.1
1 member(s) 1 organism(s)	bacteria	DUF3365 domain-containing protein [Ignavibacteriaceae bacterium]	111	111	0.95	2e-21	26.77	193	MCW9065301.1
1 member(s) 1 organism(s)	b-proteobacteria	DUF3365 domain-containing protein [Betaproteobacteria bacterium]	111	111	0.95	2e-21	25	193	MBK8016975.1
1 member(s) 1 organism(s)	g-proteobacteria	MAG: hypothetical protein BWK79_16690 [Beggiatoa sp. IS2]	111	111	0.9	2e-21	27.17	193	OQW91513.1
1 member(s) 1 organism(s)	g-proteobacteria	DUF3365 domain-containing protein [Gammaproteobacteria bacterium]	111	111	0.95	2e-21	27.55	193	MGB5177421.1
2 member(s) 2 organism(s)	b-proteobacteria	DUF3365 domain-containing protein [Burkholderiales bacterium]	111	111	0.95	2e-21	27.41	193	MCE2970641.1
1 member(s) 1 organism(s)	g-proteobacteria	Tll0287-like domain-containing protein [Thiohalocapsa sp.]	111	111	0.91	2e-21	26.06	193	WP_296925335.1
1 member(s) 1 organism(s)	a-proteobacteria	DUF3365 domain-containing protein [Alphaproteobacteria bacterium]	111	111	0.94	2e-21	27.6	194	MBU1210008.1
3 member(s) 1 organism(s)	g-proteobacteria	Tll0287-like domain-containing protein [Pseudidiomarina sediminum]	111	111	0.92	2e-21	25.68	194	WP_222444812.1
1 member(s) 1 organism(s)	bacteria	MAG: DUF3365 domain-containing protein [Planctomycetota bacterium]	111	111	0.91	2e-21	28.49	194	KAA3605033.1
1 member(s) 1 organism(s)	bacteria	DUF3365 domain-containing protein [Candidatus Tanganyikabacteria bacterium]	111	111	0.93	2e-21	24.87	195	MBM3268892.1
1 member(s) 1 organism(s)	g-proteobacteria	DUF3365 domain-containing protein [Chromatiales bacterium]	111	111	0.95	2e-21	25.63	195	MDH3400355.1
1 member(s) 1 organism(s)	g-proteobacteria	Tll0287-like domain-containing protein [Litoribrevibacter albus]	111	111	0.92	2e-21	27.27	195	WP_284382877.1
1 member(s) 1 organism(s)	a-proteobacteria	Tll0287-like domain-containing protein [Hyphomicrobium sp.]	111	111	0.92	2e-21	28.27	196	WP_333793522.1
1 member(s) 1 organism(s)	g-proteobacteria	Tll0287-like domain-containing protein [Thermochromatium tepidum]	111	111	0.95	2e-21	30.1	196	WP_153974674.1
1 member(s) 1 organism(s)	bacteria	c-type heme family protein [Candidatus Brocadia sapporoensis]	111	111	0.93	2e-21	26.06	687	WP_070067445.1
1 member(s) 1 organism(s)	proteobacteria	DUF3365 domain-containing protein [Pseudomonadota bacterium]	111	111	0.92	2e-21	25.65	198	MFC1747861.1
5 member(s) 4 organism(s)	planctomycetes	response regulator [Candidatus Brocadia sp.]	111	111	0.93	2e-21	26.06	809	MCC7239857.1
1 member(s) 1 organism(s)	b-proteobacteria	Tll0287-like domain-containing protein [Sulfuritalea sp.]	111	111	0.87	2e-21	27.22	201	WP_294993103.1
1 member(s) 1 organism(s)	a-proteobacteria	hypothetical protein [Hyphomicrobium sp.]	111	111	0.91	2e-21	27.51	202	MBA4132047.1
4 member(s) 2 organism(s)	g-proteobacteria	DUF3365 domain-containing protein [Candidatus Contendobacter sp.]	111	111	0.94	2e-21	25.25	303	MDG4596245.1
1 member(s) 1 organism(s)	bacteria	DUF3365 domain-containing protein [Nitrospirota bacterium]	111	111	0.92	2e-21	23.04	204	MDH3503096.1
1 member(s) 1 organism(s)	g-proteobacteria	DUF3365 domain-containing protein [Gammaproteobacteria bacterium]	111	111	0.88	2e-21	26.52	206	NBC23325.1
3 member(s) 2 organism(s)	g-proteobacteria	Tll0287-like domain-containing protein [Halochromatium glycolicum]	111	111	0.91	2e-21	26.98	206	WP_338074221.1
1 member(s) 1 organism(s)	bacteria	MAG: hypothetical protein AMXMBFR53_12860 [Gemmatimonadota bacterium]	111	111	0.96	2e-21	28.21	207	GMV05006.1
1 member(s) 1 organism(s)	bacteria	DUF3365 domain-containing protein [Enhygromyxa sp.]	111	111	0.93	2e-21	28.36	208	HLT37600.1
1 member(s) 1 organism(s)	CFB group bacteria	DUF3365 domain-containing protein [Lewinellaceae bacterium]	111	111	0.97	2e-21	28.57	209	MCB9081997.1
3 member(s) 3 organism(s)	proteobacteria	MAG: hypothetical protein BWZ07_01384 [Alphaproteobacteria bacterium ADurb.BinA280]	111	111	0.97	2e-21	29	327	OPZ12342.1
1 member(s) 1 organism(s)	g-proteobacteria	DUF3365 domain-containing protein [Moraxella sp.]	111	111	0.69	2e-21	27.66	213	MBP6485066.1
1 member(s) 1 organism(s)	bacteria	DUF3365 domain-containing protein [Bryobacter sp.]	110	110	0.9	2e-21	28.09	170	MCU0247744.1
2 member(s) 2 organism(s)	a-proteobacteria	DUF3365 domain-containing protein [Rhodospirillales bacterium]	110	110	0.83	2e-21	26.59	171	MDZ3838796.1
1 member(s) 1 organism(s)	g-proteobacteria	DUF3365 domain-containing protein [Piscirickettsiaceae bacterium]	110	110	0.74	2e-21	29.22	173	HID00345.1
1 member(s) 1 organism(s)	a-proteobacteria	DUF3365 domain-containing protein [Dongiaceae bacterium]	111	111	0.96	2e-21	25.37	403	HXE97211.1
4 member(s) 4 organism(s)	bacteria	c-type heme family protein [Oryzomonas rubra]	111	111	0.91	2e-21	25.68	403	WP_149306937.1
1 member(s) 1 organism(s)	bacteria	DUF3365 domain-containing protein [Deltaproteobacteria bacterium]	111	111	0.97	2e-21	25	404	MBC8018609.1
1 member(s) 1 organism(s)	g-proteobacteria	Tll0287-like domain-containing protein [Thiofilum sp.]	111	111	0.93	2e-21	26.94	235	WP_296837791.1
5 member(s) 2 organism(s)	bacteria	c-type heme family protein [Desulfuromonas thiophila]	111	111	0.97	2e-21	26.4	420	WP_282755994.1
2 member(s) 1 organism(s)	g-proteobacteria	Tll0287-like domain-containing protein [Pseudidiomarina gelatinasegens]	110	110	0.92	2e-21	29.17	181	WP_417685993.1
1 member(s) 1 organism(s)	bacteria	DUF3365 domain-containing protein [Polyangiaceae bacterium]	111	111	0.91	3e-21	28.43	252	MBC7171581.1
1 member(s) 1 organism(s)	g-proteobacteria	Tll0287-like domain-containing protein [Stutzerimonas stutzeri]	110	110	0.92	3e-21	25.95	185	WP_024161620.1
2 member(s) 2 organism(s)	g-proteobacteria	MULTISPECIES: Tll0287-like domain-containing protein [unclassified Pseudomonas]	110	110	0.92	3e-21	28.8	185	WP_136489861.1
1 member(s) 1 organism(s)	g-proteobacteria	Tll0287-like domain-containing protein [Stutzerimonas stutzeri]	110	110	0.95	3e-21	27.37	185	WP_102823517.1
4 member(s) 3 organism(s)	g-proteobacteria	Tll0287-like domain-containing protein [Pseudidiomarina sp.]	110	110	0.92	3e-21	31.18	186	WP_417689718.1
2 member(s) 2 organism(s)	b-proteobacteria	MAG: hypothetical protein A2Z65_02880, partial [Gallionellales bacterium RIFCSPLOWO2_02_58_13]	110	110	0.92	3e-21	25.67	186	OGT01560.1
1 member(s) 1 organism(s)	bacteria	DUF3365 domain-containing protein [Planctomycetota bacterium]	110	110	0.94	3e-21	25.13	187	MEM8882933.1
1 member(s) 1 organism(s)	g-proteobacteria	DUF3365 domain-containing protein [Gammaproteobacteria bacterium]	110	110	0.92	3e-21	26.32	188	MEJ2213489.1
3 member(s) 2 organism(s)	g-proteobacteria	Tll0287-like domain-containing protein [Thalassolituus sp. UBA3500]	110	110	0.94	3e-21	29.84	188	WP_301179878.1
1 member(s) 1 organism(s)	g-proteobacteria	DUF3365 domain-containing protein [Gammaproteobacteria bacterium]	110	110	0.93	3e-21	30.57	188	MCC6201838.1
2 member(s) 1 organism(s)	g-proteobacteria	DUF3365 domain-containing protein [Lysobacterales bacterium]	110	110	0.91	3e-21	28.72	189	MEJ2383415.1
1 member(s) 1 organism(s)	b-proteobacteria	DUF3365 domain-containing protein [Rhodoferax sp.]	110	110	0.93	3e-21	27.18	189	MBP6006751.1
2 member(s) 2 organism(s)	proteobacteria	DUF3365 domain-containing protein [Pseudomonadota bacterium]	110	110	0.94	3e-21	27.46	189	MFC1606042.1
1 member(s) 1 organism(s)	g-proteobacteria	Tll0287-like domain-containing protein [Plasticicumulans acidivorans]	110	110	0.88	3e-21	28.8	190	WP_110017420.1
1 member(s) 1 organism(s)	a-proteobacteria	DUF3365 domain-containing protein [Hyphomicrobiaceae bacterium]	110	110	0.91	3e-21	32.46	191	MFV0368637.1
2 member(s) 1 organism(s)	g-proteobacteria	MAG: cytochrome c family protein [Marinobacter sp. T13-3]	110	110	0.92	3e-21	30	191	KXS52274.1
1 member(s) 1 organism(s)	g-proteobacteria	DUF3365 domain-containing protein [Gammaproteobacteria bacterium]	110	110	0.92	3e-21	26.18	192	MGC1955818.1
1 member(s) 1 organism(s)	b-proteobacteria	DUF3365 domain-containing protein [Sulfuricella sp.]	110	110	0.95	3e-21	23.47	192	MBZ0096070.1
1 member(s) 1 organism(s)	bacteria	MAG: hypothetical protein CVV27_12665 [Candidatus Melainabacteria bacterium HGW-Melainabacteria-1]	110	110	0.92	3e-21	29.35	192	PKL75965.1
1 member(s) 1 organism(s)	CFB group bacteria	DUF3365 domain-containing protein [Cyclobacteriaceae bacterium]	110	110	0.74	3e-21	30.14	192	MBX2946187.1
6 member(s) 4 organism(s)	g-proteobacteria	Tll0287-like domain-containing protein [Marinobacter sp.]	110	110	0.88	3e-21	32.42	192	WP_372985679.1
1 member(s) 1 organism(s)	bacteria	DUF3365 domain-containing protein [Salinibacter sp.]	106	106	0.29	3e-21	57.14	83	WP_263821149.1
1 member(s) 1 organism(s)	g-proteobacteria	DUF3365 domain-containing protein [Haliea sp.]	109	109	0.61	3e-21	32	138	MBK6736495.1
1 member(s) 1 organism(s)	g-proteobacteria	Tll0287-like domain-containing protein [Metapseudomonas otitidis]	109	109	0.61	3e-21	36.29	138	WP_160480121.1
1 member(s) 1 organism(s)	b-proteobacteria	DUF3365 domain-containing protein [Betaproteobacteria bacterium]	110	110	0.92	3e-21	25.79	193	MEI7968190.1
1 member(s) 1 organism(s)	b-proteobacteria	DUF3365 domain-containing protein [Betaproteobacteria bacterium]	110	110	0.93	3e-21	26.67	193	MBK6472169.1
1 member(s) 1 organism(s)	g-proteobacteria	DUF3365 domain-containing protein [Gammaproteobacteria bacterium]	110	110	0.95	3e-21	28	194	HEX9803971.1
1 member(s) 1 organism(s)	CFB group bacteria	DUF3365 domain-containing protein [Lewinellaceae bacterium]	110	110	0.93	3e-21	27.46	194	MCB9284843.1
2 member(s) 2 organism(s)	CFB group bacteria	Tll0287-like domain-containing protein [Phaeocystidibacter marisrubri]	110	110	0.93	3e-21	26.7	195	WP_151691481.1
2 member(s) 1 organism(s)	g-proteobacteria	Tll0287-like domain-containing protein [Oceanospirillum multiglobuliferum]	110	110	0.9	3e-21	29.26	195	WP_078746169.1
3 member(s) 3 organism(s)	a-proteobacteria	Tll0287-like domain-containing protein [Candidatus Filomicrobium marinum]	110	110	0.91	3e-21	27.51	195	WP_046479179.1
1 member(s) 1 organism(s)	b-proteobacteria	DUF3365 domain-containing protein [Thiobacillaceae bacterium]	110	110	0.83	3e-21	27.47	196	MGA9991499.1
1 member(s) 1 organism(s)	g-proteobacteria	Tll0287-like domain-containing protein [uncultured Thiodictyon sp.]	110	110	0.95	3e-21	29.5	196	WP_295455719.1
1 member(s) 1 organism(s)	g-proteobacteria	Tll0287-like domain-containing protein [Candidatus Albibeggiatoa sp. nov. BB20]	110	110	0.93	3e-21	25.89	197	WP_353571724.1
1 member(s) 1 organism(s)	g-proteobacteria	DUF3365 domain-containing protein [Gammaproteobacteria bacterium]	110	110	0.95	3e-21	24.87	198	MDH3413816.1
1 member(s) 1 organism(s)	g-proteobacteria	DUF3365 domain-containing protein [Gammaproteobacteria bacterium]	111	111	0.94	3e-21	23.86	298	MCP4285198.1
1 member(s) 1 organism(s)	bacteria	Tll0287-like domain-containing protein [Candidatus Scalindua sp.]	110	110	0.93	3e-21	29.17	202	MGR3294481.1
1 member(s) 1 organism(s)	bacteria	DUF3365 domain-containing protein [Nitrospirota bacterium]	110	110	0.94	3e-21	22.96	203	MDP1948433.1
1 member(s) 1 organism(s)	g-proteobacteria	Tll0287-like domain-containing protein [Thiocystis minor]	110	110	0.91	3e-21	29.69	203	WP_201094440.1
1 member(s) 1 organism(s)	bacteria	DUF3365 domain-containing protein [Acidobacteriota bacterium]	110	110	0.93	3e-21	27.36	203	MCU0223640.1
1 member(s) 1 organism(s)	g-proteobacteria	MAG: DUF3365 domain-containing protein [Candidatus Competibacteraceae bacterium]	111	111	0.94	3e-21	27.36	305	RUQ40453.1
1 member(s) 1 organism(s)	aquificales	Tll0287-like domain-containing protein [Persephonella atlantica]	110	110	0.95	3e-21	25.37	204	WP_200673960.1
1 member(s) 1 organism(s)	g-proteobacteria	DUF3365 domain-containing protein [Gammaproteobacteria bacterium]	110	110	0.91	3e-21	24.34	205	MEZ5589995.1
1 member(s) 1 organism(s)	CFB group bacteria	Tll0287-like domain-containing protein [Bacteroidota bacterium]	110	110	0.95	3e-21	21.9	210	MFW5659709.1
1 member(s) 1 organism(s)	g-proteobacteria	Tll0287-like domain-containing protein [Methylonatrum kenyense]	110	110	0.95	3e-21	28.28	210	WP_248567620.1
4 member(s) 1 organism(s)	bacteria	DUF3365 domain-containing protein [bacterium]	110	110	0.86	3e-21	27.17	213	MBK6901028.1
1 member(s) 1 organism(s)	g-proteobacteria	glutamate synthase [Cellvibrionaceae bacterium]	110	110	0.93	3e-21	26.84	215	MAZ89491.1
1 member(s) 1 organism(s)	bacteria	DUF3365 domain-containing protein [Candidatus Scalindua sp.]	110	110	0.96	3e-21	27.6	223	MFV1977647.1
3 member(s) 3 organism(s)	proteobacteria	DUF3365 domain-containing protein [Lysobacteraceae bacterium]	110	110	0.89	3e-21	30.11	228	MBE2291988.1
1 member(s) 1 organism(s)	bacteria	DUF3365 domain-containing protein [Myxococcales bacterium]	110	110	0.9	3e-21	26.34	229	MCA9521964.1
1 member(s) 1 organism(s)	proteobacteria	hypothetical protein [Pseudomonadota bacterium]	110	110	0.86	3e-21	25	230	MEN9432714.1
1 member(s) 1 organism(s)	bacteria	DUF3365 domain-containing protein [Longimicrobiales bacterium]	110	110	0.92	3e-21	30.57	231	HZD04649.1
1 member(s) 1 organism(s)	CFB group bacteria	DUF3365 domain-containing protein [Pedobacter sp.]	111	111	0.95	3e-21	26.02	403	MFA7060407.1
2 member(s) 1 organism(s)	bacteria	c-type heme family protein [Oryzomonas sp.]	111	111	0.97	3e-21	23.98	403	WP_309357860.1
1 member(s) 1 organism(s)	bacteria	DUF3365 domain-containing protein [Desulfuromonadales bacterium]	111	111	0.93	3e-21	25.27	406	HKL25104.1
2 member(s) 2 organism(s)	bacteria	Tll0287-like domain-containing protein [Trichloromonas sp.]	111	111	0.75	3e-21	28.76	411	WP_432821810.1
1 member(s) 1 organism(s)	bacteria	DUF3365 domain-containing protein [Candidatus Scalindua sp.]	110	110	0.94	3e-21	27.83	236	MFQ5686236.1
2 member(s) 2 organism(s)	g-proteobacteria	MULTISPECIES: Tll0287-like domain-containing protein [unclassified Thalassolituus]	110	110	0.91	3e-21	26.37	180	WP_296985136.1
2 member(s) 2 organism(s)	proteobacteria	Tll0287-like domain-containing protein [Sphingosinicella sp.]	110	110	0.93	3e-21	26.74	183	WP_293781312.1
3 member(s) 2 organism(s)	verrucomicrobia	Tll0287-like domain-containing protein [Prosthecobacter sp.]	110	110	0.95	3e-21	32.12	183	WP_294230859.1
1 member(s) 1 organism(s)	g-proteobacteria	DUF3365 domain-containing protein [Gammaproteobacteria bacterium]	110	110	0.9	3e-21	26.88	184	MCW8924245.1
2 member(s) 1 organism(s)	g-proteobacteria	Tll0287-like domain-containing protein [Bacterioplanoides sp. SCSIO 12839]	110	110	0.92	3e-21	28.34	184	WP_255858429.1
1 member(s) 1 organism(s)	g-proteobacteria	hypothetical protein [Gammaproteobacteria bacterium]	110	110	0.92	3e-21	24.74	254	MAT65686.1
1 member(s) 1 organism(s)	g-proteobacteria	Tll0287-like domain-containing protein [Parathalassolituus penaei]	110	110	0.88	3e-21	27.53	185	WP_283175442.1
2 member(s) 1 organism(s)	b-proteobacteria	Tll0287-like domain-containing protein [Rhodoferax sp.]	110	110	0.92	3e-21	27.37	186	WP_296493950.1
1 member(s) 1 organism(s)	b-proteobacteria	DUF3365 domain-containing protein [Burkholderiales bacterium]	110	110	0.94	3e-21	25.13	186	MCC7326413.1
1 member(s) 1 organism(s)	b-proteobacteria	DUF3365 domain-containing protein [Rhodoferax sp.]	110	110	0.98	3e-21	26.73	186	MBK9574270.1
1 member(s) 1 organism(s)	g-proteobacteria	DUF3365 domain-containing protein [Ectothiorhodospiraceae bacterium 2226]	110	110	0.92	4e-21	27.23	187	QKT03266.1
1 member(s) 1 organism(s)	b-proteobacteria	DUF3365 domain-containing protein [Nitrosomonadales bacterium]	110	110	0.93	4e-21	27.27	187	MBI4937318.1
1 member(s) 1 organism(s)	g-proteobacteria	DUF3365 domain-containing protein [Gammaproteobacteria bacterium]	110	110	0.95	4e-21	25.89	187	NIR30953.1
1 member(s) 1 organism(s)	g-proteobacteria	DUF3365 domain-containing protein [Gammaproteobacteria bacterium]	110	110	0.94	4e-21	23.47	187	NPU91020.1
1 member(s) 1 organism(s)	g-proteobacteria	Tll0287-like domain-containing protein [Thiomicrospira microaerophila]	110	110	0.95	4e-21	26.4	187	WP_248850883.1
1 member(s) 1 organism(s)	b-proteobacteria	MAG: DUF3365 domain-containing protein [Rhodocyclaceae bacterium]	110	110	0.92	4e-21	27.51	187	GAB4165195.1
1 member(s) 1 organism(s)	g-proteobacteria	DUF3365 domain-containing protein [Gammaproteobacteria bacterium]	110	110	0.95	4e-21	26.15	187	MFA7096293.1
1 member(s) 1 organism(s)	proteobacteria	DUF3365 domain-containing protein [Magnetococcus sp. YQC-9]	110	110	0.95	4e-21	27.08	187	MEO5346774.1
1 member(s) 1 organism(s)	e-proteobacteria	Tll0287-like domain-containing protein [Sulfuricurvum sp.]	110	110	0.95	4e-21	26.4	187	WP_373021746.1
3 member(s) 1 organism(s)	g-proteobacteria	Tll0287-like domain-containing protein [Thioalkalivibrio sp.]	110	110	0.92	4e-21	27.69	188	WP_410346521.1
1 member(s) 1 organism(s)	b-proteobacteria	DUF3365 domain-containing protein [Hylemonella sp.]	110	110	0.91	4e-21	26.84	188	MDH5205074.1
1 member(s) 1 organism(s)	bacteria	DUF3365 domain-containing protein [Holophagales bacterium]	110	110	0.94	4e-21	29.9	188	MBK9088455.1
38 member(s) 8 organism(s)	g-proteobacteria	Tll0287-like domain-containing protein [Shewanella carassii]	110	110	0.97	4e-21	27.04	189	WP_221050078.1
1 member(s) 1 organism(s)	g-proteobacteria	MULTISPECIES: Tll0287-like domain-containing protein [unclassified Wenzhouxiangella]	110	110	0.94	4e-21	28.64	190	WP_116897976.1
1 member(s) 1 organism(s)	g-proteobacteria	DUF3365 domain-containing protein [Gammaproteobacteria bacterium]	110	110	0.94	4e-21	27.51	190	MDH3304717.1
3 member(s) 2 organism(s)	b-proteobacteria	DUF3365 domain-containing protein [Nitrosomonas sp.]	110	110	0.94	4e-21	30.1	190	MCC6922140.1
1 member(s) 1 organism(s)	b-proteobacteria	DUF3365 domain-containing protein [Burkholderiales bacterium]	110	110	0.95	4e-21	25.76	190	MEO6024507.1
3 member(s) 1 organism(s)	bacteria	DUF3365 domain-containing protein [Candidatus Kryptonium sp.]	110	110	0.94	4e-21	26.04	190	MCX7762975.1
1 member(s) 1 organism(s)	g-proteobacteria	Tll0287-like domain-containing protein [Marinobacter salinexigens]	110	110	0.94	4e-21	27.04	191	WP_149601520.1
1 member(s) 1 organism(s)	b-proteobacteria	DUF3365 domain-containing protein [Burkholderiales bacterium]	110	110	0.91	4e-21	25.53	191	MCU0806158.1
3 member(s) 2 organism(s)	bacteria	DUF3365 domain-containing protein [Candidatus Kapaibacterium sp.]	110	110	0.91	4e-21	28.19	191	MCS7302835.1
1 member(s) 1 organism(s)	b-proteobacteria	DUF3365 domain-containing protein [Burkholderiales bacterium]	110	110	0.92	4e-21	26.84	191	MCX7893254.1
1 member(s) 1 organism(s)	g-proteobacteria	Tll0287-like domain-containing protein [Thalassolituus pacificus]	110	110	0.92	4e-21	29.95	191	WP_260976875.1
4 member(s) 2 organism(s)	proteobacteria	DUF3365 domain-containing protein [Pseudomonadota bacterium]	110	110	0.85	4e-21	29.38	192	MEK6210409.1
1 member(s) 1 organism(s)	g-proteobacteria	Tll0287-like domain-containing protein [Marinobacter sp. C7]	110	110	0.91	4e-21	31.55	192	WP_239039065.1
1 member(s) 1 organism(s)	g-proteobacteria	DUF3365 domain-containing protein [Hahellaceae bacterium]	110	110	0.9	4e-21	26.49	193	MCP5207986.1
1 member(s) 1 organism(s)	b-proteobacteria	DUF3365 domain-containing protein [Piscinibacter sp.]	110	110	0.94	4e-21	27.69	193	MBP6778575.1
1 member(s) 1 organism(s)	b-proteobacteria	Tll0287-like domain-containing protein [Ideonella sp. A 288]	110	110	0.95	4e-21	29.35	194	WP_088286898.1
1 member(s) 1 organism(s)	CFB group bacteria	DUF3365 domain-containing protein [Sphingobacteriales bacterium]	110	110	0.92	4e-21	28.21	194	MBN8857969.1
1 member(s) 1 organism(s)	g-proteobacteria	MAG: DUF3365 domain-containing protein [Gammaproteobacteria bacterium]	110	110	0.95	4e-21	26.8	195	UCE77070.1
1 member(s) 1 organism(s)	bacteria	DUF3365 domain-containing protein [Ignavibacterium sp.]	110	110	0.74	4e-21	29.94	195	MCU0343339.1
2 member(s) 2 organism(s)	b-proteobacteria	DUF3365 domain-containing protein [Burkholderiales bacterium]	110	110	0.94	4e-21	21.83	195	MBA4740819.1
1 member(s) 1 organism(s)	g-proteobacteria	DUF3365 domain-containing protein [Pseudomonadales bacterium]	110	110	0.91	4e-21	28.72	197	MCG8317526.1
7 member(s) 5 organism(s)	proteobacteria	MAG: hypothetical protein B7Z35_06340 [Hydrogenophilales bacterium 12-61-10]	110	110	0.9	4e-21	28	198	OYW38716.1
1 member(s) 1 organism(s)	b-proteobacteria	DUF3365 domain-containing protein [Thiobacillus sp.]	110	110	0.93	4e-21	26.53	198	MDP1924134.1
3 member(s) 1 organism(s)	CFB group bacteria	DUF3365 domain-containing protein [Saprospirales bacterium]	110	110	0.99	4e-21	26.24	198	MBK6905411.1
1 member(s) 1 organism(s)	g-proteobacteria	DUF3365 domain-containing protein [Gammaproteobacteria bacterium]	110	110	0.95	4e-21	30.15	198	MCP5197473.1
1 member(s) 1 organism(s)	a-proteobacteria	DUF3365 domain-containing protein [Hyphomicrobiaceae bacterium]	110	110	0.89	4e-21	32.47	199	MBL8564939.1
1 member(s) 1 organism(s)	CFB group bacteria	Tll0287-like domain-containing protein [Flavitalea sp.]	110	110	0.73	4e-21	29.53	199	MGZ5246853.1
1 member(s) 1 organism(s)	a-proteobacteria	DUF3365 domain-containing protein [Rhodomicrobium sp.]	110	110	0.88	4e-21	28.02	199	MGO9484611.1
1 member(s) 1 organism(s)	a-proteobacteria	Tll0287-like domain-containing protein [Hyphococcus sp.]	110	110	0.93	4e-21	24.87	199	WP_375207015.1
1 member(s) 1 organism(s)	bacteria	hypothetical protein JCM11468_09930 [Thermovibrio ruber]	110	110	0.95	4e-21	26.77	199	BGR52791.1
1 member(s) 1 organism(s)	bacteria	response regulator [Nitrospinota bacterium]	111	111	0.93	4e-21	25.13	806	MBI4377502.1
4 member(s) 3 organism(s)	a-proteobacteria	MULTISPECIES: Tll0287-like domain-containing protein [Novosphingobium]	110	110	0.91	4e-21	33.51	200	WP_109797135.1
1 member(s) 1 organism(s)	proteobacteria	DUF3365 domain-containing protein [Pseudomonadota bacterium]	110	110	0.91	4e-21	24.08	201	MEA3244004.1
3 member(s) 2 organism(s)	g-proteobacteria	Tll0287-like domain-containing protein [Alcanivorax jadensis]	110	110	0.9	4e-21	27.08	202	WP_052042590.1
1 member(s) 1 organism(s)	b-proteobacteria	Tll0287-like domain-containing protein [Pseudaquabacterium inlustre]	110	110	0.92	4e-21	26.53	202	WP_341410757.1
2 member(s) 2 organism(s)	bacteria	DUF3365 domain-containing protein [Planctomycetota bacterium]	110	110	0.94	4e-21	26.8	202	MCC6781838.1
1 member(s) 1 organism(s)	g-proteobacteria	DUF3365 domain-containing protein [Gammaproteobacteria bacterium]	110	110	0.93	4e-21	22.16	204	MBT8120016.1
1 member(s) 1 organism(s)	proteobacteria	DUF3365 domain-containing protein [Pseudomonadota bacterium]	110	110	0.93	4e-21	28.28	204	MEC7120317.1
1 member(s) 1 organism(s)	proteobacteria	DUF3365 domain-containing protein [Pseudomonadota bacterium]	110	110	0.98	4e-21	26.7	205	MBK6597537.1
1 member(s) 1 organism(s)	g-proteobacteria	Tll0287-like domain-containing protein [Thiothrix eikelboomii]	110	110	0.93	4e-21	26.21	206	WP_078921066.1
3 member(s) 3 organism(s)	g-proteobacteria	Tll0287-like domain-containing protein [Lentisalinibacter orientalis]	110	110	0.9	4e-21	26.34	206	WP_405237265.1
1 member(s) 1 organism(s)	g-proteobacteria	DUF3365 domain-containing protein [Thiolinea sp.]	110	110	0.93	4e-21	25.12	207	HPY39926.1
1 member(s) 1 organism(s)	g-proteobacteria	DUF3365 domain-containing protein [Gammaproteobacteria bacterium]	110	110	0.85	4e-21	29.94	322	MCL4779985.1
1 member(s) 1 organism(s)	bacteria	DUF3365 domain-containing protein [Longimicrobiales bacterium]	110	110	0.94	4e-21	25	209	HLU25706.1
2 member(s) 2 organism(s)	a-proteobacteria	Tll0287-like domain-containing protein [Rhodospirillum centenum]	110	110	0.93	4e-21	27.41	210	WP_012567618.1
1 member(s) 1 organism(s)	a-proteobacteria	MAG: hypothetical protein DHS20C08_16580 [Rhodomicrobium sp.]	110	110	0.93	4e-21	27.04	212	GJM03157.1
1 member(s) 1 organism(s)	bacteria	DUF3365 domain-containing protein [Myxococcales bacterium]	110	110	0.9	4e-21	26.06	212	MDO9017268.1
1 member(s) 1 organism(s)	bacteria	DUF3365 domain-containing protein [bacterium]	110	110	0.94	4e-21	25.12	214	MFO7262148.1
1 member(s) 1 organism(s)	proteobacteria	hypothetical protein [Pseudomonadota bacterium]	110	110	0.93	4e-21	26.87	215	MEK0435820.1
3 member(s) 2 organism(s)	g-proteobacteria	Tll0287-like domain-containing protein [Thiothrix subterranea]	110	110	0.93	4e-21	25.48	216	WP_202717533.1
1 member(s) 1 organism(s)	g-proteobacteria	DUF3365 domain-containing protein [Arenimonas sp.]	110	110	0.85	4e-21	31.67	225	HLU13146.1
1 member(s) 1 organism(s)	bacteria	DUF3365 domain-containing protein [Desulfuromonadaceae bacterium]	110	110	0.62	4e-21	31.54	403	MDD5286792.1
1 member(s) 1 organism(s)	bacteria	MAG: hypothetical protein C0623_01475 [Desulfuromonas sp.]	110	110	0.96	4e-21	26.29	404	PLY03428.1
1 member(s) 1 organism(s)	bacteria	DUF3365 domain-containing protein [Geobacteraceae bacterium]	110	110	0.96	4e-21	25.51	404	MDA8427816.1
2 member(s) 1 organism(s)	a-proteobacteria	Tll0287-like domain-containing protein [Hyphomicrobium sp. 1Nfss2.1]	110	110	0.91	4e-21	27.75	238	WP_424956293.1
1 member(s) 1 organism(s)	verrucomicrobia	DUF3365 domain-containing protein [Verrucomicrobiales bacterium]	110	110	0.76	5e-21	29.33	241	MDF1813784.1
1 member(s) 1 organism(s)	bacteria	DUF3365 domain-containing protein [Rhodopirellula sp.]	109	109	0.88	5e-21	27.01	183	NLY02415.1
1 member(s) 1 organism(s)	g-proteobacteria	Tll0287-like domain-containing protein [Pseudidiomarina atlantica]	109	109	0.77	5e-21	31.74	184	WP_034731992.1
1 member(s) 1 organism(s)	bacteria	DUF3365 domain-containing protein [Acidobacteriota bacterium]	109	109	0.9	5e-21	27.66	186	MBN2430109.1
1 member(s) 1 organism(s)	b-proteobacteria	DUF3365 domain-containing protein [Gallionella sp.]	109	109	0.92	5e-21	25.27	187	MDH4234548.1
1 member(s) 1 organism(s)	b-proteobacteria	MAG: DUF3365 domain-containing protein [Burkholderiales bacterium]	109	109	0.93	5e-21	24.87	187	KAB2843518.1
1 member(s) 1 organism(s)	g-proteobacteria	DUF3365 domain-containing protein [Gammaproteobacteria bacterium]	109	109	0.94	5e-21	25.39	187	MGB5438285.1
2 member(s) 1 organism(s)	b-proteobacteria	DUF3365 domain-containing protein [Sulfuritalea sp.]	109	109	0.9	5e-21	28.57	187	MDP1735534.1
2 member(s) 1 organism(s)	g-proteobacteria	DUF3365 domain-containing protein [Candidatus Thiodiazotropha sp.]	109	109	0.95	5e-21	28.57	188	MEJ2467317.1
1 member(s) 1 organism(s)	proteobacteria	DUF3365 domain-containing protein [Magnetococcus sp. YQC-3]	109	109	0.89	5e-21	28.73	188	MEO5349774.1
4 member(s) 2 organism(s)	proteobacteria	DUF3365 domain-containing protein [Burkholderiales bacterium]	109	109	0.72	5e-21	28.76	188	MEJ6565281.1
1 member(s) 1 organism(s)	g-proteobacteria	DUF3365 domain-containing protein [Gammaproteobacteria bacterium]	109	109	0.95	5e-21	25.26	189	MGB5425760.1
1 member(s) 1 organism(s)	g-proteobacteria	DUF3365 domain-containing protein [Gammaproteobacteria bacterium]	109	109	0.95	5e-21	26.4	189	MDA3870116.1
1 member(s) 1 organism(s)	b-proteobacteria	DUF3365 domain-containing protein [Rhodocyclaceae bacterium]	109	109	0.92	5e-21	28.42	189	MCB1888198.1
1 member(s) 1 organism(s)	bacteria	DUF3365 domain-containing protein [bacterium]	109	109	0.94	5e-21	26.56	190	MCP4933598.1
1 member(s) 1 organism(s)	bacteria	DUF3365 domain-containing protein [Bryobacteraceae bacterium]	109	109	1	5e-21	26.83	190	MBE0658191.1
1 member(s) 1 organism(s)	b-proteobacteria	DUF3365 domain-containing protein [Betaproteobacteria bacterium]	109	109	0.93	5e-21	26	190	MBL0125753.1
1 member(s) 1 organism(s)	g-proteobacteria	DUF3365 domain-containing protein [Thiomicrorhabdus sp.]	109	109	0.93	5e-21	26.04	190	HIE40902.1
1 member(s) 1 organism(s)	b-proteobacteria	DUF3365 domain-containing protein [Nitrosomonadales bacterium]	109	109	0.95	5e-21	26.02	190	MBK9160430.1
1 member(s) 1 organism(s)	b-proteobacteria	DUF3365 domain-containing protein [Thauera sp.]	109	109	0.93	5e-21	27.98	190	MBN8443699.1
2 member(s) 2 organism(s)	g-proteobacteria	Tll0287-like domain-containing protein [Ferrimonas sp. SCSIO 43195]	109	109	0.93	5e-21	29.79	191	WP_252008972.1
1 member(s) 1 organism(s)	bacteria	Tll0287-like domain-containing protein [Desulfuromonas sp. AOP6]	109	109	0.93	5e-21	27.6	191	WP_155876910.1
2 member(s) 2 organism(s)	proteobacteria	DUF3365 domain-containing protein [Wenzhouxiangellaceae bacterium]	109	109	0.76	5e-21	29.75	191	MFO7763117.1
1 member(s) 1 organism(s)	b-proteobacteria	DUF3365 domain-containing protein [Betaproteobacteria bacterium]	109	109	0.91	5e-21	24.08	191	MGE5027215.1
1 member(s) 1 organism(s)	b-proteobacteria	Tll0287-like domain-containing protein [Cognatazoarcus halotolerans]	109	109	0.92	5e-21	28.42	191	WP_159693862.1
1 member(s) 1 organism(s)	g-proteobacteria	DUF3365 domain-containing protein [Gammaproteobacteria bacterium]	109	109	0.95	5e-21	28.57	191	MDH3934340.1
1 member(s) 1 organism(s)	b-proteobacteria	DUF3365 domain-containing protein [Burkholderiales bacterium]	109	109	0.95	5e-21	25.13	192	MEX0959486.1
20 member(s) 15 organism(s)	proteobacteria	Tll0287-like domain-containing protein [Marinobacter sp. 3-2]	109	109	0.95	5e-21	25.87	192	WP_108019196.1
1 member(s) 1 organism(s)	g-proteobacteria	Tll0287-like domain-containing protein [Lentisalinibacter sediminis]	109	109	0.9	5e-21	26.78	193	WP_405224525.1
2 member(s) 2 organism(s)	g-proteobacteria	Tll0287-like domain-containing protein [Alteromonas sp. AMM-1]	109	109	0.87	5e-21	30.43	193	WP_413366170.1
1 member(s) 1 organism(s)	b-proteobacteria	DUF3365 domain-containing protein [Burkholderiales bacterium]	109	109	0.9	5e-21	28.88	193	HZR03383.1
2 member(s) 1 organism(s)	g-proteobacteria	MAG: Protein of unknown function (DUF3365) [Candidatus Kentrum sp. DK]	109	109	0.95	5e-21	27.41	193	VFJ61900.1
1 member(s) 1 organism(s)	g-proteobacteria	Tll0287-like domain-containing protein [Seongchinamella sediminis]	109	109	0.95	5e-21	30.05	194	WP_117953603.1
1 member(s) 1 organism(s)	a-proteobacteria	DUF3365 domain-containing protein [Hyphomicrobiaceae bacterium]	109	109	0.9	5e-21	27.23	194	MGD9784738.1
1 member(s) 1 organism(s)	g-proteobacteria	DUF3365 domain-containing protein [Candidatus Tenderia sp.]	109	109	0.89	5e-21	29.19	195	HGX92992.1
1 member(s) 1 organism(s)	proteobacteria	DUF3365 domain-containing protein [Pseudomonadota bacterium]	109	109	0.94	5e-21	25.89	196	MEL7047374.1
2 member(s) 2 organism(s)	g-proteobacteria	DUF3365 domain-containing protein [Candidatus Competibacteraceae bacterium]	109	109	0.95	5e-21	25.37	197	MCB1781294.1
1 member(s) 1 organism(s)	a-proteobacteria	DUF3365 domain-containing protein [Rhodovibrionaceae bacterium]	109	109	0.95	5e-21	29.65	197	MDX1709700.1
1 member(s) 1 organism(s)	b-proteobacteria	DUF3365 domain-containing protein [Rhodoferax sp.]	109	109	0.92	5e-21	31.12	197	NCP38887.1
1 member(s) 1 organism(s)	b-proteobacteria	DUF3365 domain-containing protein [Ideonella sp.]	109	109	0.95	5e-21	29.44	198	MBK6862795.1
1 member(s) 1 organism(s)	proteobacteria	DUF3365 domain-containing protein [Pseudomonadota bacterium]	109	109	0.88	5e-21	29.12	198	MEI6414124.1
1 member(s) 1 organism(s)	g-proteobacteria	DUF3365 domain-containing protein [Marinobacterium sp.]	109	109	0.87	5e-21	30.05	198	MCV6589184.1
1 member(s) 1 organism(s)	bacteria	DUF3365 domain-containing protein [Desulfobulbus sp.]	109	109	0.92	5e-21	27.46	199	HEB49416.1
1 member(s) 1 organism(s)	a-proteobacteria	DUF3365 domain-containing protein [Hyphomicrobiaceae bacterium]	109	109	0.93	5e-21	28.36	199	MFN3867731.1
1 member(s) 1 organism(s)	b-proteobacteria	DUF3365 domain-containing protein [Burkholderiales bacterium]	109	109	0.94	5e-21	25.13	199	MGD2140786.1
1 member(s) 1 organism(s)	bacteria	DUF3365 domain-containing protein [Gemmatimonadota bacterium]	109	109	0.95	5e-21	28.57	199	MEJ2502763.1
1 member(s) 1 organism(s)	verrucomicrobia	DUF3365 domain-containing protein [Verrucomicrobiales bacterium]	109	109	0.95	5e-21	27.69	200	NNE91007.1
2 member(s) 1 organism(s)	bacteria	DUF3365 domain-containing protein [Acidobacteriota bacterium]	109	109	0.94	5e-21	27.86	202	MCU0229758.1
1 member(s) 1 organism(s)	g-proteobacteria	DUF3365 domain-containing protein [Candidatus Contendobacter sp.]	110	110	0.74	5e-21	28.97	303	MDS4026976.1
1 member(s) 1 organism(s)	g-proteobacteria	DUF3365 domain-containing protein [Thiohalobacteraceae bacterium]	109	109	0.95	5e-21	28.06	203	MFA7388016.1
4 member(s) 2 organism(s)	aquificales	Tll0287-like domain-containing protein [Persephonella sp.]	109	109	0.74	5e-21	27.45	204	WP_293443690.1
3 member(s) 3 organism(s)	aquificales	c-type heme family protein [Persephonella sp. IF05-L8]	109	109	0.74	5e-21	25.49	204	WP_029519868.1
1 member(s) 1 organism(s)	bacteria	DUF3365 domain-containing protein [Blastocatellia bacterium]	109	109	0.94	5e-21	27.41	205	MBL8208165.1
1 member(s) 1 organism(s)	bacteria	DUF3365 domain-containing protein [Gemmatimonadaceae bacterium]	109	109	0.94	5e-21	25	207	MCC7003287.1
1 member(s) 1 organism(s)	b-proteobacteria	DUF3365 domain-containing protein [Betaproteobacteria bacterium]	109	109	0.83	5e-21	22.86	209	NBO41000.1
1 member(s) 1 organism(s)	g-proteobacteria	DUF3365 domain-containing protein [Chromatiales bacterium]	110	110	0.91	5e-21	29.63	325	MCP5139652.1
1 member(s) 1 organism(s)	bacteria	DUF3365 domain-containing protein [Nitrospirota bacterium]	109	109	0.63	5e-21	28.15	167	MEP6889903.1
2 member(s) 2 organism(s)	Xanthomonas group	DUF3365 domain-containing protein [Lysobacter sp.]	110	110	0.83	6e-21	26.47	342	MCC7247628.1
2 member(s) 2 organism(s)	g-proteobacteria	Tll0287-like domain-containing protein [Shewanella litoralis]	109	109	0.91	6e-21	24.21	215	WP_229785910.1
1 member(s) 1 organism(s)	bacteria	DUF3365 domain-containing protein [Candidatus Brocadiales bacterium]	109	109	0.95	6e-21	29.95	216	MDO8127644.1
1 member(s) 1 organism(s)	g-proteobacteria	DUF3365 domain-containing protein [Gammaproteobacteria bacterium]	109	109	0.93	6e-21	23.96	220	MEJ2345340.1
1 member(s) 1 organism(s)	g-proteobacteria	Tll0287-like domain-containing protein [Thiohalorhabdus sp.]	109	109	0.76	6e-21	25.47	170	WP_411067861.1
1 member(s) 1 organism(s)	bacteria	DUF3365 domain-containing protein [bacterium]	109	109	0.94	6e-21	27.18	223	MBK7092026.1
1 member(s) 1 organism(s)	bacteria	Tll0287-like domain-containing protein [Gemmatimonadota bacterium]	109	109	0.93	6e-21	26.5	227	MFW6085067.1
2 member(s) 1 organism(s)	bacteria	Tll0287-like domain-containing protein [Geomonas diazotrophica]	110	110	0.99	6e-21	24.75	400	WP_216500068.1
1 member(s) 1 organism(s)	bacteria	DUF3365 domain-containing protein [Desulfuromonadales bacterium]	110	110	0.59	6e-21	29.91	403	MBK5276205.1
1 member(s) 1 organism(s)	bacteria	DUF3365 domain-containing protein [Desulfuromonadaceae bacterium]	110	110	0.91	6e-21	24.46	403	HEY3309210.1
1 member(s) 1 organism(s)	bacteria	c-type heme family protein [Desulfuromonadales bacterium]	110	110	0.93	6e-21	28.26	407	MGK2944180.1
3 member(s) 3 organism(s)	bacteria	c-type heme family protein [Geoalkalibacter subterraneus]	110	110	0.85	6e-21	26.29	417	WP_040198891.1
1 member(s) 1 organism(s)	CFB group bacteria	DUF3365 domain-containing protein [Cyclobacteriaceae bacterium]	109	109	0.71	6e-21	28.57	235	MFN3840324.1
2 member(s) 2 organism(s)	b-proteobacteria	DUF3365 domain-containing protein [Rhodocyclales bacterium]	109	109	0.84	6e-21	28.49	177	MBI5791747.1
1 member(s) 1 organism(s)	g-proteobacteria	MAG: DUF3365 domain-containing protein [Pseudomonas sp.]	109	109	0.98	6e-21	25.51	180	TXH93241.1
1 member(s) 1 organism(s)	g-proteobacteria	DUF3365 domain-containing protein [Gammaproteobacteria bacterium]	109	109	0.9	6e-21	28.11	181	NBD96436.1
9 member(s) 4 organism(s)	g-proteobacteria	Tll0287-like domain-containing protein [Ectopseudomonas khazarica]	109	109	0.97	6e-21	25.39	182	WP_037051848.1
1 member(s) 1 organism(s)	g-proteobacteria	DUF3365 domain-containing protein [Gammaproteobacteria bacterium]	108	108	0.61	6e-21	32.82	134	MDH3872256.1
1 member(s) 1 organism(s)	g-proteobacteria	Tll0287-like domain-containing protein [Exilibacterium tricleocarpae]	109	109	0.95	6e-21	28.42	183	WP_142929983.1
1 member(s) 1 organism(s)	bacteria	DUF3365 domain-containing protein [Acidobacteriota bacterium]	109	109	0.92	6e-21	27.13	183	MBN9662170.1
1 member(s) 1 organism(s)	g-proteobacteria	Tll0287-like domain-containing protein [Bacterioplanoides pacificum]	109	109	0.74	6e-21	29.33	184	WP_376868353.1
3 member(s) 1 organism(s)	a-proteobacteria	DUF3365 domain-containing protein [Rhodospirillaceae bacterium]	109	109	0.92	6e-21	25.27	185	MCK5167768.1
1 member(s) 1 organism(s)	g-proteobacteria	DUF3365 domain-containing protein [Candidatus Macondimonas sp.]	109	109	0.95	6e-21	27.37	186	HET7687343.1
2 member(s) 1 organism(s)	b-proteobacteria	Tll0287-like domain-containing protein [Rhodoferax sp.]	109	109	0.93	6e-21	27.5	186	WP_304861511.1
1 member(s) 1 organism(s)	b-proteobacteria	Tll0287-like domain-containing protein [Thiobacillus sp.]	109	109	0.9	6e-21	27.03	186	WP_312536561.1
1 member(s) 1 organism(s)	b-proteobacteria	Tll0287-like domain-containing protein [Rhodoferax sp.]	109	109	0.93	6e-21	26.5	186	WP_336898065.1
1 member(s) 1 organism(s)	bacteria	DUF3365 domain-containing protein [Acidobacteriota bacterium]	109	109	0.92	6e-21	26.98	187	MBI4916725.1
1 member(s) 1 organism(s)	g-proteobacteria	DUF3365 domain-containing protein [Dokdonella sp.]	109	109	0.9	6e-21	28.65	187	HMM65477.1
1 member(s) 1 organism(s)	proteobacteria	DUF3365 domain-containing protein [Pseudomonadota bacterium]	109	109	0.92	6e-21	27.81	187	MEM8815188.1
1 member(s) 1 organism(s)	b-proteobacteria	DUF3365 domain-containing protein [Gallionella sp.]	109	109	0.92	6e-21	27.96	187	HUW25702.1
1 member(s) 1 organism(s)	bacteria	DUF3365 domain-containing protein [Thermoanaerobaculia bacterium]	109	109	0.94	6e-21	29.38	188	MFN7987210.1
1 member(s) 1 organism(s)	b-proteobacteria	hypothetical protein RHDC2_00455 [Rhodocyclaceae bacterium]	109	109	0.89	6e-21	26.2	188	CAG0124275.1
2 member(s) 2 organism(s)	CFB group bacteria	DUF3365 domain-containing protein [Sphingobacteriales bacterium]	109	109	0.72	6e-21	29.17	188	MBK6611196.1
1 member(s) 1 organism(s)	b-proteobacteria	DUF3365 domain-containing protein [Rhodocyclaceae bacterium]	109	109	0.95	6e-21	27.78	188	MDO8931427.1
1 member(s) 1 organism(s)	g-proteobacteria	DUF3365 domain-containing protein [Thiolapillus brandeum]	109	109	0.91	7e-21	27.66	189	HHH14004.1
1 member(s) 1 organism(s)	b-proteobacteria	DUF3365 domain-containing protein [Rhodocyclaceae bacterium]	109	109	0.95	7e-21	27.78	189	MCB1955372.1
1 member(s) 1 organism(s)	bacteria	DUF3365 domain-containing protein [Acidobacteriota bacterium]	109	109	0.9	7e-21	29.51	189	MGD8375331.1
1 member(s) 1 organism(s)	a-proteobacteria	DUF3365 domain-containing protein [Hyphomicrobiaceae bacterium]	109	109	0.92	7e-21	25.53	190	MCF6198132.1
3 member(s) 3 organism(s)	b-proteobacteria	Tll0287-like domain-containing protein [Thiobacter aerophilum]	109	109	0.87	7e-21	24.59	190	WP_347308064.1
1 member(s) 1 organism(s)	b-proteobacteria	DUF3365 domain-containing protein [Gallionella sp.]	109	109	0.91	7e-21	25.53	190	MDD2684781.1
1 member(s) 1 organism(s)	a-proteobacteria	DUF3365 domain-containing protein [Kiloniellales bacterium]	109	109	0.93	7e-21	26.8	191	MDJ0608116.1
1 member(s) 1 organism(s)	g-proteobacteria	Tll0287-like domain-containing protein [Pseudohaliea sp.]	109	109	0.95	7e-21	26.04	191	WP_350035140.1
3 member(s) 3 organism(s)	g-proteobacteria	Tll0287-like domain-containing protein [Marinobacter santoriniensis]	109	109	0.94	7e-21	32.81	191	WP_008937888.1
2 member(s) 1 organism(s)	g-proteobacteria	Tll0287-like domain-containing protein [Bowmanella denitrificans]	109	109	0.89	7e-21	26.67	192	WP_343843315.1
1 member(s) 1 organism(s)	g-proteobacteria	Tll0287-like domain-containing protein [Oceanospirillum maris]	109	109	0.98	7e-21	28.08	193	WP_028305113.1
1 member(s) 1 organism(s)	bacteria	Tll0287-like domain-containing protein [Ignavibacterium album]	109	109	0.93	7e-21	24.75	194	WP_304142575.1
1 member(s) 1 organism(s)	a-proteobacteria	DUF3365 domain-containing protein [Hyphomicrobiaceae bacterium]	109	109	0.93	7e-21	29.44	195	MGD9669603.1
1 member(s) 1 organism(s)	b-proteobacteria	DUF3365 domain-containing protein [Rhodoferax sp.]	109	109	0.91	7e-21	27.51	195	MFO1262347.1
1 member(s) 1 organism(s)	a-proteobacteria	DUF3365 domain-containing protein [Rhodospirillaceae bacterium]	109	109	0.9	7e-21	28.49	196	MEI8396840.1
1 member(s) 1 organism(s)	b-proteobacteria	DUF3365 domain-containing protein [Rubrivivax sp.]	109	109	0.92	7e-21	26.32	196	HSQ73202.1
1 member(s) 1 organism(s)	bacteria	Tll0287-like domain-containing protein [Thermovibrio sp.]	109	109	0.93	7e-21	30.05	196	WP_457679999.1
1 member(s) 1 organism(s)	a-proteobacteria	MAG: hypothetical protein COA84_03520 [Robiginitomaculum sp.]	109	109	0.93	7e-21	27.04	196	PHS27840.1
1 member(s) 1 organism(s)	bacteria	DUF3365 domain-containing protein [Gemmatimonadota bacterium]	109	109	0.95	7e-21	26.8	197	MEJ2548428.1
1 member(s) 1 organism(s)	bacteria	response regulator [Candidatus Kuenenia hertensis]	110	110	0.93	7e-21	26.06	800	MCF6149661.1
6 member(s) 2 organism(s)	planctomycetes	hypothetical protein [Candidatus Brocadiaceae bacterium]	110	110	0.92	7e-21	27.51	806	MBF8278095.1
1 member(s) 1 organism(s)	bacteria	Tll0287-like domain-containing protein [Candidatus Uabimicrobium amorphum]	109	109	0.93	7e-21	27.41	199	WP_173013303.1
1 member(s) 1 organism(s)	g-proteobacteria	DUF3365 domain-containing protein [Lysobacterales bacterium]	109	109	0.92	7e-21	27.23	200	MDT8321543.1
1 member(s) 1 organism(s)	bacteria	DUF3365 domain-containing protein [Planctomycetia bacterium]	109	109	0.91	7e-21	25.13	201	NIA01471.1
1 member(s) 1 organism(s)	bacteria	DUF3365 domain-containing protein [Calditrichia bacterium]	109	109	0.6	7e-21	32.82	202	NIW80003.1
1 member(s) 1 organism(s)	cyanobacteria	c-type heme family protein [Cyanobacteriota bacterium]	108	108	0.49	7e-21	45.74	126	MGQ9837623.1
1 member(s) 1 organism(s)	aquificales	Tll0287-like domain-containing protein [Persephonella sp.]	109	109	0.95	7e-21	24.5	203	WP_456463535.1
1 member(s) 1 organism(s)	proteobacteria	DUF3365 domain-containing protein [Pseudomonadota bacterium]	109	109	0.84	7e-21	25.71	204	MEO1251381.1
1 member(s) 1 organism(s)	proteobacteria	DUF3365 domain-containing protein [Pseudomonadota bacterium]	109	109	0.85	7e-21	27.53	205	MEO1242735.1
1 member(s) 1 organism(s)	g-proteobacteria	DUF3365 domain-containing protein [Gammaproteobacteria bacterium]	109	109	0.95	7e-21	23.23	205	HHH44454.1
3 member(s) 2 organism(s)	g-proteobacteria	DUF3365 domain-containing protein [Candidatus Competibacteraceae bacterium]	109	109	0.6	7e-21	32.77	321	HQD57912.1
1 member(s) 1 organism(s)	g-proteobacteria	DUF3365 domain-containing protein [Gammaproteobacteria bacterium]	109	109	0.9	7e-21	26.98	211	MDZ7736495.1
1 member(s) 1 organism(s)	verrucomicrobia	DUF3365 domain-containing protein [Oceanipulchritudo sp.]	109	109	0.9	7e-21	27.23	211	HKJ90009.1
1 member(s) 1 organism(s)	g-proteobacteria	DUF3365 domain-containing protein [Luteimonas sp.]	109	109	0.89	8e-21	27.46	215	HRN62000.1
1 member(s) 1 organism(s)	bacteria	DUF3365 domain-containing protein [Candidatus Zixiibacteriota bacterium]	109	109	0.71	8e-21	32.65	216	MBN2227562.1
3 member(s) 3 organism(s)	bacteria	Tll0287-like domain-containing protein [Geoalkalibacter subterraneus]	109	109	0.92	8e-21	23.96	216	WP_052464911.1
1 member(s) 1 organism(s)	bacteria	DUF3365 domain-containing protein [Planctomycetota bacterium]	109	109	0.91	8e-21	27.23	218	MBL8803617.1
1 member(s) 1 organism(s)	a-proteobacteria	Tll0287-like domain-containing protein [Parapedomonas caeni]	109	109	0.9	8e-21	28.71	220	WP_454559908.1
1 member(s) 1 organism(s)	bacteria	Tll0287-like domain-containing protein [Pseudenhygromyxa sp. WMMC2535]	109	109	0.82	8e-21	29.55	222	WP_172306271.1
2 member(s) 1 organism(s)	bacteria	c-type heme family protein [Geomonas subterranea]	109	109	0.95	8e-21	25.26	399	WP_217286797.1
3 member(s) 3 organism(s)	bacteria	c-type heme family protein [Trichlorobacter sp.]	109	109	0.94	8e-21	24.06	399	WP_300741030.1
4 member(s) 3 organism(s)	bacteria	c-type heme family protein [Geoanaerobacter pelophilus]	109	109	0.95	8e-21	24.74	399	WP_085814586.1
3 member(s) 1 organism(s)	bacteria	c-type heme family protein [Trichlorobacter lovleyi]	109	109	0.93	8e-21	24.46	400	WP_277058963.1
1 member(s) 1 organism(s)	bacteria	DUF3365 domain-containing protein [Desulfuromonadaceae bacterium]	109	109	0.55	8e-21	34.23	403	HEY4744073.1
1 member(s) 1 organism(s)	bacteria	DUF3365 domain-containing protein [Geobacteraceae bacterium]	109	109	0.95	8e-21	27.03	406	HTG80775.1
1 member(s) 1 organism(s)	bacteria	c-type heme family protein [Geoalkalibacter halelectricus]	109	109	0.77	8e-21	31.17	409	WP_260746679.1
1 member(s) 1 organism(s)	bacteria	DUF3365 domain-containing protein [Desulfuromonadales bacterium]	109	109	0.93	8e-21	27.57	419	MDT8441171.1
1 member(s) 1 organism(s)	a-proteobacteria	Tll0287-like domain-containing protein [Hyphomicrobium sp. NDB2Meth4]	109	109	0.92	8e-21	29.69	238	WP_171988070.1
1 member(s) 1 organism(s)	CFB group bacteria	DUF3365 domain-containing protein [Flavobacteriales bacterium]	108	108	0.52	8e-21	38.1	150	HRN38239.1
1 member(s) 1 organism(s)	bacteria	DUF3365 domain-containing protein [Candidatus Latescibacterota bacterium]	109	109	0.87	8e-21	29.26	483	MBD3161719.1
1 member(s) 1 organism(s)	g-proteobacteria	Tll0287-like domain-containing protein [Ectopseudomonas alcaliphila]	108	108	0.96	8e-21	24.87	182	WP_074680463.1
3 member(s) 1 organism(s)	g-proteobacteria	hypothetical protein [Bermanella sp.]	108	108	0.93	8e-21	26.6	182	MAA72430.1
1 member(s) 1 organism(s)	g-proteobacteria	Tll0287-like domain-containing protein [Ferrimonas sp.]	108	108	0.92	9e-21	26.74	183	WP_417347386.1
1 member(s) 1 organism(s)	e-proteobacteria	Tll0287-like domain-containing protein [Sulfuricurvum sp.]	108	108	0.95	9e-21	27.89	183	WP_295055550.1
1 member(s) 1 organism(s)	bacteria	DUF3365 domain-containing protein [candidate division WOR-3 bacterium]	108	108	0.76	9e-21	28.21	184	MCS7244865.1
1 member(s) 1 organism(s)	CFB group bacteria	Tll0287-like domain-containing protein [Lutimonas sp.]	108	108	0.92	9e-21	26.49	185	WP_434021958.1
1 member(s) 1 organism(s)	g-proteobacteria	DUF3365 domain-containing protein [Gammaproteobacteria bacterium]	108	108	0.9	9e-21	28.8	187	MFZ0255694.1
2 member(s) 1 organism(s)	g-proteobacteria	DUF3365 domain-containing protein [Gammaproteobacteria bacterium]	108	108	0.9	9e-21	28.34	189	MBT8058461.1
1 member(s) 1 organism(s)	b-proteobacteria	Tll0287-like domain-containing protein [Azohydromonas sp.]	108	108	0.91	9e-21	26.6	190	WP_324426545.1
2 member(s) 2 organism(s)	g-proteobacteria	Tll0287-like domain-containing protein [Paraglaciecola sp. L1A13]	108	108	0.93	9e-21	25.93	190	WP_158770432.1
1 member(s) 1 organism(s)	b-proteobacteria	MAG: hypothetical protein A3H34_07705 [Betaproteobacteria bacterium RIFCSPLOWO2_02_FULL_67_19]	108	108	0.84	9e-21	27.68	190	OGA24004.1
3 member(s) 1 organism(s)	b-proteobacteria	Tll0287-like domain-containing protein [Sulfuricella sp.]	108	108	0.95	9e-21	24.37	191	WP_325329579.1
3 member(s) 1 organism(s)	verrucomicrobia	DUF3365 domain-containing protein [Verrucomicrobiales bacterium]	108	108	0.94	9e-21	26.46	191	MDP4938629.1
4 member(s) 3 organism(s)	b-proteobacteria	Tll0287-like domain-containing protein [Parazoarcus communis]	108	108	0.94	9e-21	27.18	191	WP_108950387.1
1 member(s) 1 organism(s)	a-proteobacteria	DUF3365 domain-containing protein [Rhodospirillales bacterium]	108	108	0.95	9e-21	26.63	191	MDH3474441.1
1 member(s) 1 organism(s)	bacteria	DUF3365 domain-containing protein [Candidatus Sericytochromatia bacterium]	108	108	0.94	9e-21	26.11	191	MFN4151687.1
1 member(s) 1 organism(s)	a-proteobacteria	DUF3365 domain-containing protein [Hyphomicrobiales bacterium]	108	108	0.94	9e-21	30.05	191	MCE1235005.1
2 member(s) 1 organism(s)	g-proteobacteria	MAG: hypothetical protein DSZ33_05205 [Gammaproteobacteria bacterium]	108	108	0.95	9e-21	24.49	192	RTZ58932.1
2 member(s) 1 organism(s)	g-proteobacteria	DUF3365 domain-containing protein [Gammaproteobacteria bacterium]	108	108	0.89	9e-21	25.41	193	MBK6961667.1
1 member(s) 1 organism(s)	g-proteobacteria	Tll0287-like domain-containing protein [Marinobacter liaoningensis]	108	108	0.95	9e-21	27.6	193	WP_219477797.1
1 member(s) 1 organism(s)	g-proteobacteria	DUF3365 domain-containing protein [Woeseiaceae bacterium]	108	108	0.94	9e-21	29.79	193	NNF41121.1
1 member(s) 1 organism(s)	b-proteobacteria	Tll0287-like domain-containing protein [Burkholderiales bacterium]	108	108	0.99	9e-21	26.7	194	MGH8677872.1
1 member(s) 1 organism(s)	bacteria	DUF3365 domain-containing protein [Kiritimatiellia bacterium]	108	108	0.95	9e-21	25.89	194	HMO49996.1
1 member(s) 1 organism(s)	bacteria	DUF3365 domain-containing protein [Ignavibacteriaceae bacterium]	108	108	0.49	9e-21	36.45	194	MEJ2104040.1
1 member(s) 1 organism(s)	g-proteobacteria	MAG: Protein of unknown function (DUF3365) [Candidatus Kentrum sp. FM]	108	108	0.95	9e-21	28.28	194	VFJ49811.1
4 member(s) 2 organism(s)	b-proteobacteria	DUF3365 domain-containing protein [Betaproteobacteria bacterium]	108	108	0.88	9e-21	25	196	MCE2899016.1
1 member(s) 1 organism(s)	a-proteobacteria	DUF3365 domain-containing protein [Rhodospirillaceae bacterium]	108	108	0.9	9e-21	29.19	196	MEI7606075.1
1 member(s) 1 organism(s)	g-proteobacteria	Tll0287-like domain-containing protein [Salinisphaera sp. PC39]	108	108	0.95	9e-21	29.29	197	WP_353252958.1
1 member(s) 1 organism(s)	g-proteobacteria	DUF3365 domain-containing protein [Thiotrichales bacterium]	108	108	0.94	9e-21	26.9	197	HHH45801.1
1 member(s) 1 organism(s)	b-proteobacteria	DUF3365 domain-containing protein [Burkholderiales bacterium]	108	108	0.93	9e-21	26.02	197	MBN8509836.1
1 member(s) 1 organism(s)	a-proteobacteria	MAG: hypothetical protein COA85_10705 [Robiginitomaculum sp.]	108	108	0.93	9e-21	28.06	198	PHS22875.1
2 member(s) 2 organism(s)	g-proteobacteria	DUF3365 domain-containing protein [Lysobacteraceae bacterium]	108	108	0.9	9e-21	27.96	199	MCA1804371.1
2 member(s) 2 organism(s)	proteobacteria	DUF3365 domain-containing protein [Gammaproteobacteria bacterium]	108	108	0.94	9e-21	25.25	199	MDV3238570.1
1 member(s) 1 organism(s)	bacteria	Tll0287-like domain-containing protein [Vulgatibacter sp.]	108	108	0.94	9e-21	29.35	200	WP_373045856.1
1 member(s) 1 organism(s)	g-proteobacteria	DUF3365 domain-containing protein [Lysobacterales bacterium]	108	108	0.95	1e-20	27.8	202	MBN8261052.1
1 member(s) 1 organism(s)	b-proteobacteria	Tll0287-like domain-containing protein [Malikia spinosa]	108	108	0.96	1e-20	25.25	203	WP_105729610.1
1 member(s) 1 organism(s)	bacteria	DUF3365 domain-containing protein [Nitrospirota bacterium]	108	108	0.94	1e-20	26.29	204	MDH5588352.1
6 member(s) 2 organism(s)	proteobacteria	DUF3365 domain-containing protein [Lysobacterales bacterium]	108	108	0.92	1e-20	29.69	204	MBP6691025.1
1 member(s) 1 organism(s)	g-proteobacteria	DUF3365 domain-containing protein [Lysobacterales bacterium]	108	108	0.93	1e-20	25.4	204	MDJ0656933.1
2 member(s) 1 organism(s)	g-proteobacteria	DUF3365 domain-containing protein [Gammaproteobacteria bacterium]	108	108	0.9	1e-20	23.96	206	MEZ5562980.1
1 member(s) 1 organism(s)	bacteria	MAG: DUF3365 domain-containing protein [Candidatus Scalindua sp.]	108	108	0.93	1e-20	29.08	206	KAA3597793.1
1 member(s) 1 organism(s)	g-proteobacteria	DUF3365 domain-containing protein [Steroidobacteraceae bacterium]	108	108	0.92	1e-20	27.6	206	MBP6514707.1
1 member(s) 1 organism(s)	g-proteobacteria	Tll0287-like domain-containing protein [uncultured Thiothrix sp.]	108	108	0.93	1e-20	24.26	206	WP_298656948.1
1 member(s) 1 organism(s)	g-proteobacteria	Tll0287-like domain-containing protein [Candidatus Wenzhouxiangella sp. M2_3B_020]	108	108	0.94	1e-20	25.38	206	MGK7296724.1
3 member(s) 3 organism(s)	bacteria	MAG: hypothetical protein BroJett004_18560 [Planctomycetota bacterium]	108	108	0.95	1e-20	27.27	207	GIK19692.1
1 member(s) 1 organism(s)	g-proteobacteria	Tll0287-like domain-containing protein [Thiohalobacter sp. IOR34]	108	108	0.91	1e-20	29.23	209	WP_289932170.1
1 member(s) 1 organism(s)	bacteria	DUF3365 domain-containing protein [Aquificota bacterium]	108	108	0.98	1e-20	26	210	NPA54008.1
1 member(s) 1 organism(s)	b-proteobacteria	Uncharacterized protein ToN1_38630 [Aromatoleum petrolei]	108	108	0.6	1e-20	35.38	165	QTQ37967.1
1 member(s) 1 organism(s)	b-proteobacteria	MAG: hypothetical protein ABS89_07315 [Thiobacillus sp. SCN 63-1177]	108	108	0.59	1e-20	33.33	143	ODU01483.1
1 member(s) 1 organism(s)	bacteria	DUF3365 domain-containing protein [Longimicrobiales bacterium]	108	108	0.87	1e-20	26.14	215	HEY8469476.1
1 member(s) 1 organism(s)	bacteria	DUF3365 domain-containing protein [Candidatus Zixiibacteriota bacterium]	108	108	0.93	1e-20	27.64	215	MBP7698188.1
1 member(s) 1 organism(s)	bacteria	Tll0287-like domain-containing protein [Gemmatimonadota bacterium]	108	108	0.91	1e-20	28.06	217	MFW6089356.1
1 member(s) 1 organism(s)	bacteria	Tll0287-like domain-containing protein [Candidatus Zixiibacteriota bacterium]	108	108	0.94	1e-20	25.24	224	MFZ5979456.1
1 member(s) 1 organism(s)	bacterial ectosymbiont of Kentrophoros morphospecies H	MAG: Protein of unknown function (DUF3365) [Candidatus Kentrum eta]	108	108	0.92	1e-20	25.13	226	VFJ97175.1
1 member(s) 1 organism(s)	bacteria	histidine kinase [Geobacter sp.]	109	109	0.92	1e-20	24.46	400	HBA88921.1
2 member(s) 1 organism(s)	bacteria	c-type heme family protein [Geobacter sp.]	109	109	0.95	1e-20	27.89	407	WP_298432923.1
2 member(s) 1 organism(s)	bacteria	c-type heme family protein [Geoalkalibacter sp.]	109	109	0.83	1e-20	27.91	409	WP_305042945.1
1 member(s) 1 organism(s)	bacteria	DUF3365 domain-containing protein [Desulfuromonadales bacterium]	109	109	0.81	1e-20	27.78	414	HXV21151.1
1 member(s) 1 organism(s)	bacteria	DUF3365 domain-containing protein [Myxococcales bacterium]	107	107	0.5	1e-20	33.96	119	NNL66900.1
1 member(s) 1 organism(s)	g-proteobacteria	Tll0287-like domain-containing protein [Pseudomonas sp. HK3]	108	108	0.93	1e-20	25.67	179	WP_446735300.1
1 member(s) 1 organism(s)	bacteria	hypothetical protein HRbin19_00819 [bacterium HR19]	108	108	0.73	1e-20	27.81	184	GBD03527.1
1 member(s) 1 organism(s)	g-proteobacteria	DUF3365 domain-containing protein [Halioglobus sp.]	108	108	0.94	1e-20	27.51	184	MCB1688591.1
1 member(s) 1 organism(s)	verrucomicrobia	DUF3365 domain-containing protein [Akkermansiaceae bacterium]	108	108	0.95	1e-20	28.06	184	MEX1114566.1
5 member(s) 1 organism(s)	b-proteobacteria	Tll0287-like domain-containing protein [Sulfuritalea sp.]	108	108	0.89	1e-20	29.28	185	WP_310452716.1
1 member(s) 1 organism(s)	proteobacteria	glutamate synthase [Pseudomonadota bacterium]	108	108	0.93	1e-20	26.42	185	MBS1213298.1
1 member(s) 1 organism(s)	g-proteobacteria	Tll0287-like domain-containing protein [Pseudoalteromonas 'SMAR']	108	108	0.88	1e-20	27.47	186	WP_419146813.1
1 member(s) 1 organism(s)	g-proteobacteria	Tll0287-like domain-containing protein [Pseudomonas sp. sp1636]	108	108	0.89	1e-20	28.18	186	WP_289637953.1
1 member(s) 1 organism(s)	b-proteobacteria	MAG: cytochrome c family protein [Gallionellaceae bacterium]	108	108	0.92	1e-20	25.27	187	TXT23218.1
1 member(s) 1 organism(s)	g-proteobacteria	DUF3365 domain-containing protein [Gammaproteobacteria bacterium]	108	108	0.9	1e-20	28.42	187	MBK6288137.1
1 member(s) 1 organism(s)	bacteria	DUF3365 domain-containing protein [Holophagales bacterium]	108	108	0.94	1e-20	28.43	188	MBK6403954.1
1 member(s) 1 organism(s)	g-proteobacteria	MAG: DUF3365 domain-containing protein [Thioalkalivibrio sp.]	108	108	0.93	1e-20	27.6	188	TVP84886.1
2 member(s) 2 organism(s)	b-proteobacteria	Tll0287-like domain-containing protein [Zoogloea sp.]	108	108	0.95	1e-20	25.13	188	WP_324382939.1
1 member(s) 1 organism(s)	g-proteobacteria	DUF3365 domain-containing protein [Gammaproteobacteria bacterium]	108	108	0.95	1e-20	27.32	188	MCK5003057.1
1 member(s) 1 organism(s)	bacteria	DUF3365 domain-containing protein [Polyangiaceae bacterium]	108	108	0.85	1e-20	27.68	188	MEZ4301620.1
1 member(s) 1 organism(s)	b-proteobacteria	DUF3365 domain-containing protein [Gallionella sp.]	108	108	0.9	1e-20	24.19	189	MGC2167166.1
1 member(s) 1 organism(s)	bacteria	DUF3365 domain-containing protein [Nitrospinota bacterium]	108	108	0.94	1e-20	28.79	189	MBF0292294.1
1 member(s) 1 organism(s)	g-proteobacteria	Tll0287-like domain-containing protein [Methylophaga pinxianii]	108	108	0.94	1e-20	27.27	189	WP_226074880.1
5 member(s) 3 organism(s)	proteobacteria	DUF3365 domain-containing protein [Betaproteobacteria bacterium]	108	108	0.93	1e-20	22.51	190	MBT5949775.1
1 member(s) 1 organism(s)	bacteria	Tll0287-like domain-containing protein [Candidatus Chryseopegocella kryptomonas]	108	108	0.94	1e-20	27.75	190	WP_092350148.1
1 member(s) 1 organism(s)	b-proteobacteria	DUF3365 domain-containing protein [Burkholderiales bacterium]	108	108	0.94	1e-20	25.13	191	MCU0897793.1
1 member(s) 1 organism(s)	bacteria	DUF3365 domain-containing protein [Gemmatimonadota bacterium]	108	108	0.85	1e-20	27.62	191	MGE5337756.1
1 member(s) 1 organism(s)	bacteria	DUF3365 domain-containing protein [Deltaproteobacteria bacterium]	108	108	0.92	1e-20	25.13	191	MBI5016013.1
1 member(s) 1 organism(s)	b-proteobacteria	Tll0287-like domain-containing protein [Sulfurimicrobium lacus]	108	108	0.95	1e-20	26.15	191	WP_173059928.1
2 member(s) 1 organism(s)	g-proteobacteria	MAG: Protein of unknown function (DUF3365) [Candidatus Kentrum sp. FW]	108	108	0.95	1e-20	25.51	191	VFJ77172.1
2 member(s) 2 organism(s)	b-proteobacteria	Tll0287-like domain-containing protein [Sulfuricella sp. T08]	108	108	0.95	1e-20	24.87	191	WP_059424810.1
1 member(s) 1 organism(s)	b-proteobacteria	Tll0287-like domain-containing protein [Thauera sinica]	108	108	0.92	1e-20	27.75	192	WP_096452752.1
1 member(s) 1 organism(s)	verrucomicrobia	DUF3365 domain-containing protein [Verrucomicrobiales bacterium]	108	108	0.91	1e-20	24.44	192	MBL9155768.1
1 member(s) 1 organism(s)	b-proteobacteria	DUF3365 domain-containing protein [Gallionella sp.]	108	108	0.92	1e-20	27.42	192	MCR4299828.1
1 member(s) 1 organism(s)	g-proteobacteria	Tll0287-like domain-containing protein [Colwellia maritima]	108	108	0.91	1e-20	26.49	192	WP_242288413.1
1 member(s) 1 organism(s)	g-proteobacteria	DUF3365 domain-containing protein [Arenicellales bacterium]	108	108	0.93	1e-20	27.69	192	HSH43019.1
1 member(s) 1 organism(s)	g-proteobacteria	DUF3365 domain-containing protein [Oceanospirillum sp. HFRX-1_2]	108	108	0.89	1e-20	29.79	193	MFG1490307.1
1 member(s) 1 organism(s)	g-proteobacteria	DUF3365 domain-containing protein [Candidatus Competibacter sp.]	108	108	0.95	1e-20	26.02	193	HRD66195.1
7 member(s) 1 organism(s)	b-proteobacteria	DUF3365 domain-containing protein [Methylotenera sp.]	108	108	0.93	1e-20	28.5	195	MDO9281744.1
2 member(s) 1 organism(s)	bacteria	DUF3365 domain-containing protein [Ignavibacteriota bacterium]	108	108	0.74	1e-20	28.21	195	MCB0751961.1
2 member(s) 1 organism(s)	g-proteobacteria	MAG: Protein of unknown function (DUF3365) [Candidatus Kentrum sp. LFY]	108	108	0.95	1e-20	26.63	195	VFK19721.1
4 member(s) 1 organism(s)	bacteria	DUF3365 domain-containing protein [Acidobacteriota bacterium]	108	108	0.95	1e-20	29.59	195	HOT00571.1
1 member(s) 1 organism(s)	b-proteobacteria	DUF3365 domain-containing protein [Rubrivivax sp.]	108	108	0.92	1e-20	27.89	195	MDO8419299.1
2 member(s) 1 organism(s)	g-proteobacteria	Tll0287-like domain-containing protein [Halorhodospira neutriphila]	108	108	0.91	1e-20	26.74	196	WP_200261252.1
1 member(s) 1 organism(s)	bacteria	DUF3365 domain-containing protein [bacterium]	108	108	0.93	1e-20	25.26	196	MDT8447411.1
1 member(s) 1 organism(s)	b-proteobacteria	Tll0287-like domain-containing protein [Rhodoferax lithotrophicus]	108	108	0.93	1e-20	28.79	196	WP_223903952.1
2 member(s) 1 organism(s)	a-proteobacteria	Tll0287-like domain-containing protein [Thalassobaculum sp.]	108	108	0.92	1e-20	31.61	289	WP_350108022.1
1 member(s) 1 organism(s)	b-proteobacteria	DUF3365 domain-containing protein [Rubrivivax sp.]	108	108	0.94	1e-20	25.64	197	HSM21452.1
1 member(s) 1 organism(s)	bacteria	DUF3365 domain-containing protein [Thermoanaerobaculia bacterium]	108	108	0.91	1e-20	29.1	197	MBP9144850.1
1 member(s) 1 organism(s)	proteobacteria	DUF3365 domain-containing protein [Pseudomonadota bacterium]	108	108	0.99	1e-20	27.54	292	MBE9558125.1
1 member(s) 1 organism(s)	bacteria	Tll0287-like domain-containing protein [Gemmatimonadota bacterium]	108	108	0.88	1e-20	26.98	198	MFW5947561.1
1 member(s) 1 organism(s)	a-proteobacteria	DUF3365 domain-containing protein [Rhodomicrobium sp.]	108	108	0.91	1e-20	27.37	199	MGO9172542.1
1 member(s) 1 organism(s)	g-proteobacteria	Tll0287-like domain-containing protein [Woeseiaceae bacterium]	108	108	0.92	1e-20	29.26	199	MGI9232149.1
1 member(s) 1 organism(s)	g-proteobacteria	Tll0287-like domain-containing protein [Methyloterricola oryzae]	108	108	0.92	1e-20	27.18	199	WP_052808226.1
1 member(s) 1 organism(s)	bacteria	MAG: DUF3365 domain-containing protein [Calditrichota bacterium]	108	108	0.93	1e-20	23.35	200	KAA3660415.1
1 member(s) 1 organism(s)	g-proteobacteria	DUF3365 domain-containing protein [Thiogranum sp.]	108	108	0.92	1e-20	22.68	203	MFQ5643551.1
1 member(s) 1 organism(s)	g-proteobacteria	DUF3365 domain-containing protein [Gammaproteobacteria bacterium]	108	108	0.57	1e-20	29.91	162	MFO7286390.1
1 member(s) 1 organism(s)	g-proteobacteria	DUF3365 domain-containing protein [Pseudomonadales bacterium]	108	108	0.86	1e-20	28.41	207	MCG8669674.1
1 member(s) 1 organism(s)	g-proteobacteria	DUF3365 domain-containing protein [Gammaproteobacteria bacterium]	108	108	0.94	1e-20	26.02	207	HFD79789.1
1 member(s) 1 organism(s)	bacteria	DUF3365 domain-containing protein [Desulfobulbus sp.]	108	108	0.94	1e-20	29.02	208	HFQ89511.1
1 member(s) 1 organism(s)	g-proteobacteria	DUF3365 domain-containing protein [Nevskiales bacterium]	108	108	0.92	1e-20	27.51	208	MDD3761762.1
1 member(s) 1 organism(s)	b-proteobacteria	Tll0287-like domain-containing protein [Leptothrix ochracea]	108	108	0.91	1e-20	25	210	WP_369420623.1
1 member(s) 1 organism(s)	g-proteobacteria	Tll0287-like domain-containing protein [Thiothrix caldifontis]	108	108	0.83	1e-20	27.75	216	WP_093070555.1
1 member(s) 1 organism(s)	bacteria	DUF3365 domain-containing protein [Candidatus Aminicenantota bacterium]	108	108	0.94	1e-20	27.89	218	MGD9347885.1
1 member(s) 1 organism(s)	b-proteobacteria	DUF3365 domain-containing protein [Burkholderiales bacterium]	108	108	0.92	1e-20	26.26	222	MCX7215058.1
1 member(s) 1 organism(s)	bacteria	DUF3365 domain-containing protein [Geopsychrobacteraceae bacterium]	108	108	0.93	1e-20	26.06	401	HKJ05020.1
1 member(s) 1 organism(s)	bacteria	c-type heme family protein [Geobacter argillaceus]	108	108	0.55	1e-20	30.91	403	WP_145022460.1
1 member(s) 1 organism(s)	CFB group bacteria	DUF3365 domain-containing protein [Bacteroidia bacterium]	108	108	0.5	1e-20	40.59	238	MCX8111597.1
5 member(s) 3 organism(s)	g-proteobacteria	DUF3365 domain-containing protein [Pseudomonas sp.]	108	108	0.93	2e-20	29.03	180	WP_397380838.1
1 member(s) 1 organism(s)	b-proteobacteria	DUF3365 domain-containing protein [Rhodocyclaceae bacterium]	108	108	0.84	2e-20	27.53	181	MDD5250832.1
1 member(s) 1 organism(s)	bacteria	hypothetical protein AAU61_13390 [Desulfocarbo indianensis]	108	108	0.85	2e-20	29.05	183	KMY67177.1
1 member(s) 1 organism(s)	g-proteobacteria	Tll0287-like domain-containing protein [Geopseudomonas guangdongensis]	108	108	0.94	2e-20	28.95	184	WP_090216085.1
1 member(s) 1 organism(s)	g-proteobacteria	DUF3365 domain-containing protein [Candidatus Competibacteraceae bacterium]	108	108	0.71	2e-20	27.97	258	MBK8182253.1
1 member(s) 1 organism(s)	g-proteobacteria	MAG: DUF3365 domain-containing protein [Gammaproteobacteria bacterium]	108	108	0.93	2e-20	26.34	185	RLA54081.1
1 member(s) 1 organism(s)	g-proteobacteria	DUF3365 domain-containing protein [Gammaproteobacteria bacterium]	108	108	0.91	2e-20	29.05	185	MBT8065736.1
1 member(s) 1 organism(s)	CFB group bacteria	DUF3365 domain-containing protein [Myroides sp.]	108	108	0.94	2e-20	24.08	185	MDO5636892.1
1 member(s) 1 organism(s)	g-proteobacteria	Tll0287-like domain-containing protein [Pseudomonas lopnurensis]	108	108	0.92	2e-20	25.95	185	WP_193680802.1
1 member(s) 1 organism(s)	verrucomicrobia	DUF3365 domain-containing protein [Prosthecobacter sp.]	108	108	0.92	2e-20	27.13	186	MEZ5384772.1
1 member(s) 1 organism(s)	g-proteobacteria	Tll0287-like domain-containing protein [Gilvimarinus sp. 2_MG-2023]	108	108	0.91	2e-20	31.32	186	WP_215976889.1
1 member(s) 1 organism(s)	bacteria	MAG: hypothetical protein A2W17_00850, partial [Planctomycetes bacterium RBG_16_41_13]	108	108	0.79	2e-20	27.74	585	OHB72800.1
1 member(s) 1 organism(s)	g-proteobacteria	DUF3365 domain-containing protein [Marinobacteraceae bacterium S3BR75-40.1]	108	108	0.93	2e-20	29.63	187	MFE8072259.1
1 member(s) 1 organism(s)	g-proteobacteria	Tll0287-like domain-containing protein [Aestuariirhabdus litorea]	108	108	0.92	2e-20	27.13	187	WP_125014488.1
2 member(s) 1 organism(s)	bacteria	Tll0287-like domain-containing protein [Candidatus Kryptobacter tengchongensis]	108	108	0.93	2e-20	29.84	187	WP_072263663.1
1 member(s) 1 organism(s)	e-proteobacteria	DUF3365 domain-containing protein [Sulfuricurvum sp.]	108	108	0.93	2e-20	25.79	187	HEX5623099.1
1 member(s) 1 organism(s)	g-proteobacteria	Protein of unknown function [Pseudomonas benzenivorans]	108	108	0.95	2e-20	27.23	188	SDH16602.1
1 member(s) 1 organism(s)	b-proteobacteria	Tll0287-like domain-containing protein [Ferriphaselus sp. R-1]	108	108	0.95	2e-20	26.9	188	WP_035383591.1
3 member(s) 1 organism(s)	bacteria	DUF3365 domain-containing protein [Thermoanaerobaculia bacterium]	108	108	0.94	2e-20	26.9	188	MBP7676173.1
1 member(s) 1 organism(s)	g-proteobacteria	Tll0287-like domain-containing protein [Thiosocius teredinicola]	108	108	0.87	2e-20	26.23	188	WP_078120985.1
1 member(s) 1 organism(s)	g-proteobacteria	Tll0287-like domain-containing protein [Thioalkalivibrio sp.]	108	108	0.86	2e-20	27.13	188	WP_410344382.1
1 member(s) 1 organism(s)	g-proteobacteria	DUF3365 domain-containing protein [Thiotrichales bacterium]	108	108	0.98	2e-20	24.26	189	MBN2647841.1
1 member(s) 1 organism(s)	b-proteobacteria	DUF3365 domain-containing protein [Sideroxydans sp.]	108	108	0.9	2e-20	26.46	189	MFA5371576.1
1 member(s) 1 organism(s)	a-proteobacteria	DUF3365 domain-containing protein [Rhodospirillales bacterium]	108	108	0.91	2e-20	26.98	189	MCW9035905.1
1 member(s) 1 organism(s)	bacteria	DUF3365 domain-containing protein [Nitrospinota bacterium]	108	108	0.95	2e-20	26.5	189	MBI4664893.1
1 member(s) 1 organism(s)	g-proteobacteria	Tll0287-like domain-containing protein [Marinobacter oulmenensis]	108	108	0.9	2e-20	28.5	189	WP_183706006.1
1 member(s) 1 organism(s)	CFB group bacteria	DUF3365 domain-containing protein [Flavobacteriales bacterium]	108	108	0.92	2e-20	29.1	190	MBP8824315.1
1 member(s) 1 organism(s)	b-proteobacteria	DUF3365 domain-containing protein [Burkholderiaceae bacterium]	108	108	0.94	2e-20	27.36	190	HRH06300.1
1 member(s) 1 organism(s)	b-proteobacteria	DUF3365 domain-containing protein [Burkholderiales bacterium]	108	108	1	2e-20	27.88	190	HWA13711.1
1 member(s) 1 organism(s)	b-proteobacteria	DUF3365 domain-containing protein [Burkholderiales bacterium]	108	108	0.95	2e-20	27.55	191	HEU5176129.1
1 member(s) 1 organism(s)	g-proteobacteria	Uncharacterised protein [Halioglobus japonicus]	108	108	0.94	2e-20	25.53	191	CAA0121314.1
1 member(s) 1 organism(s)	a-proteobacteria	DUF3365 domain-containing protein [Alphaproteobacteria bacterium]	108	108	0.95	2e-20	27.04	191	MDH3661552.1
1 member(s) 1 organism(s)	b-proteobacteria	DUF3365 domain-containing protein [Sulfuricellaceae bacterium]	108	108	0.95	2e-20	26.67	191	MFA7242242.1
1 member(s) 1 organism(s)	b-proteobacteria	DUF3365 domain-containing protein [Betaproteobacteria bacterium]	108	108	0.93	2e-20	28.65	191	MEO8159230.1
5 member(s) 4 organism(s)	e-proteobacteria	MULTISPECIES: Tll0287-like domain-containing protein [Sulfurimonadaceae]	108	108	0.94	2e-20	26.4	191	WP_231020508.1
1 member(s) 1 organism(s)	b-proteobacteria	DUF3365 domain-containing protein [Burkholderiales bacterium]	108	108	0.93	2e-20	22.68	192	MCC7549488.1
2 member(s) 2 organism(s)	proteobacteria	Tll0287-like domain-containing protein [Sulfuritortus calidifontis]	108	108	0.96	2e-20	24.62	193	WP_126460452.1
1 member(s) 1 organism(s)	b-proteobacteria	DUF3365 domain-containing protein [Betaproteobacteria bacterium]	108	108	0.92	2e-20	25	193	MBI3939126.1
2 member(s) 2 organism(s)	g-proteobacteria	Tll0287-like domain-containing protein [Oceanospirillum beijerinckii]	108	108	0.9	2e-20	31.72	193	WP_028300104.1
73 member(s) 3 organism(s)	g-proteobacteria	Tll0287-like domain-containing protein [Shewanella algae]	108	108	0.97	2e-20	26.13	194	WP_208160348.1
1 member(s) 1 organism(s)	g-proteobacteria	Tll0287-like domain-containing protein [Oceanospirillum sediminis]	108	108	0.93	2e-20	29.02	194	WP_182811910.1
2 member(s) 2 organism(s)	g-proteobacteria	Tll0287-like domain-containing protein [Methylobacter luteus]	108	108	0.9	2e-20	22.58	195	WP_027158852.1
2 member(s) 1 organism(s)	CFB group bacteria	DUF3365 domain-containing protein [Saprospiraceae bacterium]	108	108	0.92	2e-20	26.7	195	MBK6391110.1
1 member(s) 1 organism(s)	b-proteobacteria	Tll0287-like domain-containing protein [Rhodoferax sp.]	108	108	0.94	2e-20	29.8	196	WP_300110434.1
2 member(s) 1 organism(s)	bacteria	response regulator [Candidatus Brocadia sp.]	108	108	0.93	2e-20	25.53	808	MDN3514490.1
1 member(s) 1 organism(s)	g-proteobacteria	DUF3365 domain-containing protein [Candidatus Competibacteraceae bacterium]	108	108	0.95	2e-20	27	197	HOW77070.1
2 member(s) 2 organism(s)	bacteria	DUF3365 domain-containing protein [Ignavibacteria bacterium]	108	108	0.92	2e-20	25.91	197	MBN8547640.1
2 member(s) 1 organism(s)	bacteria	DUF3365 domain-containing protein [Desulfobacteraceae bacterium]	108	108	0.91	2e-20	23.81	198	MDA8418512.1
1 member(s) 1 organism(s)	planctomycetes	DUF3365 domain-containing protein [Planctomycetaceae bacterium]	108	108	0.91	2e-20	26.7	198	NUP96864.1
1 member(s) 1 organism(s)	g-proteobacteria	DUF3365 domain-containing protein [Gammaproteobacteria bacterium]	108	108	0.91	2e-20	29.59	199	MCK6370639.1
1 member(s) 1 organism(s)	b-proteobacteria	DUF3365 domain-containing protein [Methylotenera sp.]	108	108	0.93	2e-20	25.64	200	MEI2637270.1
1 member(s) 1 organism(s)	b-proteobacteria	MAG: DUF3365 domain-containing protein [Betaproteobacteria bacterium]	108	108	0.94	2e-20	25.64	201	UCD67452.1
1 member(s) 1 organism(s)		Tll0287-like domain-containing protein [Methylomonas sp. MgM2]	108	108	0.84	2e-20	26.97	201	WP_458030182.1
1 member(s) 1 organism(s)	bacteria	DUF3365 domain-containing protein [Candidatus Zhuqueibacterota bacterium]	108	108	0.96	2e-20	25.98	202	MCA9734249.1
2 member(s) 1 organism(s)	bacteria	DUF3365 domain-containing protein [Nitrospiraceae bacterium]	108	108	0.92	2e-20	21.99	202	HSQ52232.1
1 member(s) 1 organism(s)	a-proteobacteria	MAG: hypothetical protein BGN86_14995 [Caulobacterales bacterium 68-7]	108	108	0.88	2e-20	26.52	203	OJU09934.1
1 member(s) 1 organism(s)	b-proteobacteria	DUF3365 domain-containing protein [Betaproteobacteria bacterium]	108	108	0.93	2e-20	25	204	MCL2656565.1
2 member(s) 1 organism(s)	bacteria	DUF3365 domain-containing protein [Gemmatimonadaceae bacterium]	108	108	0.92	2e-20	26.18	204	MCC6429342.1
1 member(s) 1 organism(s)	bacteria	DUF3365 domain-containing protein [Aquificota bacterium]	108	108	0.81	2e-20	24.86	205	NPA57937.1
1 member(s) 1 organism(s)	bacteria	DUF3365 domain-containing protein [Gemmatimonadota bacterium]	108	108	0.99	2e-20	25.98	205	MGD2121652.1
2 member(s) 1 organism(s)	bacteria	DUF3365 domain-containing protein [Thermoanaerobaculia bacterium]	108	108	0.92	2e-20	26.56	205	MCL4838401.1
1 member(s) 1 organism(s)	bacteria	MAG: hypothetical protein Kow0074_22940 [Candidatus Zixiibacteriota bacterium]	108	108	0.93	2e-20	27.27	207	GAB4327544.1
1 member(s) 1 organism(s)	proteobacteria	putative Cytochrome c domain [Pseudomonadota bacterium]	108	108	0.94	2e-20	26.83	208	MEY3264462.1
1 member(s) 1 organism(s)	bacteria	DUF3365 domain-containing protein [Gemmatimonadaceae bacterium]	108	108	0.9	2e-20	27.57	208	HSJ65756.1
1 member(s) 1 organism(s)	bacteria	DUF3365 domain-containing protein [Blastocatellia bacterium]	108	108	0.91	2e-20	28.12	209	MFN7947599.1
1 member(s) 1 organism(s)	bacteria	DUF3365 domain-containing protein [Nitrospira sp.]	108	108	0.92	2e-20	26.42	209	MDH4086619.1
1 member(s) 1 organism(s)	g-proteobacteria	Tll0287-like domain-containing protein [Gammaproteobacteria bacterium]	108	108	0.95	2e-20	24.49	210	MGI9304096.1
1 member(s) 1 organism(s)	bacteria	DUF3365 domain-containing protein [Gemmatimonadaceae bacterium]	108	108	0.82	2e-20	30	210	HEX6059609.1
1 member(s) 1 organism(s)	g-proteobacteria	DUF3365 domain-containing protein [Gammaproteobacteria bacterium]	108	108	0.95	2e-20	21.83	213	HHJ34947.1
2 member(s) 2 organism(s)	g-proteobacteria	MAG: glutamate synthase [Thiothrix lacustris]	108	108	0.87	2e-20	25.79	218	OQX13608.1
2 member(s) 2 organism(s)	planctomycetes	MAG: DUF3365 domain-containing protein [Candidatus Scalindua sp.]	108	108	0.51	2e-20	33.33	219	KAA3597803.1
1 member(s) 1 organism(s)	b-proteobacteria	DUF3365 domain-containing protein [Azonexus sp.]	107	107	0.67	2e-20	30.34	144	MGB8054427.1
1 member(s) 1 organism(s)	verrucomicrobia	DUF3365 domain-containing protein [Verrucomicrobiales bacterium]	108	108	0.79	2e-20	27.16	222	MDF1823512.1
1 member(s) 1 organism(s)	bacteria	DUF3365 domain-containing protein [Deltaproteobacteria bacterium]	108	108	0.85	2e-20	26.78	225	MDF1565117.1
2 member(s) 1 organism(s)	bacteria	Tll0287-like domain-containing protein [Leptospira perolatii]	108	108	0.73	2e-20	26.49	226	WP_243393367.1
6 member(s) 6 organism(s)	bacteria	c-type heme family protein [Geomonas propionica]	108	108	0.95	2e-20	25.13	400	WP_199393371.1
1 member(s) 1 organism(s)	bacteria	DUF3365 domain-containing protein [Geobacteraceae bacterium]	108	108	0.95	2e-20	24.62	403	MBL0224733.1
1 member(s) 1 organism(s)	bacteria	MAG: histidine kinase [Desulfuromonadales bacterium GWD2_54_10]	108	108	0.95	2e-20	25	403	OGR23609.1
1 member(s) 1 organism(s)	bacteria	MAG: hypothetical protein C0624_02625 [Desulfuromonas sp.]	108	108	0.99	2e-20	26.63	419	PLY09865.1
1 member(s) 1 organism(s)	b-proteobacteria	DUF3365 domain-containing protein [Gallionella sp.]	107	107	0.7	2e-20	31.72	148	MDP1996750.1
1 member(s) 1 organism(s)	bacteria	DUF3365 domain-containing protein [Candidatus Kuenenia sp.]	108	108	0.79	2e-20	27.74	462	MCR4293007.1
2 member(s) 1 organism(s)	g-proteobacteria	Tll0287-like domain-containing protein [Pseudidiomarina donghaiensis]	107	107	0.92	2e-20	27.96	180	WP_417664318.1
1 member(s) 1 organism(s)	bacteria	DUF3365 domain-containing protein [Planctomycetota bacterium]	107	107	0.89	2e-20	29.35	180	HEX5135883.1
1 member(s) 1 organism(s)	bacteria	DUF3365 domain-containing protein [Polyangiales bacterium]	107	107	0.93	2e-20	23.78	181	MFO0560047.1
1 member(s) 1 organism(s)	g-proteobacteria	hypothetical protein [Bermanella sp.]	107	107	0.93	2e-20	25.93	182	MGK0443770.1
1 member(s) 1 organism(s)	g-proteobacteria	DUF3365 domain-containing protein [Gammaproteobacteria bacterium]	107	107	0.9	2e-20	24.18	182	MEJ2603476.1
1 member(s) 1 organism(s)	b-proteobacteria	DUF3365 domain-containing protein [Betaproteobacteria bacterium]	107	107	0.95	2e-20	26.53	184	MBL0142418.1
1 member(s) 1 organism(s)	g-proteobacteria	DUF3365 domain-containing protein [Thiohalomonadaceae bacterium]	107	107	0.95	2e-20	25	185	MFA5530525.1
1 member(s) 1 organism(s)	g-proteobacteria	DUF3365 domain-containing protein [Halieaceae bacterium]	107	107	0.93	2e-20	27.57	185	MDJ0878734.1
1 member(s) 1 organism(s)	green sulfur bacteria	DUF3365 domain-containing protein [Chlorobiota bacterium]	107	107	0.92	2e-20	27.51	185	NOX19146.1
1 member(s) 1 organism(s)	g-proteobacteria	DUF3365 domain-containing protein [Lysobacterales bacterium]	107	107	0.88	2e-20	25.54	185	MEE4216894.1
1 member(s) 1 organism(s)	e-proteobacteria	methyl-accepting chemotaxis protein [Campylobacterota bacterium]	108	108	0.97	2e-20	26.37	566	NPA11079.1
1 member(s) 1 organism(s)	proteobacteria	DUF3365 domain-containing protein [Pseudomonadota bacterium]	107	107	0.92	2e-20	29.35	186	MEO1246760.1
1 member(s) 1 organism(s)	g-proteobacteria	DUF3365 domain-containing protein [Gammaproteobacteria bacterium]	107	107	0.92	2e-20	25.26	186	MCU0936819.1
11 member(s) 1 organism(s)	g-proteobacteria	Tll0287-like domain-containing protein [Teredinibacter turnerae]	107	107	0.9	2e-20	27.62	186	WP_015819699.1
1 member(s) 1 organism(s)	CFB group bacteria	efflux RND transporter periplasmic adaptor subunit [Chitinophagaceae bacterium]	108	108	0.96	2e-20	27.04	594	MBK7305697.1
3 member(s) 1 organism(s)	g-proteobacteria	DUF3365 domain-containing protein [Gammaproteobacteria bacterium]	107	107	0.89	2e-20	28.8	188	MGB5278219.1
1 member(s) 1 organism(s)	bacteria	DUF3365 domain-containing protein [Polyangiaceae bacterium]	107	107	0.96	2e-20	28.42	188	HRG98245.1
2 member(s) 1 organism(s)	g-proteobacteria	DUF3365 domain-containing protein [Moraxellaceae bacterium]	107	107	0.91	2e-20	25.41	188	MDP1540515.1
6 member(s) 6 organism(s)	g-proteobacteria	MULTISPECIES: Tll0287-like domain-containing protein [Pseudoalteromonas]	107	107	0.92	2e-20	28.26	188	WP_250662337.1
1 member(s) 1 organism(s)	g-proteobacteria	DUF3365 domain-containing protein [Gammaproteobacteria bacterium]	107	107	0.94	2e-20	30.41	188	HEY5720155.1
1 member(s) 1 organism(s)	g-proteobacteria	DUF3365 domain-containing protein [Gammaproteobacteria bacterium]	107	107	0.94	2e-20	28.35	188	NCF61378.1
1 member(s) 1 organism(s)	g-proteobacteria	DUF3365 domain-containing protein [Acidiferrobacterales bacterium]	107	107	0.94	2e-20	27.14	189	HEX9627457.1
1 member(s) 1 organism(s)	g-proteobacteria	Tll0287-like domain-containing protein [Neptuniibacter sp.]	107	107	0.93	2e-20	26.7	190	MGB0205992.1
1 member(s) 1 organism(s)	g-proteobacteria	Tll0287-like domain-containing protein [Steroidobacter sp.]	107	107	0.93	2e-20	25.52	190	WP_331067345.1
2 member(s) 2 organism(s)	g-proteobacteria	DUF3365 domain-containing protein [Steroidobacteraceae bacterium]	107	107	0.9	2e-20	25.41	190	MDY0067910.1
2 member(s) 1 organism(s)	g-proteobacteria	DUF3365 domain-containing protein [Gammaproteobacteria bacterium]	107	107	0.94	2e-20	26.29	191	MDE0411965.1
1 member(s) 1 organism(s)	b-proteobacteria	DUF3365 domain-containing protein [Burkholderiales bacterium]	107	107	0.95	2e-20	25	191	HVY08374.1
1 member(s) 1 organism(s)	b-proteobacteria	DUF3365 domain-containing protein [Azoarcus sp.]	107	107	0.88	2e-20	26.6	191	MCK9261541.1
3 member(s) 2 organism(s)	g-proteobacteria	Tll0287-like domain-containing protein [Rhodanobacter sp. PCA2]	108	108	0.87	2e-20	31.32	278	WP_181302062.1
1 member(s) 1 organism(s)	b-proteobacteria	DUF3365 domain-containing protein [Burkholderiaceae bacterium]	107	107	0.96	2e-20	26.6	192	HMS27097.1
1 member(s) 1 organism(s)	bacteria	DUF3365 domain-containing protein [Ignavibacterium sp.]	107	107	0.93	2e-20	24.74	193	MBS4032937.1
1 member(s) 1 organism(s)	a-proteobacteria	DUF3365 domain-containing protein [Novosphingobium sp.]	107	107	0.95	2e-20	28.57	193	MFA7584887.1
1 member(s) 1 organism(s)	verrucomicrobia	DUF3365 domain-containing protein [Luteolibacter sp.]	107	107	0.95	2e-20	29.59	193	HSP41268.1
2 member(s) 1 organism(s)	b-proteobacteria	Tll0287-like domain-containing protein [Nitrosomonas sp.]	107	107	0.94	2e-20	28.5	193	WP_292986474.1
2 member(s) 2 organism(s)	bacteria	DUF3365 domain-containing protein [Bacteroidota bacterium]	107	107	0.95	2e-20	24.87	194	HOJ04212.1
1 member(s) 1 organism(s)	a-proteobacteria	DUF3365 domain-containing protein [Rhodobacterales bacterium]	107	107	0.92	2e-20	27.32	194	MCB2099564.1
1 member(s) 1 organism(s)	g-proteobacteria	Tll0287-like domain-containing protein [Thiospirillum jenense]	107	107	0.95	2e-20	25.13	195	WP_182581932.1
1 member(s) 1 organism(s)	g-proteobacteria	DUF3365 domain-containing protein [Lysobacterales bacterium]	107	107	0.94	2e-20	26.9	195	MEE4294269.1
1 member(s) 1 organism(s)	a-proteobacteria	DUF3365 domain-containing protein [Hyphomonadaceae bacterium]	107	107	0.89	2e-20	27.47	195	MEZ6030019.1
1 member(s) 1 organism(s)	g-proteobacteria	DUF3365 domain-containing protein [Gammaproteobacteria bacterium]	107	107	0.94	2e-20	25.52	195	MCJ7558024.1
1 member(s) 1 organism(s)	bacteria	response regulator [Candidatus Kuenenia sp.]	108	108	0.79	2e-20	27.74	806	WP_347274034.1
1 member(s) 1 organism(s)	g-proteobacteria	DUF3365 domain-containing protein [Arenicellales bacterium]	107	107	0.88	2e-20	27.66	196	MDJ0956886.1
2 member(s) 1 organism(s)	b-proteobacteria	Tll0287-like domain-containing protein [Leptothrix ochracea]	107	107	0.92	2e-20	25.13	196	WP_369422153.1
2 member(s) 2 organism(s)	bacteria	Tll0287-like domain-containing protein [Thermovibrio guaymasensis]	107	107	0.95	2e-20	27.55	196	WP_121169632.1
1 member(s) 1 organism(s)	CFB group bacteria	DUF3365 domain-containing protein [Chitinophagaceae bacterium]	107	107	0.75	2e-20	29.3	196	MBK6378751.1
1 member(s) 1 organism(s)	g-proteobacteria	DUF3365 domain-containing protein [Thiotrichaceae bacterium]	107	107	0.93	2e-20	26.53	197	MEC4317281.1
1 member(s) 1 organism(s)	b-proteobacteria	DUF3365 domain-containing protein [Burkholderiaceae bacterium]	107	107	0.89	2e-20	29.29	197	MCL4775825.1
1 member(s) 1 organism(s)	b-proteobacteria	DUF3365 domain-containing protein [Burkholderiales bacterium]	107	107	0.94	2e-20	30.39	197	MEI8157930.1
1 member(s) 1 organism(s)	e-proteobacteria	EAL domain-containing protein [Sulfurimonas sp.]	108	108	0.62	2e-20	33.07	851	MFA5453730.1
1 member(s) 1 organism(s)	bacteria	MAG: DUF3365 domain-containing protein, partial [Deltaproteobacteria bacterium]	107	107	0.78	2e-20	28.21	198	RME38423.1
1 member(s) 1 organism(s)	bacteria	Tll0287-like domain-containing protein [Balnearium lithotrophicum]	107	107	0.95	2e-20	28.5	198	WP_185954274.1
2 member(s) 1 organism(s)	bacteria	DUF3365 domain-containing protein [Gemmatimonadota bacterium]	107	107	0.95	2e-20	27.14	199	MDP6460609.1
1 member(s) 1 organism(s)	g-proteobacteria	DUF3365 domain-containing protein [Lamprocystis sp. (in: g-proteobacteria)]	107	107	0.93	2e-20	25.25	199	HYN76323.1
1 member(s) 1 organism(s)	GNS bacteria	DUF3365 domain-containing protein [Chloroflexaceae bacterium]	107	107	0.95	2e-20	29.41	201	MFP4440622.1
1 member(s) 1 organism(s)	bacteria	DUF3365 domain-containing protein [Gemmatimonadota bacterium]	107	107	0.91	2e-20	25.67	201	MFH1764633.1
1 member(s) 1 organism(s)	bacteria	DUF3365 domain-containing protein [Candidatus Palauibacterales bacterium]	107	107	0.95	2e-20	24.74	201	MDP2471093.1
1 member(s) 1 organism(s)	bacteria	DUF3365 domain-containing protein [Longimicrobiales bacterium]	107	107	0.93	2e-20	28.06	202	HSK18289.1
1 member(s) 1 organism(s)	g-proteobacteria	hypothetical protein [Gammaproteobacteria bacterium]	107	107	0.93	2e-20	21.76	203	HAJ92268.1
1 member(s) 1 organism(s)	b-proteobacteria	Tll0287-like domain-containing protein [Malikia sp.]	107	107	0.96	2e-20	25.76	203	WP_300052667.1
1 member(s) 1 organism(s)	CFB group bacteria	DUF3365 domain-containing protein [Bacteroidota bacterium]	107	107	0.49	2e-20	41.58	204	MBA3898879.1
1 member(s) 1 organism(s)	bacteria	DUF3365 domain-containing protein [Aquificota bacterium]	107	107	0.76	2e-20	27.04	204	NPA51907.1
1 member(s) 1 organism(s)	g-proteobacteria	DUF3365 domain-containing protein [Rhodanobacteraceae bacterium]	108	108	0.94	2e-20	24.35	316	MBL8244677.1
1 member(s) 1 organism(s)	a-proteobacteria	MAG: hypothetical protein B7Y88_13135 [Sphingomonadales bacterium 32-64-17]	107	107	0.93	2e-20	26.6	205	OYX63308.1
3 member(s) 3 organism(s)	g-proteobacteria	Tll0287-like domain-containing protein [Thalassolituus sp. UBA2009]	107	107	0.89	2e-20	28.49	206	WP_286717545.1
1 member(s) 1 organism(s)	bacteria	MAG: DUF3365 domain-containing protein [Gemmatimonadota bacterium]	107	107	0.95	2e-20	26.21	209	RMH68641.1
1 member(s) 1 organism(s)	bacteria	DUF3365 domain-containing protein [Myxococcales bacterium]	107	107	0.88	2e-20	25.93	210	MCA9649580.1
1 member(s) 1 organism(s)	g-proteobacteria	DUF3365 domain-containing protein [Lysobacterales bacterium]	108	108	0.93	2e-20	30	337	MBN8214610.1
1 member(s) 1 organism(s)	a-proteobacteria	DUF3365 domain-containing protein [Afifellaceae bacterium]	107	107	0.88	2e-20	27.32	212	HMB47274.1
1 member(s) 1 organism(s)	g-proteobacteria	DUF3365 domain-containing protein [Thiothrix sp.]	107	107	0.85	3e-20	24.28	214	MCB1620487.1
1 member(s) 1 organism(s)	g-proteobacteria	glutamate synthase [Moraxellaceae bacterium]	107	107	0.92	3e-20	28.87	216	HCT39966.1
1 member(s) 1 organism(s)	CFB group bacteria	Cytochrome c family protein [Bacteroidota bacterium]	106	106	0.6	3e-20	33.33	145	MBM2846429.1
2 member(s) 2 organism(s)	bacteria	Tll0287-like domain-containing protein [Geomonas silvestris]	108	108	0.95	3e-20	24.61	401	WP_183353572.1
2 member(s) 1 organism(s)	g-proteobacteria	DUF3365 domain-containing protein [Gammaproteobacteria bacterium]	107	107	0.83	3e-20	30.46	228	MGB5339394.1
2 member(s) 2 organism(s)	bacteria	c-type heme family protein [Geobacter sp.]	108	108	0.93	3e-20	25.27	405	WP_306535655.1
1 member(s) 1 organism(s)	bacteria	DUF3365 domain-containing protein [Geobacteraceae bacterium]	108	108	0.95	3e-20	25.95	407	MCM2358528.1
2 member(s) 1 organism(s)	bacteria	DUF3365 domain-containing protein [Geobacteraceae bacterium]	108	108	0.93	3e-20	24.19	407	HYS44146.1
1 member(s) 1 organism(s)	bacteria	DUF3365 domain-containing protein [Desulfuromonadales bacterium]	108	108	0.98	3e-20	27.41	414	MCM2264418.1
1 member(s) 1 organism(s)	g-proteobacteria	DUF3365 domain-containing protein [Gammaproteobacteria bacterium]	107	107	0.91	3e-20	31.02	175	MFP5431309.1
1 member(s) 1 organism(s)	g-proteobacteria	DUF3365 domain-containing protein [Lamprocystis purpurea]	107	107	0.83	3e-20	29.65	176	MBV5272638.1
1 member(s) 1 organism(s)	e-proteobacteria	DUF3365 domain-containing protein [Campylobacterales bacterium]	107	107	0.93	3e-20	24.87	176	MDD3466906.1
41 member(s) 1 organism(s)	g-proteobacteria	Tll0287-like domain-containing protein [Stutzerimonas nitrititolerans]	107	107	0.92	3e-20	27.17	181	WP_014852395.1
1 member(s) 1 organism(s)	verrucomicrobia	hypothetical protein [Verrucomicrobiales bacterium]	107	107	0.93	3e-20	27.93	182	MFT5122998.1
2 member(s) 1 organism(s)	proteobacteria	DUF3365 domain-containing protein [Magnetococcales bacterium]	107	107	0.84	3e-20	30.51	183	MBF0401676.1
1 member(s) 1 organism(s)	g-proteobacteria	Tll0287-like domain-containing protein [Thiomicrospira sp. WB1]	107	107	0.95	3e-20	26.15	184	WP_068586446.1
1 member(s) 1 organism(s)	proteobacteria	MAG: hypothetical protein AMXMBFR76_04680 [Pseudomonadota bacterium]	107	107	0.94	3e-20	26.32	184	GMV68029.1
3 member(s) 3 organism(s)	g-proteobacteria	Tll0287-like domain-containing protein [Pseudomonas sp. 32.2.56]	107	107	0.89	3e-20	30.11	185	WP_257777615.1
1 member(s) 1 organism(s)	bacteria	DUF3365 domain-containing protein [Nitrospiraceae bacterium]	107	107	0.83	3e-20	22.29	185	MEO5864790.1
1 member(s) 1 organism(s)	g-proteobacteria	DUF3365 domain-containing protein [Porticoccaceae bacterium]	107	107	0.91	3e-20	24.32	186	MGD9662040.1
1 member(s) 1 organism(s)	g-proteobacteria	Tll0287-like domain-containing protein [Pseudomonas paralcaligenes]	107	107	0.87	3e-20	29.28	186	WP_220812860.1
1 member(s) 1 organism(s)	g-proteobacteria	DUF3365 domain-containing protein [Chromatiales bacterium]	107	107	0.84	3e-20	27.12	186	MGD8587373.1
6 member(s) 4 organism(s)	g-proteobacteria	Tll0287-like domain-containing protein [Thalassolituus sp. ST750PaO-4]	107	107	0.88	3e-20	30.6	187	WP_225692825.1
3 member(s) 1 organism(s)	a-proteobacteria	Tll0287-like domain-containing protein [Cereibacter johrii]	107	107	0.91	3e-20	26.49	187	WP_323336720.1
3 member(s) 2 organism(s)	proteobacteria	DUF3365 domain-containing protein [Gammaproteobacteria bacterium]	107	107	0.95	3e-20	27.41	187	MBU1236345.1
1 member(s) 1 organism(s)	b-proteobacteria	DUF3365 domain-containing protein [Burkholderiales bacterium]	107	107	0.92	3e-20	27.27	188	MFN0314153.1
1 member(s) 1 organism(s)	b-proteobacteria	DUF3365 domain-containing protein [Candidatus Nitricoxidireducens bremensis]	107	107	0.95	3e-20	28.28	188	MDK9724162.1
1 member(s) 1 organism(s)	bacteria	DUF3365 domain-containing protein [Candidatus Polarisedimenticolaceae bacterium]	107	107	0.95	3e-20	27.36	188	MCF6355000.1
1 member(s) 1 organism(s)	g-proteobacteria	DUF3365 domain-containing protein [Gammaproteobacteria bacterium]	107	107	0.82	3e-20	26.74	188	MCK4674676.1
1 member(s) 1 organism(s)	g-proteobacteria	DUF3365 domain-containing protein [Pseudomonadales bacterium]	107	107	0.93	3e-20	27.37	189	MEX2488758.1
1 member(s) 1 organism(s)	g-proteobacteria	Tll0287-like domain-containing protein [Wenzhouxiangella sediminis]	107	107	0.97	3e-20	28.36	189	WP_116650321.1
1 member(s) 1 organism(s)	proteobacteria	Tll0287-like domain-containing protein [Pseudomonadota bacterium]	107	107	0.95	3e-20	25.51	189	MFZ5556275.1
1 member(s) 1 organism(s)	g-proteobacteria	DUF3365 domain-containing protein [Wenzhouxiangella sp.]	107	107	0.91	3e-20	27.89	189	MEE4303371.1
1 member(s) 1 organism(s)	g-proteobacteria	DUF3365 domain-containing protein [Gammaproteobacteria bacterium]	107	107	0.95	3e-20	26.42	189	MCW9012335.1
1 member(s) 1 organism(s)	g-proteobacteria	DUF3365 domain-containing protein [Gammaproteobacteria bacterium]	107	107	0.91	3e-20	25	189	MBU0501264.1
1 member(s) 1 organism(s)	g-proteobacteria	Tll0287-like domain-containing protein [Wenzhouxiangella marina]	107	107	0.91	3e-20	27.37	190	WP_049725236.1
1 member(s) 1 organism(s)	b-proteobacteria	DUF3365 domain-containing protein [Thiobacillaceae bacterium]	107	107	0.95	3e-20	25	190	HRH81971.1
1 member(s) 1 organism(s)	bacteria	Tll0287-like domain-containing protein [Desulfoferula mesophila]	107	107	0.96	3e-20	28	190	WP_338602680.1
1 member(s) 1 organism(s)	g-proteobacteria	DUF3365 domain-containing protein [Gammaproteobacteria bacterium]	107	107	0.94	3e-20	25.53	191	MBM4201831.1
1 member(s) 1 organism(s)	b-proteobacteria	DUF3365 domain-containing protein [Rhodoferax sp.]	107	107	0.94	3e-20	28.93	191	MBK6999944.1
1 member(s) 1 organism(s)	g-proteobacteria	DUF3365 domain-containing protein [Chromatiaceae bacterium]	107	107	0.92	3e-20	24.34	192	MEJ2326981.1
1 member(s) 1 organism(s)	g-proteobacteria	Tll0287-like domain-containing protein [Bowmanella pacifica]	107	107	0.93	3e-20	24.47	193	WP_188697298.1
1 member(s) 1 organism(s)	bacteria	DUF3365 domain-containing protein [Ignavibacteriota bacterium]	107	107	0.93	3e-20	23.96	193	MBL1213245.1
1 member(s) 1 organism(s)	g-proteobacteria	Tll0287-like domain-containing protein [Litoribrevibacter euphylliae]	107	107	0.91	3e-20	26.78	194	WP_386722767.1
1 member(s) 1 organism(s)	bacteria	DUF3365 domain-containing protein [Ignavibacteria bacterium]	107	107	0.93	3e-20	26.29	194	MBT8380249.1
1 member(s) 1 organism(s)	bacteria	DUF3365 domain-containing protein [bacterium]	107	107	0.98	3e-20	25	194	MBK9097015.1
1 member(s) 1 organism(s)	CFB group bacteria	DUF3365 domain-containing protein [Hydrotalea sp.]	107	107	0.73	3e-20	27.59	195	MCG9900286.1
1 member(s) 1 organism(s)	CFB group bacteria	DUF3365 domain-containing protein [Chitinophagales bacterium]	107	107	0.93	3e-20	22.75	195	NNC94916.1
1 member(s) 1 organism(s)	g-proteobacteria	DUF3365 domain-containing protein [Gammaproteobacteria bacterium]	107	107	0.93	3e-20	26.32	195	MFU8895678.1
1 member(s) 1 organism(s)	g-proteobacteria	Tll0287-like domain-containing protein [Ectothiorhodospira mobilis]	107	107	0.89	3e-20	27.51	196	WP_238620479.1
1 member(s) 1 organism(s)	g-proteobacteria	MAG: DUF3365 domain-containing protein [Lysobacterales bacterium]	107	107	0.91	3e-20	26.06	196	RPH54046.1
1 member(s) 1 organism(s)	b-proteobacteria	MAG: hypothetical protein CVU35_06135 [Betaproteobacteria bacterium HGW-Betaproteobacteria-8]	107	107	0.95	3e-20	28.36	196	PKO25050.1
7 member(s) 2 organism(s)	b-proteobacteria	DUF3365 domain-containing protein [Betaproteobacteria bacterium]	107	107	0.94	3e-20	27.27	196	MEK9963857.1
1 member(s) 1 organism(s)	green sulfur bacteria	MAG: DUF3365 domain-containing protein [Chlorobiota bacterium]	107	107	0.94	3e-20	25.12	197	KAA0259966.1
1 member(s) 1 organism(s)	g-proteobacteria	DUF3365 domain-containing protein [Gammaproteobacteria bacterium]	107	107	0.92	3e-20	26.63	199	CAK0744856.1
1 member(s) 1 organism(s)	g-proteobacteria	DUF3365 domain-containing protein [Steroidobacteraceae bacterium]	107	107	0.88	3e-20	26.23	200	HSN70325.1
1 member(s) 1 organism(s)	g-proteobacteria	MAG: DUF3365 domain-containing protein [Chromatiaceae bacterium]	107	107	0.9	3e-20	29.79	200	TVQ86659.1
1 member(s) 1 organism(s)	bacteria	DUF3365 domain-containing protein [Candidatus Krumholzibacteriia bacterium]	107	107	0.85	3e-20	27.81	201	HKK71373.1
1 member(s) 1 organism(s)	CFB group bacteria	DUF3365 domain-containing protein [Lacibacter sp.]	107	107	0.91	3e-20	26.56	201	MEQ1799777.1
3 member(s) 3 organism(s)	a-proteobacteria	Tll0287-like domain-containing protein [Sphingopyxis sp. DBS4]	107	107	0.91	3e-20	26.49	204	WP_257551739.1
1 member(s) 1 organism(s)	b-proteobacteria	DUF3365 domain-containing protein [Oxalobacteraceae bacterium]	107	107	0.9	3e-20	26.32	204	MCE2858489.1
1 member(s) 1 organism(s)	bacteria	DUF3365 domain-containing protein [Candidatus Polarisedimenticolaceae bacterium]	107	107	0.94	3e-20	25.62	204	HXV76794.1
1 member(s) 1 organism(s)	b-proteobacteria	DUF3365 domain-containing protein [Betaproteobacteria bacterium]	107	107	0.94	3e-20	25.76	204	MBM3338094.1
2 member(s) 2 organism(s)	a-proteobacteria	Tll0287-like domain-containing protein [Hyphomicrobium sp. DMF-1]	107	107	0.95	3e-20	27.04	205	WP_271029237.1
2 member(s) 2 organism(s)	g-proteobacteria	DUF3365 domain-containing protein [Lysobacterales bacterium]	107	107	0.95	3e-20	26.15	321	HWS26236.1
2 member(s) 2 organism(s)	bacteria	MAG: DUF3365 domain-containing protein [Calditrichota bacterium]	107	107	0.93	3e-20	26.4	206	RMF56405.1
1 member(s) 1 organism(s)	proteobacteria	hypothetical protein [Pseudomonadota bacterium]	107	107	0.93	3e-20	25.6	207	MFM2318168.1
1 member(s) 1 organism(s)	bacteria	DUF3365 domain-containing protein [Anaeromyxobacter sp.]	107	107	0.9	3e-20	31.35	209	MBK9516465.1
1 member(s) 1 organism(s)	bacteria	DUF3365 domain-containing protein [Nitrospira sp.]	107	107	0.84	3e-20	24.57	209	MGE0468948.1
1 member(s) 1 organism(s)	g-proteobacteria	DUF3365 domain-containing protein [Thiolinea sp.]	107	107	0.84	3e-20	26.74	210	HPE60770.1
1 member(s) 1 organism(s)	g-proteobacteria	DUF3365 domain-containing protein [Alcanivorax sp.]	106	106	0.81	3e-20	30.54	164	MCH8543352.1
1 member(s) 1 organism(s)	bacteria	DUF3365 domain-containing protein [Myxococcota bacterium]	107	107	0.91	3e-20	28.93	212	MCK6527286.1
1 member(s) 1 organism(s)	bacteria	DUF3365 domain-containing protein [Gemmatimonadaceae bacterium]	107	107	0.89	3e-20	28.57	213	HSA56527.1
1 member(s) 1 organism(s)	g-proteobacteria	Tll0287-like domain-containing protein [Arenimonas caeni]	107	107	0.97	3e-20	28.31	217	WP_106989905.1
1 member(s) 1 organism(s)	b-proteobacteria	DUF3365 domain-containing protein [Accumulibacter sp.]	107	107	0.97	3e-20	24.42	217	MBL8398710.1
2 member(s) 1 organism(s)	bacteria	DUF3365 domain-containing protein [Candidatus Brocadiales bacterium]	107	107	0.51	4e-20	31.13	225	MEE9201185.1
1 member(s) 1 organism(s)	g-proteobacteria	DUF3365 domain-containing protein [Gammaproteobacteria bacterium]	106	106	0.76	4e-20	28.3	172	MCW8846633.1
1 member(s) 1 organism(s)	g-proteobacteria	Tll0287-like domain-containing protein, partial [Neptuniibacter sp.]	105	105	0.58	4e-20	36.51	129	WP_297306604.1
1 member(s) 1 organism(s)	g-proteobacteria	DUF3365 domain-containing protein [Gammaproteobacteria bacterium]	106	106	0.61	4e-20	27.27	177	NOQ89353.1
2 member(s) 2 organism(s)	Xanthomonas group	Tll0287-like domain-containing protein [Luteimonas wenzhouensis]	107	107	0.91	4e-20	29.32	242	WP_146313512.1
1 member(s) 1 organism(s)	e-proteobacteria	Tll0287-like domain-containing protein [Sulfuricurvum sp.]	106	106	0.94	4e-20	25.79	183	WP_422235454.1
1 member(s) 1 organism(s)	proteobacteria	hypothetical protein [Pseudomonadota bacterium]	106	106	0.94	4e-20	26.6	183	MEN9796632.1
1 member(s) 1 organism(s)	proteobacteria	DUF3365 domain-containing protein [Magnetococcales bacterium]	106	106	0.93	4e-20	28.19	184	MBF0095921.1
3 member(s) 2 organism(s)	RNA similarity group I	Tll0287-like domain-containing protein [Pseudomonas indica]	106	106	0.99	4e-20	27.36	185	WP_095649402.1
1 member(s) 1 organism(s)	g-proteobacteria	Tll0287-like domain-containing protein [Arsukibacterium perlucidum]	106	106	0.93	4e-20	24.74	186	WP_019677413.1
6 member(s) 3 organism(s)	b-proteobacteria	Tll0287-like domain-containing protein [Candidatus Skiveiella danica]	106	106	0.93	4e-20	27.98	186	WP_413903580.1
1 member(s) 1 organism(s)	b-proteobacteria	DUF3365 domain-containing protein [Nitrosomonadales bacterium]	106	106	0.7	4e-20	29.66	186	MBI1887341.1
6 member(s) 2 organism(s)	proteobacteria	Tll0287-like domain-containing protein [Piscinibacter sp.]	106	106	0.95	4e-20	24.63	187	WP_374365736.1
2 member(s) 2 organism(s)	proteobacteria	Tll0287-like domain-containing protein [Candidatus Macondimonas diazotrophica]	106	106	0.93	4e-20	27.13	187	WP_135280910.1
1 member(s) 1 organism(s)	b-proteobacteria	DUF3365 domain-containing protein [Rhodocyclaceae bacterium]	106	106	0.9	4e-20	26.88	188	MCX8086452.1
20 member(s) 9 organism(s)	g-proteobacteria	Tll0287-like domain-containing protein [Pseudoalteromonas sp.]	106	106	0.86	4e-20	29.21	188	WP_370317693.1
2 member(s) 1 organism(s)	proteobacteria	DUF3365 domain-containing protein [Magnetococcales bacterium]	106	106	0.93	4e-20	25.79	188	MBF0192236.1
1 member(s) 1 organism(s)	g-proteobacteria	DUF3365 domain-containing protein [Candidatus Thiodiazotropha sp.]	106	106	0.97	4e-20	28.64	188	MEJ2694856.1
1 member(s) 1 organism(s)	a-proteobacteria	DUF3365 domain-containing protein [Boseongicola sp. SB0667_bin_21]	106	106	0.89	4e-20	28.26	189	MXW87150.1
1 member(s) 1 organism(s)	b-proteobacteria	DUF3365 domain-containing protein [Gallionella sp.]	106	106	0.94	4e-20	25.51	189	HET7831475.1
1 member(s) 1 organism(s)	b-proteobacteria	DUF3365 domain-containing protein [Burkholderiales bacterium]	106	106	0.94	4e-20	27.36	190	MCL6556910.1
1 member(s) 1 organism(s)	b-proteobacteria	DUF3365 domain-containing protein [Casimicrobiaceae bacterium]	106	106	0.6	4e-20	31.54	191	HSN45370.1
1 member(s) 1 organism(s)	g-proteobacteria	Tll0287-like domain-containing protein [Methylophaga sp. OBS1]	106	106	0.9	4e-20	27.81	191	WP_266237003.1
1 member(s) 1 organism(s)	proteobacteria	DUF3365 domain-containing protein [Pseudomonadota bacterium]	106	106	0.91	4e-20	27.23	192	MEA3348748.1
2 member(s) 1 organism(s)	e-proteobacteria	EAL domain-containing protein [Sulfurimonas gotlandica]	107	107	0.58	4e-20	28.32	763	WP_262823927.1
1 member(s) 1 organism(s)	CFB group bacteria	DUF3365 domain-containing protein [Saprospiraceae bacterium]	106	106	0.53	4e-20	37.04	193	MEE9439018.1
4 member(s) 2 organism(s)	proteobacteria	DUF3365 domain-containing protein [Pseudomonadota bacterium]	106	106	0.82	4e-20	27.27	193	MBS0595331.1
1 member(s) 1 organism(s)	g-proteobacteria	DUF3365 domain-containing protein [Colwellia sp.]	106	106	0.92	4e-20	24.6	193	MDX2367455.1
1 member(s) 1 organism(s)	b-proteobacteria	MAG: hypothetical protein B7Y51_11840 [Burkholderiales bacterium 28-67-8]	106	106	0.88	4e-20	25.41	193	OYY60407.1
1 member(s) 1 organism(s)	bacteria	response regulator [Candidatus Scalindua sp.]	107	107	0.93	4e-20	26.06	801	MDR4505037.1
1 member(s) 1 organism(s)	a-proteobacteria	DUF3365 domain-containing protein [Alphaproteobacteria bacterium]	106	106	0.95	4e-20	29.35	195	MDP6351680.1
1 member(s) 1 organism(s)	b-proteobacteria	DUF3365 domain-containing protein [Burkholderiales bacterium]	106	106	0.94	4e-20	27.04	195	HWQ38629.1
1 member(s) 1 organism(s)	bacteria	DUF3365 domain-containing protein [Melioribacteraceae bacterium]	106	106	0.75	4e-20	25.32	195	MFZ1292481.1
1 member(s) 1 organism(s)	g-proteobacteria	DUF3365 domain-containing protein [Motiliproteus sp.]	106	106	0.9	4e-20	28.34	195	MEH6825228.1
5 member(s) 1 organism(s)	b-proteobacteria	DUF3365 domain-containing protein [Burkholderiaceae bacterium]	106	106	0.89	4e-20	26.32	197	MFO1300715.1
1 member(s) 1 organism(s)	a-proteobacteria	Tll0287-like domain-containing protein [Pseudokordiimonas caeni]	106	106	0.94	4e-20	26.8	197	WP_308910693.1
1 member(s) 1 organism(s)	g-proteobacteria	Tll0287-like domain-containing protein [uncultured Thiodictyon sp.]	106	106	0.9	4e-20	26.46	198	WP_295384536.1
1 member(s) 1 organism(s)	a-proteobacteria	DUF3365 domain-containing protein [Robiginitomaculum sp.]	106	106	0.94	4e-20	26.94	198	MDQ7019028.1
3 member(s) 2 organism(s)	proteobacteria	Tll0287-like domain-containing protein [Plasticicumulans sp.]	106	106	0.95	4e-20	28.79	198	WP_409991927.1
1 member(s) 1 organism(s)	g-proteobacteria	MAG: Protein of unknown function (DUF3365) [Candidatus Kentrum sp. TUN]	106	106	0.95	4e-20	27.18	200	VFK52615.1
1 member(s) 1 organism(s)	g-proteobacteria	DUF3365 domain-containing protein [Gammaproteobacteria bacterium]	106	106	0.92	4e-20	28.79	200	HEB81778.1
1 member(s) 1 organism(s)	bacteria	DUF3365 domain-containing protein [Gemmatimonadota bacterium]	106	106	0.9	4e-20	24.47	203	MGB5301566.1
1 member(s) 1 organism(s)	g-proteobacteria	DUF3365 domain-containing protein [Porticoccaceae bacterium]	106	106	0.97	4e-20	26.6	203	MCK9470094.1
1 member(s) 1 organism(s)	bacteria	DUF3365 domain-containing protein [bacterium]	106	106	0.92	4e-20	25	203	MBC8425615.1
2 member(s) 2 organism(s)	bacteria	MAG: DUF3365 domain-containing protein [Calditrichota bacterium]	106	106	0.94	4e-20	29.27	203	RMI27484.1
2 member(s) 1 organism(s)	g-proteobacteria	Tll0287-like domain-containing protein [Sedimenticola selenatireducens]	106	106	0.94	4e-20	23.47	204	WP_321528695.1
1 member(s) 1 organism(s)	g-proteobacteria	Tll0287-like domain-containing protein [Sedimenticola sp.]	106	106	0.94	4e-20	26.53	204	WP_288106834.1
1 member(s) 1 organism(s)	proteobacteria	hypothetical protein [Pseudomonadota bacterium]	106	106	0.91	4e-20	27.08	204	MEO0314692.1
2 member(s) 1 organism(s)	g-proteobacteria	DUF3365 domain-containing protein [Gammaproteobacteria bacterium]	106	106	0.94	4e-20	23.08	204	HUT41193.1
1 member(s) 1 organism(s)	verrucomicrobia	DUF3365 domain-containing protein [Akkermansiaceae bacterium]	106	106	0.9	4e-20	27.81	205	MEX1116958.1
1 member(s) 1 organism(s)	bacteria	DUF3365 domain-containing protein [Candidatus Scalindua sp.]	106	106	0.5	4e-20	34.91	206	MDR4505990.1
1 member(s) 1 organism(s)	g-proteobacteria	DUF3365 domain-containing protein [Gammaproteobacteria bacterium]	106	106	0.92	4e-20	23.4	206	NCO18512.1
1 member(s) 1 organism(s)	g-proteobacteria	DUF3365 domain-containing protein [Gammaproteobacteria bacterium]	106	106	0.93	4e-20	26.42	206	MEX2515909.1
1 member(s) 1 organism(s)	bacteria	DUF3365 domain-containing protein [Acidobacteriota bacterium]	106	106	0.6	4e-20	31.5	162	MEK7724817.1
1 member(s) 1 organism(s)	g-proteobacteria	Tll0287-like domain-containing protein [Alteromonas facilis]	106	106	0.96	4e-20	26.8	207	WP_205663316.1
2 member(s) 1 organism(s)	a-proteobacteria	Tll0287-like domain-containing protein [Rhodovibrio sodomensis]	106	106	0.95	4e-20	25.37	208	WP_200341117.1
1 member(s) 1 organism(s)	g-proteobacteria	Tll0287-like domain-containing protein [Pelagibaculum spongiae]	106	106	0.91	5e-20	26.46	209	WP_116687822.1
2 member(s) 2 organism(s)	g-proteobacteria	Tll0287-like domain-containing protein [Shewanella basaltis]	106	106	0.9	5e-20	26.49	209	WP_418356884.1
1 member(s) 1 organism(s)	bacteria	hypothetical protein [Acidobacteriota bacterium]	106	106	0.92	5e-20	28.12	211	MCG3159109.1
2 member(s) 2 organism(s)	Xanthomonas group	DUF3365 domain-containing protein [Lysobacter sp.]	107	107	0.97	5e-20	24.76	345	NOT87366.1
1 member(s) 1 organism(s)	g-proteobacteria	DUF3365 domain-containing protein [Thiolinea sp.]	106	106	0.85	5e-20	25.14	218	MEZ5535526.1
1 member(s) 1 organism(s)	b-proteobacteria	Tll0287-like domain-containing protein [Derxia gummosa]	106	106	0.88	5e-20	28.19	220	WP_051379135.1
1 member(s) 1 organism(s)	g-proteobacteria	Tll0287-like domain-containing protein [Beggiatoa alba]	106	106	0.94	5e-20	28.64	221	WP_002691954.1
1 member(s) 1 organism(s)	g-proteobacteria	DUF3365 domain-containing protein [Pseudomonadales bacterium]	106	106	0.91	5e-20	26.18	226	MBV1920260.1
1 member(s) 1 organism(s)	bacteria	DUF3365 domain-containing protein [Geobacteraceae bacterium]	107	107	0.96	5e-20	24.6	405	HEX2767963.1
1 member(s) 1 organism(s)	bacteria	c-type heme family protein [Geobacter pickeringii]	107	107	0.95	5e-20	24.73	407	WP_039739383.1
1 member(s) 1 organism(s)	bacteria	c-type heme family protein [Geobacter sp. SVR]	107	107	0.95	5e-20	24.06	409	WP_173198115.1
2 member(s) 2 organism(s)	b-proteobacteria	DUF3365 domain-containing protein [Burkholderiaceae bacterium]	106	106	0.79	5e-20	28.48	174	MCB2019559.1
1 member(s) 1 organism(s)	verrucomicrobia	DUF3365 domain-containing protein [Verrucomicrobiales bacterium]	106	106	0.85	5e-20	29.14	178	MDF2375182.1
1 member(s) 1 organism(s)	g-proteobacteria	DUF3365 domain-containing protein [Arenimonas sp.]	106	106	0.85	5e-20	30.56	181	HLS83609.1
1 member(s) 1 organism(s)	bacteria	DUF3365 domain-containing protein [Gemmatimonadota bacterium]	105	105	0.68	5e-20	27.66	150	MCK5446818.1
1 member(s) 1 organism(s)	g-proteobacteria	Tll0287-like domain-containing protein [Pseudomonas oligotrophica]	106	106	0.91	5e-20	27.47	183	WP_237257003.1
1 member(s) 1 organism(s)	g-proteobacteria	Tll0287-like domain-containing protein [Ferrimonas sp. YFM]	106	106	0.92	5e-20	28.04	183	WP_286341642.1
2 member(s) 2 organism(s)	verrucomicrobia	hypothetical protein [Verrucomicrobiales bacterium]	106	106	0.95	5e-20	28.5	184	HBJ86814.1
2 member(s) 1 organism(s)	g-proteobacteria	Tll0287-like domain-containing protein [Geopseudomonas aromaticivorans]	106	106	0.99	5e-20	27.64	184	WP_217679386.1
1 member(s) 1 organism(s)	g-proteobacteria	MAG: DUF3365 domain-containing protein [Gammaproteobacteria bacterium]	106	106	0.76	5e-20	28.48	261	TNG03699.1
1 member(s) 1 organism(s)	g-proteobacteria	MULTISPECIES: Tll0287-like domain-containing protein [unclassified Oleiphilus]	106	106	0.82	5e-20	29.17	185	WP_068451775.1
1 member(s) 1 organism(s)	g-proteobacteria	DUF3365 domain-containing protein [Halieaceae bacterium]	106	106	0.94	5e-20	26.98	185	MEE4191308.1
1 member(s) 1 organism(s)	b-proteobacteria	DUF3365 domain-containing protein [Burkholderiales bacterium]	106	106	0.91	5e-20	25.53	185	HEX4985648.1
2 member(s) 2 organism(s)	proteobacteria	Tll0287-like domain-containing protein [Hydrogenophaga sp.]	106	106	0.92	5e-20	28.26	185	WP_304750917.1
1 member(s) 1 organism(s)	g-proteobacteria	Tll0287-like domain-containing protein [Thiohalophilus sp.]	106	106	0.93	5e-20	23.96	186	WP_410351472.1
1 member(s) 1 organism(s)	g-proteobacteria	Tll0287-like domain-containing protein [Methylomarinum roseum]	106	106	0.92	5e-20	27.75	186	WP_305906349.1
2 member(s) 2 organism(s)	g-proteobacteria	DUF3365 domain-containing protein [Chromatiales bacterium]	106	106	0.88	5e-20	28.26	186	MBD3619921.1
1 member(s) 1 organism(s)	g-proteobacteria	DUF3365 domain-containing protein [Chromatiales bacterium]	106	106	0.91	5e-20	23.4	187	MGD8643241.1
1 member(s) 1 organism(s)	e-proteobacteria	Tll0287-like domain-containing protein [Sulfuricurvum sp.]	106	106	0.95	5e-20	25	187	WP_295066348.1
3 member(s) 2 organism(s)	proteobacteria	Tll0287-like domain-containing protein [Candidatus Magnetaquiglobus chichijimensis]	106	106	0.93	5e-20	25.53	187	WP_420905515.1
1 member(s) 1 organism(s)	CFB group bacteria	MAG: hypothetical protein BGO09_04325 [Bacteroidetes bacterium 47-18]	106	106	0.6	5e-20	28.69	187	OJU74806.1
1 member(s) 1 organism(s)	green sulfur bacteria	MAG: methyl-accepting chemotaxis protein [Candidatus Thermochlorobacter aerophilus]	107	107	0.92	5e-20	24.88	650	RFM23930.1
1 member(s) 1 organism(s)	CFB group bacteria	Tll0287-like domain-containing protein [Agriterribacter sp.]	106	106	0.95	5e-20	28.87	188	WP_324559358.1
1 member(s) 1 organism(s)	b-proteobacteria	DUF3365 domain-containing protein [Burkholderiales bacterium]	106	106	0.7	6e-20	25.5	189	HUF22401.1
4 member(s) 4 organism(s)	g-proteobacteria	DUF3365 domain-containing protein [Candidatus Thiodiazotropha sp. 4PDIVS1]	106	106	0.95	6e-20	25.77	189	MES9859576.1
3 member(s) 2 organism(s)	b-proteobacteria	Tll0287-like domain-containing protein [Rhizobacter sp. AJA081-3]	106	106	0.93	6e-20	26.04	189	WP_209386340.1
1 member(s) 1 organism(s)	g-proteobacteria	Tll0287-like domain-containing protein [uncultured Neptuniibacter sp.]	106	106	0.92	6e-20	30.73	190	WP_299183760.1
1 member(s) 1 organism(s)	b-proteobacteria	DUF3365 domain-containing protein [Burkholderiaceae bacterium]	106	106	0.98	6e-20	25.49	190	MBX9937074.1
1 member(s) 1 organism(s)	b-proteobacteria	DUF3365 domain-containing protein [Betaproteobacteria bacterium]	106	106	0.95	6e-20	24.49	190	MSQ58453.1
3 member(s) 3 organism(s)	g-proteobacteria	Tll0287-like domain-containing protein [Thiocapsa bogorovii]	106	106	0.92	6e-20	27.55	190	WP_232406717.1
1 member(s) 1 organism(s)	bacteria	DUF3365 domain-containing protein [Candidatus Kuenenia stuttgartensis]	106	106	0.79	6e-20	27.1	277	MBW7942973.1
1 member(s) 1 organism(s)	b-proteobacteria	MAG: DUF3365 domain-containing protein [Burkholderiaceae bacterium]	106	106	0.95	6e-20	25.51	191	GAB4479977.1
1 member(s) 1 organism(s)	g-proteobacteria	MAG: Protein of unknown function (DUF3365) [Candidatus Kentrum sp. TC]	106	106	0.95	6e-20	27.27	191	VFK47191.1
1 member(s) 1 organism(s)	b-proteobacteria	Tll0287-like domain-containing protein [Nitrosomonas marina]	106	106	0.91	6e-20	27.96	191	WP_218143897.1
1 member(s) 1 organism(s)	b-proteobacteria	DUF3365 domain-containing protein [Burkholderiales bacterium]	106	106	0.95	6e-20	25	192	MBX9631781.1
2 member(s) 2 organism(s)	b-proteobacteria	DUF3365 domain-containing protein [Zoogloeaceae bacterium]	106	106	0.84	6e-20	26.23	192	MCP5233201.1
1 member(s) 1 organism(s)	proteobacteria	DUF3365 domain-containing protein [Pseudomonadota bacterium]	106	106	0.95	6e-20	25.13	192	MEN8206305.1
4 member(s) 2 organism(s)	g-proteobacteria	DUF3365 domain-containing protein [Candidatus Contendobacter sp.]	106	106	0.94	6e-20	28.72	192	MDG4597230.1
1 member(s) 1 organism(s)	a-proteobacteria	DUF3365 domain-containing protein [Alphaproteobacteria bacterium]	105	105	0.55	6e-20	29.82	135	MBK9586538.1
1 member(s) 1 organism(s)	b-proteobacteria	DUF3365 domain-containing protein [Rubrivivax sp.]	106	106	0.91	6e-20	25.79	193	MDP2004159.1
1 member(s) 1 organism(s)	bacteria	DUF3365 domain-containing protein [Myxococcaceae bacterium]	106	106	0.92	6e-20	28.19	193	HSP80648.1
5 member(s) 2 organism(s)	proteobacteria	DUF3365 domain-containing protein [Pseudomonadota bacterium]	106	106	0.95	6e-20	25.38	193	MBE9556068.1
1 member(s) 1 organism(s)	bacteria	response regulator [Planctomycetota bacterium]	107	107	0.94	6e-20	25.52	804	MBM4055757.1
1 member(s) 1 organism(s)		DUF3365 domain-containing protein [Candidatus Uabimicrobiia bacterium SRT713]	106	106	0.94	6e-20	27.66	194	BHK55563.1
3 member(s) 1 organism(s)	bacteria	uncharacterized protein [Candidatus Methylomirabilota bacterium]	106	106	0.94	6e-20	27.04	195	MBF8279207.1
1 member(s) 1 organism(s)	g-proteobacteria	Tll0287-like domain-containing protein [Halofilum ochraceum]	106	106	0.9	6e-20	24.19	195	WP_083330673.1
1 member(s) 1 organism(s)	g-proteobacteria	Tll0287-like domain-containing protein [uncultured Thiocystis sp.]	106	106	0.91	6e-20	27.13	195	WP_295404209.1
1 member(s) 1 organism(s)	g-proteobacteria	Tll0287-like domain-containing protein [Allochromatium tepidum]	106	106	0.88	6e-20	28.42	195	WP_213378357.1
2 member(s) 2 organism(s)	bacteria	DUF3365 domain-containing protein [Ignavibacteriales bacterium]	106	106	0.75	6e-20	24.05	195	MBI1931038.1
1 member(s) 1 organism(s)	g-proteobacteria	EAL domain-containing protein [Shewanella dokdonensis]	107	107	0.59	6e-20	36.13	848	WP_213682705.1
1 member(s) 1 organism(s)	g-proteobacteria	EAL domain-containing protein [Shewanella avicenniae]	107	107	0.59	6e-20	34.45	856	WP_207356280.1
1 member(s) 1 organism(s)	a-proteobacteria	hypothetical protein AQ1_01108 [alpha proteobacterium Q-1]	106	106	0.92	6e-20	31.58	197	GAK33221.1
3 member(s) 2 organism(s)	bacteria	DUF3365 domain-containing protein [Kofleriaceae bacterium]	106	106	0.82	6e-20	31.14	197	MBP6843392.1
1 member(s) 1 organism(s)	proteobacteria	DUF3365 domain-containing protein [Magnetococcus sp. WYHC-3]	106	106	0.92	6e-20	25.13	197	MEO5367605.1
1 member(s) 1 organism(s)	proteobacteria	hypothetical protein [Pseudomonadota bacterium]	106	106	0.91	6e-20	25.4	197	MFM2057114.1
2 member(s) 2 organism(s)	a-proteobacteria	MULTISPECIES: c-type heme family protein [unclassified Novosphingobium]	106	106	0.93	6e-20	29.17	197	WP_292632601.1
1 member(s) 1 organism(s)	g-proteobacteria	DUF3365 domain-containing protein [Pseudomonadales bacterium]	106	106	0.96	6e-20	25.13	198	MCB1647435.1
1 member(s) 1 organism(s)	bacteria	DUF3365 domain-containing protein [Candidatus Electrothrix sp. MAN1_4]	106	106	0.78	6e-20	30.26	301	MCI5148965.1
1 member(s) 1 organism(s)	bacteria	MAG: glutamate synthase [Desulfuromonas sp.]	106	106	0.93	6e-20	25.65	199	PLY03061.1
1 member(s) 1 organism(s)	bacteria	DUF3365 domain-containing protein [Longimicrobiales bacterium]	106	106	0.92	6e-20	28.72	199	HSJ07397.1
1 member(s) 1 organism(s)	CFB group bacteria	DUF3365 domain-containing protein [Saprospiraceae bacterium]	106	106	0.53	6e-20	32.73	199	MCO6461812.1
1 member(s) 1 organism(s)	CFB group bacteria	DUF3365 domain-containing protein [Bacteroidota bacterium]	106	106	0.95	6e-20	24.38	200	MBN1448745.1
1 member(s) 1 organism(s)	aquificales	Tll0287-like domain-containing protein [Persephonella sp.]	106	106	0.98	6e-20	25.35	202	WP_457640721.1
1 member(s) 1 organism(s)	CFB group bacteria	DUF3365 domain-containing protein [Bacteroidales bacterium]	106	106	0.93	6e-20	24	203	MCB0806354.1
1 member(s) 1 organism(s)	g-proteobacteria	c-type heme family protein [Wenzhouxiangella sp. XN201]	105	105	0.79	6e-20	26.83	161	WP_164232339.1
1 member(s) 1 organism(s)	bacteria	DUF3365 domain-containing protein [Aquificota bacterium]	106	106	0.63	6e-20	28.36	205	NPA13265.1
1 member(s) 1 organism(s)	g-proteobacteria	DUF3365 domain-containing protein [Gammaproteobacteria bacterium]	106	106	0.83	6e-20	28.32	325	MEO8443729.1
1 member(s) 1 organism(s)	g-proteobacteria	hypothetical protein KYE_06101 [Marinobacter manganoxydans MnI7-9]	105	105	0.71	6e-20	30.38	162	EHJ05453.1
1 member(s) 1 organism(s)	bacteria	DUF3365 domain-containing protein [Candidatus Delongbacteria bacterium]	106	106	0.91	6e-20	31.25	207	MFA7331420.1
1 member(s) 1 organism(s)	b-proteobacteria	DUF3365 domain-containing protein [Burkholderiaceae bacterium]	106	106	0.93	6e-20	26.56	207	HEX5783674.1
7 member(s) 1 organism(s)	bacteria	DUF3365 domain-containing protein [Gemmatimonadota bacterium]	106	106	0.94	6e-20	29.08	208	MCL7968677.1
1 member(s) 1 organism(s)	g-proteobacteria	Tll0287-like domain-containing protein [Woeseiaceae bacterium]	106	106	0.9	6e-20	27.18	209	MGI9236820.1
1 member(s) 1 organism(s)	bacteria	DUF3365 domain-containing protein [Gemmatimonadota bacterium]	106	106	0.91	6e-20	25.26	210	MFC1661451.1
1 member(s) 1 organism(s)	bacteria	DUF3365 domain-containing protein [Candidatus Zixiibacteriota bacterium]	106	106	0.97	6e-20	24.88	211	MEA1980970.1
1 member(s) 1 organism(s)	bacteria	DUF3365 domain-containing protein [Candidatus Zixiibacteriota bacterium]	106	106	0.94	6e-20	22.8	211	MEW5874493.1
[truncated: 13,857 more rows]
